# Supplementary material for: “Tear down that wall”—a critical evaluation of bioinformatic resources available for lysin researchers
Source: Appl Environ Microbiol. 2024 Jun 6;90(7):e02361-23. doi: 10.1128/aem.02361-23 (PMC11267937; doi:10.1128/aem.02361-23)
Supplement: File S1 — Protein sequences used in the analysis described in the paper. [file aem.02361-23-s0001.txt]

S1 file - File contains protein sequences used in the analysis described in the paper. The file is in fasta format and the sequences were obtained from the UniRef90 database. These sequences are our Lysin90 dataset, their selection from the UniRef90 database is described in the paper.

>UniRef90_A0A2S9Y2W0 Lecithin:cholesterol acyltransferase n=1 Tax=Enhygromyxa salina TaxID=215803 RepID=A0A2S9Y2W0_9DELT
MTVQPVARRGGNTIDSDTIPIVFVPGVMGSRLHFPSINCYWDPDHTITRMTHWLTSSAER
VRREFALSNPAVVMTVGDDLDAQQRERGWAGVAWDFYGSLLEHLSEQRYGGYHTPVYAIG
YDWRQSNNDSGDAICRRLEEILAAEQAERFILLTHSMGGLASRAGLHRNPAVAAKLAGVC
HIAQPVTGAAIAVRRMFTGATYGSDGVAMMLLLGNNRKKYQTICSAMPGPMQLLATQDFT
DTDGGWWYSYETFERPGIERDFAGQCWELYARPQSPPGLLAAADSRYAIAPVPRREFSRR
VNEARAFHLALGLWKHAETWSFYGTGNECDTSLYFELPPVEAELSLLSTALHSLNPFSED
VRYKAKRADGSEVSIGASEVDPADRGCAVRRTNDSDGTVPLSSGKALFPTQAYDYREGTE
YDLTTQRQFFTSGGEQHDQICKDTVCLAFVDELITHLVGT
>UniRef90_W4LWH3 Asparagine synthetase domain-containing protein (Fragment) n=1 Tax=Candidatus Entotheonella gemina TaxID=1429439 RepID=W4LWH3_9BACT
ADTTYTVRFPQRQWDESAYAQAVVDRFQARNLTIAPPSYWIWGYLERFVYSMEEPFHAPD
LLTDHVIRHRLAREGVKVSLSGIGGDELFAGYGYYRFLRVMDLRRQGLRWHAAWELLRSS
ETTPLRVISQSLLNKLFMLFGHRHEAVSSGFMSQAIAGYSQCELQPLPESCDERLLADLS
HTLLHYWLRAGDKSSMAVPIEVRYPFLDHRLIEFACRLPVDFLIRHGWLKWLLRKAMVGK
LPHDVIWRRQKMGFPFPISEWLKAAVSDLKLIFDEMDNPYLSRSFWTSRLSDVVHNHPWF
VWRALSFELWHRSFIRQMPMLPSALAEQIEASRQRMEPMLTS
>UniRef90_A0A073K0L0 HATPase_c_5 domain-containing protein n=1 Tax=Bacillus manliponensis TaxID=574376 RepID=A0A073K0L0_9BACI
MSTFGVLLAQTFITIVSLKIISGHKKINLLEIMMLVATSILATIVYEEYGTYSAGILLVF
TYCMSYYYEKEMIHALLYASYTFIILLISDHVSSYIDVIIFGYLPNLTDVQMIVHLFVWG
VLGICLSIIVHKLFRKLDVINQQVKRFITFIGLVTVVIYYTLIFTAASMGNTFELIRLNL
LFFFLYLMLLIFTITIYSRHVKKQFETKRKEEEYDSLKKYTSEIEMQYQNMRKFRHDYQN
ILLSIEMFILEKDVEGLKKYYEEVLKPTSIYLDENNFKLENLSKIKIKELKSIFASKLML
AQELGINAKFEANESIEKLPIDSFALITSVGILLDNAIEELEHIENGELLTGVITDEGNI
SIVIQNTCRPDVPKLYLLKQAGFSTKGEGRGLGLNNLHELLSPLDNVTTETMVREHLFVQ
KIHIQLED
>UniRef90_A0A0F2N6M5 Transcriptional regulator n=1 Tax=Desulfobulbaceae bacterium BRH_c16a TaxID=1629713 RepID=A0A0F2N6M5_9DELT
MNKKQIIASSFLFEGLPQQQIDDIDDLAVEKTYQRGETIFFEGDKGIGFFMVGEGKVKIF
KVSPAGKEHILHIFGEGEPFGEVPVFHGQPYPATAEAIVKTKTFFFPRDRFVLLVEANPS
IALNMLAVLSMRLRRFASQIESLSLKEVPARLANYLLYLSQEQGGREEVELDISKGQLAS
LLGTIPETLSRIFAKMSEEGLIRVNGRNISLLDIKGLTAKE
>UniRef90_A0A1F2U422 GFO_IDH_MocA domain-containing protein n=1 Tax=Acidobacteria bacterium RIFCSPLOWO2_02_FULL_65_29 TaxID=1797182 RepID=A0A1F2U422_9BACT
MAAALRLGLIGAGRWGRNYIRTVASLPEVRLVRLASRNPDGAMPVPADCAIFADWRELLD
PRALDGVIVATPPRLHAEMASRAIDAGLPVLVEKPLTMDVAEAHSLRDHARELGVFAMVD
HVHLFSPAYRMLKSIQPRYGAIRAIHGEAGNYGPYRPDVPVLWDWGAHDVAMCLDLVGAM
PTRTGATVLERKSLEGGIGETIRVELAFPNGAGASLRLSNLMQKCRRFAVACERASLVYD
DLAAQKLVVTEGGSGRAIEIGDDLPLGIAVSEFAEAIAARSRDTTSLELGVRVVEVLAAC
APAASSGSLLWPTGSG
>UniRef90_A0A1F3M3P7 5-methylthioadenosine/S-adenosylhomocysteine deaminase n=2 Tax=Bacteroidetes TaxID=976 RepID=A0A1F3M3P7_9BACT
MILSEFDLILSGGQILTLNEQMAVIAEGAVCVDQGKIIFVGATSEVPPGWSFRKRVNLAG
KIVMPTFFNSHNHAAMSIFRGLGNDLSLNDWLNHFIWPAERRNISPDTVYLGTMISAMEM
IRSGSSIFADMYFFEEDVARACEEIGMRVILGEGILDFPTPNKPSPAEVMNHTRILFDQF
RNHPLVSVAVAAHSPYTCSPDIIRLAAELSEELDIPANIHLAESHTEIRTMRERYGKTPT
RYLYDLGFLSPRAIAHHGIYLDSEDMDLIMETHTSIATIPNSNMKLGSGICPVSELQKRG
INVCLGTDGPASNNNQSMVRDLQQLARIQKVAHNNPTILTATEVIRMATINGAKAYRMNE
VLGSVETGKQADLMIINPDQPHWYPRYDTFTTIAYSMQSEDVETVIVNGRIIMENRRFTQ
IDEEKFLRLIRKLKLKH
>UniRef90_A0A1F6FPY6 Flavodoxin_2 domain-containing protein (Fragment) n=1 Tax=Candidatus Kaiserbacteria bacterium RIFCSPLOWO2_12_FULL_50_28 TaxID=1798527 RepID=A0A1F6FPY6_9BACT
MKKKILILLGHPVKSGICGTLVDAYESSAREAGHDVSRLNIGEMKFDPILHKGYNEIQEL
EPDLNRFCELLNASDHFVIAYPVWWVGMPTILKGLFDRAWLPGSAFRYIRTKVGTRTIFW
HRLYRGKTARIIMTSGTHPLIVRFLPGNVNAQLRWGILWFAGFKVRTDWFGPSEDVPEKK
KARWLA
>UniRef90_A0A1F8N8V0 4HBT domain-containing protein n=1 Tax=Chloroflexi bacterium RBG_13_60_13 TaxID=1797635 RepID=A0A1F8N8V0_9CHLR
MKNTTASPARISPFARLVGLQFSRGADGAPQCSLDIDERVLNVNGTVHGGAIHTLIDVSM
GWFLFDQLREDERIATVEVKINYLSAVSSGILVARAKLIHRSRRLAVLESQVECGGQLIA
KAMGTFYVSKMRRAGK
>UniRef90_A0A1F9BQA0 AB hydrolase-1 domain-containing protein n=1 Tax=Deltaproteobacteria bacterium RBG_13_58_19 TaxID=1797832 RepID=A0A1F9BQA0_9DELT
MPISDGWCFEEEGQGYPLVLVHGLGASSFSWRDNLAPLSRHFRVLAPDLPGHGHTPAYLG
GDFRLETLAQGVSHFLDRQGVDKAALAGNSLGGGLALFLAREYPERFPALVLLAPAAALQ
RLPRVFALLGLPVIGLLAAALLGSWILPRALRIAYYRPELITPAVIAGYAPTFRPWANRL
ALRQICRQASHWPPSRIEALLPAIRQPTALIWGDQDRILPVSQAYWLKDRLPQAEMQILP
EVGHAPQEEVPDAVNKIIIAFLERSLKD
>UniRef90_A0A1F9D0C1 AAA_5 domain-containing protein n=1 Tax=Deltaproteobacteria bacterium RBG_16_48_10 TaxID=1797839 RepID=A0A1F9D0C1_9DELT
MTITRIKKEIVGLEQEIHMVLAALKARLPVMLEGDAGTGKTELAKVVGRALQQEVLRVDG
DPELTAFKLQGWFDPPLVLQKGYQWETFIPGPLTSAMLQGGIFFFNEVNRAPSESLNAVL
SALDERILNIPRLAAIKAKDAFMSIFTMNPYDRIGTNPLPKAFYDRCVWIGMDHQPLEKA
IEIVRMRTGERDAEILRSICQIVEVTRNHPSIERGASVRAAIHIIRMIQSLRGEAKPPSM
AEIEYLCMMALSKNIKPTYDTAKSPEELVKEIVEEVMSKKKLFAL
>UniRef90_A0A1G0DFY4 Molecular chaperone DnaJ n=1 Tax=Gallionellales bacterium RIFCSPLOWO2_02_60_31 TaxID=1798253 RepID=A0A1G0DFY4_9PROT
MENPYNILGVSPTASAEEIKKAYRSLAMRHHPDRNTHPGAESRFNAIKTAYELLSDPKKR
ADYNQSLNNRIIIDPEKEALALWNSLFNRCGIILQHNSSP
>UniRef90_A0A1G1W8P4 Oxidored_q6 domain-containing protein n=1 Tax=Candidatus Woykebacteria bacterium RBG_13_40_15 TaxID=1802593 RepID=A0A1G1W8P4_9BACT
MKNKPKIAIFDFTDCEGCEVALVSLREKLVEIATETEIVNWRLAQKKADDGPYDIVLIEG
TPITQTEIDTLKFLRGQTKILVGLGSCATLAGIPGIIDKEARSGWYEKIYGKDYKPRGID
ALPLSAYVLVDYSIHGCPVDKSELLRVIQELLAGKTPKNPGYSVCFECKLAGNPCRLLDK
KPCLGPITAGGCGAICIKGGSPCYGCFGIRQDAQVDNLVMTLRKFSDPAKIENYFSMFLK
KTPEYKKLFDNKKERNGKP
>UniRef90_A0A1I0QLU7 AraC-type DNA-binding protein n=1 Tax=Chitinophaga sp. YR573 TaxID=1881040 RepID=A0A1I0QLU7_9BACT
MKANTSSIHTYTISDVSTDVGRKHPAKDFLTFRNDEVKPNEGMLGRPLRSDHFSIALVLE
GEVDFQINLVNYHIKKNSLIIIPFNTIHQFQGHNDEAIAIVVNFSHDFLGQARFNEKHIP
SFGFFSPQNNPCLLLQQEDVDALHGVIKMLRKAEDPAYEHPFKTEIIHHGFNIFMFEVAA
LFKKYRPNEEVKLTRKEEILTSFVKLLFQHFREERGVQFYADALYITPKHLTKMVKEITN
KTCGEMIDEIVIMEAKIMLGDLGLSVATVAEQLQFSDQFFFSKFFKKHTGISPSKYKGAI
K
>UniRef90_A0A1R4B856 Probable chorismate pyruvate-lyase n=1 Tax=Vibrio palustris TaxID=1918946 RepID=A0A1R4B856_9VIBR
MNKSISLHLSDLCQVYWHKPDEFTYPNAESISWLQEMASLSQRLAQDCHQLKVKVINNQH
VAFNSFRPIEHQGLPCEDYWVRDVVLCGDDQPWVIARTLIPLSMLENTPYDLAKLGNKPL
GLTVFNNKHAKRDQLEVGYLSKEHPALLARRSRLWMDHHAMLVSEIFLPESPIYK
>UniRef90_A0A2V7GB39 Peptidase M20 n=2 Tax=Candidatus Rokubacteria bacterium TaxID=2053607 RepID=A0A2V7GB39_9BACT
MNPPPRPSGSVGASNAREALRDAAWASDQRLLDLCIALVRVPSENPPGDTRAVAARVAEL
LAPLGARVEVVAGEPTMPNVVAVTRGRGPGRRLVFNGHLDTFPAGDRAGWSVDPFEGVVR
DGRLYGRGVSDMKGGMAASLLAFELLHAERAHWDGELVLTLASDEETMGRWGTAFLLETV
PEAIGDAMICGDCGSPMIARFGEKGLLWLRVTARGRASHGAHVHLGDNAAEKLAEALRRL
TGLRRLPVPTPPAIEAAIDQARSVSEPLSGAGESEVLRAVTVNIGTMTAGLKVNLVPDRA
TAEVDVRLPIGVSAEACLAEAARLLAPLAGVEIEVLRRFEPTATDPGHEIFRLLQDNAEE
AIGRRPVLNMRIGASDARLYRGAGVPTAVYGPTPYNLGGPDEHVTLDDLRALARVYTLTA
FDFLTRSMK
>UniRef90_A0A1V5V3J7 tRNA-specific adenosine deaminase n=1 Tax=bacterium ADurb.Bin236 TaxID=1866925 RepID=A0A1V5V3J7_9BACT
MSAIERPSWDDYFMKITHDVATRSTCVRRSVGAIIVKDKRMLATGYNGAPSGLEHCETRG
CLRNSMNIPSGERQEVCRGLHAEQNAIIQASQYGFSINGSTMYCTNKPCITCAKMIINAG
ILKVVFEGDYPDQLSIEMLEEAGVRMVKYPGAESKP
>UniRef90_A0A1Y6BJG0 N5-carboxyaminoimidazole ribonucleotide synthase n=1 Tax=Alteromonadaceae bacterium Bs31 TaxID=1304903 RepID=A0A1Y6BJG0_9ALTE
MHIGIIGSGQLARMLAEAGRKLNHHFTFVAESIEAAAPVIGFGELVLSKEGESAQHLYLR
MGKPDVLTLESENVDVQLLRSFEHFCKVLPTPDAIEICQHRKNEKLFLKQLELPTVNFRF
GQSLAELEKAVAEFSYPVIIKSCLSGYDGKNQWRIKNLQDWQKFAESYKKQTELVVEQCV
PFSHELSLVAVRCESGETRFYPLSENRHKNGILLSSKVVTEDPLLQYEAVAQQYLQKIVE
HLEYVGVIAMECFVVGGQLLINELAPRVHNSGHWTQQGCPSSQFDNHIRAICKMPLGDTA
SLGPTAMLNLLGRGINLQDMRLPGATMYWYNKECKPGRKVGHINLQDVSQLNLQQRLQSL
EKLFYAD
>UniRef90_A0A2D5IYD2 HTH crp-type domain-containing protein n=1 Tax=Rhodobacteraceae bacterium TaxID=1904441 RepID=A0A2D5IYD2_9RHOB
MRGCPLPPAALDPRVLPISQGEFAEIADLSRNAAGDALRALAQAGVIRLGHREIEVLDVA
QLN
>UniRef90_A0A2D9EBG5 30S ribosomal protein S16 (Fragment) n=1 Tax=Crocinitomicaceae bacterium TaxID=2026728 RepID=A0A2D9EBG5_9FLAO
AEEAPAAEEAPAAEEAPAAEEAPAAEEKKEDEAEA
>UniRef90_A0A2D9SNZ0 2-ketogluconate reductase n=1 Tax=Gammaproteobacteria bacterium TaxID=1913989 RepID=A0A2D9SNZ0_9GAMM
MKKKVVVQLPRQASVDLAVRYALELEALDAVAEIVEVDASTEEAFIAGARDADALLTSWG
ITISRNIIESLEKCVVIGVGSVGVDMVDVDAATENGIVVTNTPDIFIEEVADHAMSLLLA
CYRQLKVQDKIAREGRWYEGRPLLNDTPRLXGQTLGVLAYGNVAEATVRRAKAFGLNIIA
HDPYITEIKMTRXGVEPVSFNELLERSDYLSLHCLLNXETRHIMNSQAFSRMKSTAHLIN
TCRGGVVDEQALIMALQQGXLAGAGLDVLXHEPPXIDNPXFAMDNVIXTPHSASATARMX
PETRRRAAKEIALALRGKWPMSPVNPTVMPKVXLERWQPFPMERGPNR
>UniRef90_A0A2E1ISN5 tRNA-synt_His domain-containing protein (Fragment) n=1 Tax=Flavobacteriaceae bacterium TaxID=1871037 RepID=A0A2E1ISN5_9FLAO
LNLKDKYIEDLKFIFNSKSNSDIIEFIEMQYITDEDSKRALDQLKTIKDFFDLNNYDHIN
ISFDLSLARGLDYYTGVIFEISSNNHKEIGSIGGGGRYKDLTKRFNAQNLSGIGISFGLE
RIFYILENDSLFPDSLDQQNEILVLNFGIEYIKKLDHVIKYYRKIDNLTIYPDKSKISKQ
FSYADHNKFRSVLIFGKNEDDKNIFKIKNMECGIEKIFNIKNFKEV
>UniRef90_A0A2E7YW48 Phosphatase n=1 Tax=Roseibacillus sp. TaxID=2024856 RepID=A0A2E7YW48_9BACT
MGGAFLDDKLLAKPAALDRPLFSFGLLGDPQYADVDPAGSRHYRASLGKLKACIARLNQE
DLEFVVTVGDIIDRDFASIAPIMKVYESLKAEHRSVLGNHDFSVNNQFKAKVPAALGMNA
RYLSDTRKGWRFIRLDGTELADYAHPQGSPRYKETQQNLQTLRASGGEQTRSCSHGIGDQ
QMAWLRRELEDSAAQGQRALIFNHFPAMRKGTPVRSWNSRELVTLLEEHKHTAAYFNGHH
HAGRYHAHEGIHYLNVKGMVETAKDTAYAIVRAYPDRLEIHGFGTEPTRDLKIR
>UniRef90_A0A2V9SZ67 Uncharacterized protein n=1 Tax=Acidobacteria bacterium TaxID=1978231 RepID=A0A2V9SZ67_9BACT
MSYGSQVIYPGFSFLDSQAEGIVHRRAFSQGGTQMQADAKRIILPRMVGFRKFGTLERVG
CLLPLEGLWSGKGINVGSNDGLANSSRDHAGRLYGSSQSECNGHPLELQHKLRRT
>UniRef90_A0A2H5VQ09 RDD domain-containing protein n=1 Tax=bacterium HR08 TaxID=2035403 RepID=A0A2H5VQ09_9BACT
MEAESVSPSGAHPASASAKERRALAETTVTRARHSNLEPARSSENASGLPNPSPRESAGP
QERARPTEPPVADEGTPLPEEIENLDLDVGEGAERFGSERSAFARPRSEAALGFSREEAV
EQIAPASLARRLGAALIDLGVIAFSTIPFVAAVEIVYGDFSQRLVRIALVGTAAVVGVLY
EVIMLSVAGRTVGMAIAGLLALNARTMDVPSAGQAVRHVLGTVLGALPLFFGFFWALFNR
ERRTFADLLAGIVVKRVAESVYESQEIHAPWLYRPARRR
>UniRef90_A0A2H9SIQ4 Ribosomal silencing factor RsfS n=1 Tax=Legionella sp. TaxID=459 RepID=A0A2H9SIQ4_9GAMM
MSNLFPQLPILIQALEDIQANEIVVIDVSKQTTVTDYMIVCSGRATRHVKAIADAVMVKM
KSIGLPPLNHSGLENGDWALVDFGDCVVHIMQPDSRSFYRLEELWDLKA
>UniRef90_A0A2K2VQZ3 Stage II sporulation protein E (Fragment) n=1 Tax=Desulfobacteraceae bacterium TaxID=2049433 RepID=A0A2K2VQZ3_9DELT
TTDRAWSFARPLVRYVQSDGPPMNIPLAVAPDTPYGQLTIPLAPGDRLFVYTDGITEAPS
PEGDVFGYARLKDVLDANTKAPLSELKSAVLRAVHQHTKKALTHDDVTLIALEIC
>UniRef90_A0A2M6XXL7 Symmetrical bis(5'-nucleosyl)-tetraphosphatase (Fragment) n=1 Tax=Gallionellales bacterium CG08_land_8_20_14_0_20_59_87 TaxID=1974018 RepID=A0A2M6XXL7_9PROT
GQLHKSDTLDGILAAPDRDELLHWLRRQKLAHLEDGHLLVHAGVLPNWTAQEAVQRAHEV
EAVLRGDDYVDFIRQMYGNAPQVWQEDLSGHKRLRVIVNAFTRLRICTPQGEMEFKFKGE
VENIPAGHLPWFDVPGRKSADATVIFGHWSALGLVLRDNVIALDTGCLWGGPMTAIRLED
RKLFQVGCSNPVAKHW
>UniRef90_A0A2M7QGL2 PINc domain-containing protein n=1 Tax=Candidatus Roizmanbacteria bacterium CG_4_10_14_0_8_um_filter_35_28 TaxID=1974827 RepID=A0A2M7QGL2_9BACT
MIFVDTNYFLRYFINDGSLQHQEAVSLFLAAGKGEKNLITSIIVVFEIFWILGSVYKLNK
LKKISIIQDLLNMTFIKIEERNFLQKSLKIYKTTSLQIEDCYNLIYFYENKIKEMATFDK
KLKKIVNKLS
>UniRef90_A0A2M8P0R3 DNA helicase n=1 Tax=Candidatus Thermofonsia Clade 1 bacterium TaxID=2364210 RepID=A0A2M8P0R3_9CHLR
MTAGNIPILMTERFRKNLKSYERSRVEQKIRLLLDNPSQPHPSLKAHKMQNGGFWEFYLT
DRHRVIYRWKDGVLELHEIGDHSVVGHFHQASAYAQLSPFKLQSEPQQPKPEAPSRPFSR
PFAAPRLPTPAPSDGSPNKFADLPEAHLRILGVPKDLVRAVQEAPSLEALETIGLQPRIL
ERLQELATNAELERAMREGRLLYRTTLDQLVGYMEGKIKRLMLNLTDEQRHFVDLKANHP
LLLRGCAGSGKTTIAVYRAIEFARRGQRVLFLTFNRTLANAAKTMIEELVNPMPEGLEVY
TVDGWLHRLVKERQGSAPSLFEGDEDCKQVIKQAISVAQRAQPQVFARYFPPDNPATETF
LVEEIMHVVLPSGVTALEDYLAWQRHGRKTALHESARRIVWQVYEAYQNLRKGRLHWDDL
ARLAAQELRRQPLQPAYDHIIVDEVQDLSAARLRAILALLGTAPACSLFMVGDIAQSIYS
RGFAWRDLGLNMRGRSASLRKNFRNTRQIAEAAAHLHVRNQLLKQSEEFVDPEPIERVGP
RPRLIQTERISQVQKALIEKLLSLVEGETFRLADFAILAPTNDLCEEFQRALTREKLRSI
LHKDKEFNLFEEQIKILTIHSAKGLEFPVVFVVGLHEDVLPRKSYALSEEEQALHLERER
TLLYVAMTRAAEGLFLFSAQERPSRFLRELAAVVDRD
>UniRef90_A0A2N5Z592 Nitroreductase domain-containing protein n=1 Tax=Marinilabiliales bacterium TaxID=2053303 RepID=A0A2N5Z592_9BACT
MNNQAILEEQNIKLPEVKFSEAQTIYKAFKERASKRNMTEKEFTLQEISNIMWAACGINR
DNGRSTAPLLWEHHLYIANRHGIHKYDAQNNQLNKVLEEDIRAKMAFQDFVQKAPIIIIL
AVNTNDMSNDWLDRLGGKDFYAANQTSVVSQNIYLCAAAMDISTVAMTYYDKKFVDDKLG
FTEGMHSYIIHPIGHGK
>UniRef90_A0A2N6AJT2 Valine--tRNA ligase (Fragment) n=1 Tax=Ignavibacteria bacterium TaxID=2053306 RepID=A0A2N6AJT2_9BACT
GIGMQRPKMSATTVVAGAEVYVPLEGLIDVDVERNRLGKEITRITGLLKGIDSKLGNAKF
VDNAPADVVERERDKQNNFRRMLEKLQSNLESLENE
>UniRef90_A0A2V7EWR3 DUF3182 domain-containing protein n=2 Tax=Candidatus Rokubacteria bacterium TaxID=2053607 RepID=A0A2V7EWR3_9BACT
MGRLRIGGECRRHHEGREQQRQREPCPARQSNHDNVSRPPSFLDRHEGQTICSVARSIAR
LKDFDYAGPHDRVRLDAGSLFFVPDDTLLRRDADALGIREVEDLYGGIVPFPFVQTKAVS
HGLIDPAAARPEGWSLAFAERIEDVVLPGFTAFTRDEARRGARALLEQGTIRAKQPRAAG
GNGQHTLASVREADALLAQLDEDELTTHGLVLELHLDGVTTLSLGRVTLDDTTIAYHGRQ
RMTRDNSGHCVYGGSDLTCVRGGWSALEARPLAPAAKTAVRQARVYDDAMSEYGVVASRR
NYDVGQGADSSGRSRSGVFEASWRVGGATPAEVAALEVFARDSSIDVVHVSSVETYGADI
APPDDAVVHFHGVDSDAGPVLRYSLVRGTSRRDP
>UniRef90_A0A2V9KNF0 PSCyt1 domain-containing protein (Fragment) n=1 Tax=Acidobacteria bacterium TaxID=1978231 RepID=A0A2V9KNF0_9BACT
MSKLHFRKLDVKAMGAHPGRRAVNTALSAAIFCICSVAAAGDSDSAPVQFNRDIRPILSE
RCFTCHGPDKANRKTNMHFDTEEGAFTPLASGGFAIVRGDPSKSMMVQRISSDNEAFRMP
PAYFGLPKLPGREIELIRRWIEQGAQWQKHWSFIP
>UniRef90_A0A2W4P195 Flagellar basal body protein n=1 Tax=Proteobacteria bacterium TaxID=1977087 RepID=A0A2W4P195_9PROT
MSTGIWAAVSGATAQMAALDVAANNVANVATPGFRADREVFAEALAGAMEGRGAEALRYG
SLRSVQPDLSVGRIVHTGRDLDVALTGEDGFFVVRTPDGDHYTRAGKLVVTPDGRVTTPD
GHAFVGTDRKPLRVPPGATHVGVSTTGALVVDGAETNARLLVVRFPNPAGLEKAGHVLLR
AGAEAGRPDALEPALEVGALELSNASAVEGMTTLVTASRQFEMLSRVIEAFAQVERGASN
IMGSR
>UniRef90_A0A2W5PY78 Acyl_transf_3 domain-containing protein n=1 Tax=Variovorax paradoxus TaxID=34073 RepID=A0A2W5PY78_VARPD
MPLDTLHATGRPVLFHLTMARALAILLITNSHLGFYYPRPGLAAGGMIGNCIFFIVSGWA
LTVALSDSTERLGPWLARRLTRLYAPLCVVVTILIFLGRYIPANFHDLFSAYLYPSEFWF
VPAIAAFYIPIYFVIHYWRNGLAAWSVGFTLLTVYFVNYMWCIDVSIWSIEKTVQSKIFF
YMIAMFLGVVMAERDLPEGLGSASLLAAGAAIGYLVLQKILRSEALLPWQFLAQLTGLTF
ALAVVHVLAQLARRSRVRGSCSRIIDYLSSRSLQIYICQVPMLDWKPAKTLSFPWNLGAF
ILVTLAAAEVLYRISSKEGWRSLIQFVKRHLTRARGPGRNASH
>UniRef90_A0A2W6AGC1 Homoserine kinase n=1 Tax=Candidatus Dormibacteraeota bacterium TaxID=2052315 RepID=A0A2W6AGC1_9BACT
MARRRVVRVPASSANLGPGFDVLAAALSLHLELEVLEAGTFSVHTDLDIPRDRTNLVVRG
FEALAPADRFQFTISSSIPLTGGLGASAAAVLAGLLAADHLFELDADVLALAVELEGHAD
NAAAAVKGGFVLWDGMRAHRFEPPAGLEAVLVVPEEAVRTAQARAALPASIALADAVFNV
AHASMLTLGLASADWDLIAAGLRDRMHQPHRAHLYPRSAELLERAPALGALGATISGAGP
AVLVWSHYEQTSRLVETLGRETLGWAKVIRVPFESQGADVTEM
>UniRef90_A0A2W6D7J8 Acetoin dehydrogenase n=1 Tax=Pseudonocardiales bacterium TaxID=2201155 RepID=A0A2W6D7J8_9PSEU
MTTVTGKVAVVTGAGSGIGRALSYDLARRGAALAISDVDQVGLAETARRIRVIGARLHEQ
RLDVTDRAAVLAYAEAVATEFGVVNIVINNAGIAFTGDVAAMTFEQIERVMDVDFWGVVN
GTKAFLPHVIASGDGHIVNISSLFGLMSVPGQSAYNAAKFAVRGFTEALRQEMIVAGHPV
QVTCVHPGGVKTAIARNAGAVEGQDAKELAEVFDTKLAKMSPEAAARSILRAVTTNRPRA
VVGLDAKLLDLLVRLLGSRYQRLVALGTRRTIPQASGPASSAEPAEVSRKASA
>UniRef90_A0A329LEG9 DNA-binding response regulator n=1 Tax=Paenibacillus sp. YN15 TaxID=1742774 RepID=A0A329LEG9_9BACL
MYHILVAEDEPWIRSSVVEMVNRIGEETFTVSQATNGEEAWALIQESWPTVLITDIMMPM
MDGLSLIQKIHEYGIPMAFIIISGYDNFQYAQKAIRYGVTEYLLKPVDLDQLREALRRSE
QSIGSLKEISQYMSRFQQLVNSLGEITPQTAGRKMSDLIHSVLRLKHLNPAARLNLLRIF
EWKLTGLVKELSPGQALPSIPADAEDTAIIRHFDQLAMLLIMHSAEQNKADTHLMTKRVC
DYIQTHYKKDISLTEMAQYANMSISYFSSWFKRCTGRTLVQYIQEVRIEKAKQLLLETQL
KNYEIAEQVGFATQPYFIRVFKNTVGVSPNSFRKRMGP
>UniRef90_A0A348PNE6 PASTA domain-containing protein n=1 Tax=Flavobacteriales bacterium TaxID=2021391 RepID=A0A348PNE6_9FLAO
MFKYIFSKKFAVQFILALALVTTAIAGGYIYLVSYTEQDEVVEVPELSGYDVFEADAILN
EAHLSADIVDSLYLPEKKGGEIVDQEPIGGSFVKTGRKIYLTISRYGAPMVKLPNIIDQT
LPLAMAKLKSYDINVDQIINKPSDCTDCVIGVEMNGKKLVAGSKLSKGSKINLIVGEGAT
GEKISIPMLYGLSLDEAQKLLNLDGLNIGATPYIDCENSEDSLNAKVFRQNPAPSENTMT
TRGSSIDLYLTSDYSQIPEVNLDSIKSLLK
>UniRef90_A0A351E7U8 AbrB family transcriptional regulator (Fragment) n=1 Tax=Acidaminococcaceae bacterium TaxID=2049052 RepID=A0A351E7U8_9FIRM
GGIAEMCLAGMSMGADVSIIVTYQIVRVLMMNISMPFLIHWYFDEDYKG
>UniRef90_A0A351J6V2 MerR family transcriptional regulator n=2 Tax=Firmicutes bacterium TaxID=1879010 RepID=A0A351J6V2_9FIRM
MNGLIKIRDVSTKYDISARTLRYYEDMGLITSTRSDDYAYRLYDETAVQRLEQILILRKL
NISIKDIQRIFNTSGSEVVLEVLSKKVDDIDGEVSLLHELKEIVLEFIRQIENADFGKES
DIKLLYEKAKEIETRLVNVDYEGNTANVNRLLAAAEKVEKQPDILLVEMPPCRMVTSGYL
SVESDDEHRRFDSMCGRLASRIADKINPRDFMYYDAEQNKLVWMFMLEDWMTESDTEGFK
IINFDGGLFAAALADGWELSEYDRVYKGINAWLTQQEFLELDKAPDRHMLYHFAGPHSAQ
MKKWNYGRVRYFVPIKAKGGK
>UniRef90_A0A354T8W0 ABC transporter (Fragment) n=1 Tax=Verrucomicrobiales bacterium TaxID=2026801 RepID=A0A354T8W0_9BACT
MSQDAAPLAANDVHRTYHLAGHDLPVLRGVNIEVAAGEKVFLCGQSGAGKTTLLYVLGGL
EQPTSGDVLVHGRSLYKAAAAERARTRNQVMGFVFQHYFLLPELTALENVVLPSMIGGRK
AEGRARELLGKVGLSQRLDHLPTELSGGEQ
>UniRef90_A0A357BTW0 SIR2_2 domain-containing protein n=1 Tax=Deltaproteobacteria bacterium TaxID=2026735 RepID=A0A357BTW0_9DELT
MSNRVFLLGAGFSKAAGFPLADGLVSFIQDYLSTSRNTDDIDFNQEFADVLKENPSFLKD
NVELFLTYIDLALLNRSVGIFTRFASPHDLRLFRMKLSRAIVRAFDNAHFQLVERFSNKE
LYSKFCEQLQDGDSVITFNYDLIVEQELWRQRKWTYLDGYGLGKCINDFKAQWGGTYPSD
LPTKSMINVYKLHGSLGWAYDDPSEQFFFKGMSDYFDGRLLYGEKSLSPNVSAQLDGGTA
LIEPSYIKLFNRKPLLDIWEKAFKVLQQSDELIVIGYSLPEADSAARAFLAGGVRSSQMT
SITVVDREKSVFEKYEMAFGKKIVNEPQTFEEWILARTV
>UniRef90_A0A376RKQ1 ABC transporter ATP-binding protein n=2 Tax=Enterobacteriaceae TaxID=543 RepID=A0A376RKQ1_ECOLX
MDPPGIKARRTRNEGRVRALKAMRRERGERREVMGTAKMQVEEASRSGKIVFEMEDVCYQ
VDGKQLVKDFSAQVLRGDKIALIGPNGCGKTTLLKLMLGQLQADSGRIHVGTKLEVAYFD
QHRAELDPDKTVMDNLAKVSKR
>UniRef90_A0A3A0DAZ8 Oxidoreductase n=1 Tax=Planctomycetes bacterium TaxID=2026780 RepID=A0A3A0DAZ8_9BACT
MSLRFDRRQFLRSSGTAVATAMASVSFLPSRVFGANERLNVGVIGLGGRAAAGLHAAASQ
NVAAVCDVVRDSVDAAAKAFPKAKAYADYRQLLEQKDLDAVTIGTPDHHHAPPTVLAIKR
GLHVYCEKPLTHTVEEARIVAKLAAKMKVATQMGTQNHEHPGYLRTVELIKSGAIGDVKE
VHVMTDRPGRWWSQGVAVPTDKPAVPDYLAWDLWLGPAAERPYSPAYVPFKWRGWWDFGC
GAIGDMAIHLMDPAFWALDLGGPVKVTSKGPPPHPASGPVWMETKFEFGQRGKLPPVNVF
WYEGEAKPPAEIAKELPMNGSLFVGTKGRLAVAHDKHPKLLPEADFAGFNGPEPFLPKSP
GHFEQWFAACKTGSRTGSNFAYAGPFTEVVLLGNVAYRTGKTIEYDPEKMLVTNDKAAND
LLRKAYRKGWEVSES
>UniRef90_A0A3A4ZUZ4 Radical SAM protein n=1 Tax=Deltaproteobacteria bacterium TaxID=2026735 RepID=A0A3A4ZUZ4_9DELT
MKILLVQPRGSGFIGQVSKSGRAGFAGAALTTIAGLTPPQHQVVLHDARLSEPDYDGDWD
LIGFTGMTCEIPHVYRMAGEFRKRGRIVAIGGHHSTALPQEAALHADIVVVGEAEGLWPQ
VLSDLAGGGKRPQIYQNDALIEMRHMAIPRRDLLNQKMFSVYATLQATRGCPFDCNYCTV
TKFFGRSYRCRPVAEVVAEIQSEPAKRWMFLDDNLIADGKYAKELFRALIPLGITWGSQS
SFTMTKDAELMDLYVAAGGRYVFIGFESISPEILKSVRKSFNRPEEYLAGIRQLQRRGIT
IMGSFIFGLDGDDVGVFKRTVDFVNAGKIDVALYNILTPFPGTRLYEDLDRQGRIHDRNW
AHYDACHSVIHPEGMSSEELQEGFFWAVRETYTASNILQRILRFDAGLKHRLAASYGYYR
KARKFCAPPPHPEKYSNPASAVSGK
>UniRef90_A0A3C0Z786 Competence protein ComEA (Fragment) n=1 Tax=Sphingobacterium sp. TaxID=341027 RepID=A0A3C0Z786_9SPHI
AKHPYLSTKDAKLIVNYRDQHGRYVNIEDLTKIGTLSDLAIAKIAPYLIFENDSR
>UniRef90_A0A3D1BI12 tRNA uridine(34) 5-carboxymethylaminomethyl modification radical SAM/GNAT enzyme Elp3 (Fragment) n=1 Tax=Patescibacteria group bacterium TaxID=2052139 RepID=A0A3D1BI12_9BACT
MQNALEIFNKIKDAKNWKTNSLQKILKRYPKEGKGLYRHDELVQTYKELTSKKKLEKSKL
IEERIRMKPTRTQSGVTIITVLMKPYPCPGQCIFCPNEKDMPKSYISSEPGAQRALTHNF
DPYDQTRKRIEALQNIGHSTDKIELIILGGTCSVYPENYQIWFVKRCFDAMNSFSRNYKE
RDISKEKITWDDLYKVQKFNEKANCRNVGLVLETRPDYITENEIVRMRKLGTTKVQIGIQ
SLNNKILKLNKRGHTIKGTKKAIKLLRLAGFKIHAHIMPNLYGSNLKQDIADYKNLWTKD
YYPDELKIYPTSILPDTELAELYQKGEYKPYSKDELLEYFVKTLPHTPRSVRLTRIVRDI
PSDEIVAGNKATNFRQIAEKEITRKGLKIEDIRSREIKDRKISWE
>UniRef90_A0A3D3VU66 Transcription-repair-coupling factor n=6 Tax=Synergistales TaxID=649776 RepID=A0A3D3VU66_9BACT
MIAAEDEQPIKTGTIGEILQQRTSATVHLPAGTSSWCWALRDVQGPHLAVVPDQQRLSEF
VSDWKVLFPERQLHVLSEIPLTQEHISNEATRIERGSSAEKWRSAAGCIVATPPAVMTPL
ALPSAGIDIRAGLPLERDRFLEWADRSGYRRSDLVWQEGQFVSRGSIVDIFDPSYRSPLR
IEFFDDHIESIHLFDPESQRSRSPVGPTRVLSLAGGIVKRFDEMLPQAASVVLFEPRGLA
RSAEAYRWIWNRMAADEVLDPLPRWEEVLERFSGHRNCSIARSLEGSELRIPIMEIQSFR
GRLEAAESIIRGWKEDGFEVELYSSNDLLARWASGLGIRTGKGTLSRGFVDRFERRVMLS
DSDLVGVTPVTRGGRITRIPPREWEERIGELDHVIHEDYGIARSLGIERVTSDGMDRDCL
VLLFAENRRLLLPLVQLYKITPYPALSGEQPQLDSLRGKAWKKASARARDKARETAKQIL
ALYAARETSRKEPLPPDGELVDKFESSFPFEETSDQVSSVLAIKRDMEDPLPMDRLLVGD
VGFGKTEVAFRAAVKAAEGGRQTAFLVPTTLLAVQHFESFTARITGLPVRAEVLSRFVPR
KRQEEIGKDIEKGLVDVVFGTHRLLQGDLRFRRLGLIVIDEEHRFGVLHKERLKKLDPSI
DVLSISATPIPRTLHMALGGISNISIISSPPYRRQPVMTYAGPWRDDLVREAVMRERARG
GQVFFVHNRIETIEAVAARIRMAFPDLSVDIVHGRMEEKKLEEAMLKFSRRETDLLVCTT
IIESGLDLPGANTLIVDNAQDLGLAQMYQLRGRVGRREEQAFAFFFYPTDRAIPYESLER
LEAIAGLTDIGGGFALAKRDMEIRGGGQLIGTRQHGHIDRIGFNAYFRMLEEEVASESGR
EPDQRVRMDIRLPVVLPSSYVPQSSVRIALFRRLLRVDSLPEVLDLEKEIRERFGPVPQS
VSFMIASAKIRSMGHRNGLQYVRCTLKEIQAGGDPERLKGLASGRPGWVLSSGGVLTGPG
GYRGMLGLADMVCARQGTSMGEEGNG
>UniRef90_A0A3D4X1V4 Methyltransferase n=1 Tax=Micromonosporaceae bacterium TaxID=1873464 RepID=A0A3D4X1V4_9ACTN
MCPQRPGARAMTTGCATIVRADARALPLRDNSVDLAVTSPPFYALRSYQDCGEHYAGQVG
SESTQTEYVDALIECTREWMRVLKPAGSIWVNLGDKYATTAPGKLGASGSKTAYARSGYR
DTTGAAPTKSLIGLPWRYALRCIDELGLILRAEVIWAKPNGLPESVTDRVRRSHEQWFHF
TKQPRYFSAVDEIREEHSPVSVARSGRNRFAVDRSQEGVGSPNTLNPEQACNPLGKLPGS
VWEIPTQPLTVPAHLGVDHFAAFPLELPRRIILGWSPSGICTVCGEGRRPICDATPEWKA
FRQQQGMGNWADPSKSSTQGNRDTYSHGLSGAQIAAFGPKKAITGYACACPEPTAPTSPS
VVLDPFGGTGTTALAAKALGRHGVSVDMSADYCRIAAWRTNDPGELAKALGVAKPPAEVD
GQTDLLDALGHW
>UniRef90_A0A3D5EWL4 Phosphate ABC transporter permease subunit PstC (Fragment) n=1 Tax=Candidatus Accumulibacter sp. TaxID=2053492 RepID=A0A3D5EWL4_9PROT
MGTTTQALSTRATDARAAEDFDRRDLDWYIDKLIAVIVFVCGISAVLFVLGIFFFVTKEG
IGFVFEKMDFREFFLTPYWSPSDAEDPEYGILALMAGTASVTGLAML
>UniRef90_A0A329KIN6 Glycosyltransferase family 2 protein n=1 Tax=Paenibacillus sp. YN15 TaxID=1742774 RepID=A0A329KIN6_9BACL
MMLTVVIPSYKRPQELANCLAGIDAQERQPDEVIVVCREEDAGTLAFVKQWEAAPAAYLK
RHVQVSRPGVIHAMQTGVENASGDIVAFIDDDAVPWKDWAGRLLEYYRDPRVGGVGGRDV
IAGRDHTIKKPVVGRVTWYGKLIGNHDQGYGSPREVDVLKGVNMSFRTPLVKFPGFMKGK
GAQVHFEVFLCMGIRRLGYKLIYDPELRVDHYPAARHDIDQRNAIVRDAVANASFNLSVA
LLHGLPAYRRPARIAYGMLVGDRRMPGVVRMLYGAARRDKTVVQTFLPSMKGQLEGVLYY
FRHADAPAPGPGQQQLQLKEGQRT
>UniRef90_A0A3N4Q0Y7 DUF1080 domain-containing protein n=1 Tax=Chitinophaga lutea TaxID=2488634 RepID=A0A3N4Q0Y7_9BACT
MKRLVIPAFCAAALAVASCNTAQPKEEAKQDSVTAGSENMATAEAPANVLSDAEKAEGWS
LLFNGTSLDGWRVYKGKQSNTWGAQNGLLHCTGSTTDKSDMRGDLITNNQYENFELEADW
KIAPQGNSGILYLVTEEFEAPYMSGPEYQLIDDENFPEKLEDWQKSGANYAMNPPAKLAA
KPVGEWNHTRIVLNKGKLEHWLNGEKVVDTEMWTDEWQKNKTTGKWKDYKGYGVAKKGHI
CLQDHGSEVWFKNMKIRELK
>UniRef90_A0A3N5IGT9 Radical SAM protein (Fragment) n=1 Tax=Candidatus Rokubacteria bacterium TaxID=2053607 RepID=A0A3N5IGT9_9BACT
RLSALWIQLTGTWCNLECIHCLNASGPREPWLAPLDGAAARRAIAEGERLGVKEIYFTGG
EPFLHRDIVPLLELSLTVAPTTVLTNGTLITEAMADALATLARNAAYSLEIRVSLDDVDP
ELNDRVRGPGAWGKAVRAVRRLNERGLVPIVTATEILDAERPTATGTYQRFRDFLLAEGV
RKPRVKILPVFGVGRLEGRDTERLTEAALEGFDRAQLQCAETRVVAADGVYACPILAGQP
GARLSDDDLEASFRPAPLYHPACLTCHQTGMTCRNA
>UniRef90_A0A3N7D3I0 AraC family transcriptional regulator n=1 Tax=Pedobacter sp. KBW06 TaxID=2153359 RepID=A0A3N7D3I0_9SPHI
MYVVAGLFNIILTQFEQLEIDVQKIFAEFKTELKVLENATCKINAGICGRYLEQVVLKTK
DPRIGLKTGFLIPFTLTDAVFNTLHKTEKLAEIFDRTGEAGYIATDITSYTTRVAGDSFH
YELKIHPEFSARYPQAARVWAEMQYGTAIHYAHGFTGRFLHPVLVHSPYPQEGVADQLGE
YLNCPAKYNQDCVALVFPKSILELPVVPVQKKLLPLFEELEREIREKQYNRHFSYALERH
LLHSISNPGLGLKSAALRFNMSERNMQRRLKTEGSSYQLILNKLRMELSQKYLKEDVSLN
EIAFLLGFDSQSAFNKFFQKQFRTTPGKFTGMNANQLK
>UniRef90_A0A412YT83 Iron-containing alcohol dehydrogenase n=1 Tax=Enterocloster bolteae TaxID=208479 RepID=A0A412YT83_9FIRM
MAEQKILVASEDYVELDDYFGDNDVKSIFLVCDSSMPFLRISKYFDYLKVHRGIEVVKFS
NFKPNPFYESVVEGVKLFYRTGCDMIVAVGGGSTIDVAKCIKLFSNMNTNKNYLTQQIIP
NDLKFLAVPTTAGTGSEATRYAVIYYNGDKQSVTDYSCIPSTVLMDASALKTLPIYQKKS
TMMDALCHSIESYWSVNSTEESNKYSKQAIQTILENKDAYLANKDLGNANMLKAAYLAGK
AINITQTTAGHAMSYKLTSLYGIAHGHAVAICISKLWEYMLEHPERCIDSRGIGFLNNIY
CEIADSMGCVTVPEAVTKYKALVDSLNFINPQCSPKDYLILKTSVNPIRLKNHPIYLDED
IIESLYHQILQ
>UniRef90_A0A4Q3N1Y7 Thermonuclease family protein n=1 Tax=Chitinophagaceae bacterium TaxID=1869212 RepID=A0A4Q3N1Y7_9BACT
MRFTNNFNRITYLKNPNLPKLTWILLIAFLTLSCGNTLPERIPETLSGKVIGVTDGDTIE
ILYEGKPLKIRFAHVDCPEIRNQQPFGRAAKTFVSDKCFGKYVTVSHNSEFDRYKRLVAE
IITEDGTNLNKELMTAGLAWHYKQYSTNSDYANLEITARSQRIGIWSENNPTPPWNWRSS
KKTR
>UniRef90_A0A4Q3NZU5 Uncharacterized protein n=1 Tax=Cytophagaceae bacterium TaxID=2026729 RepID=A0A4Q3NZU5_9BACT
MNQIDDGDILWQRRSEVESEEGGLGRRNLVSIGPAAPQSVHFVRKPVWLNFHAKPTCFVA
DVDRSTAAYP
>UniRef90_A0A4Q3STL8 DUF2157 domain-containing protein n=1 Tax=Chitinophagaceae bacterium TaxID=1869212 RepID=A0A4Q3STL8_9BACT
MHVISRHSDLNKSSAGQLLVQHVHNNKNDWSKFLRLLFVGLGIGFLCAGIVMFFAYNWNY
LHRFAKLAILESLLATTAMLAVINRFKLLVRNALLAGSTILVGALFAVYGQIYQTGADAY
DFFFGWTIAVTIWAVISGFPVLWLIYLGLINVTLGLYVDQANLPWEQATYYTLFLTLNLL
VVFILVLLSWKKKMPSAPQWFINAISLFCIFLATAGTINSLFTYQSIWLGVLLLVVAGAY
AGGLFYGFKTRQMFYLALIPLSAIIILTALLMRISDEIGMMMIVVLTAAGGVAAVIKALV
DLQKKWRIEKQS
>UniRef90_A0A350FYX1 DinB_2 domain-containing protein n=1 Tax=Anaerolineae bacterium TaxID=2052143 RepID=A0A350FYX1_9CHLR
MDRSFIELNRTSREHMWTLAERLSDEEMQTRVGEHWTVAVVYAHIAWWDRRVMYVLDMTE
KDGKLFVPEIDIFVNDLSLPLWAAVPAREAVRIAMENAEALDKRLEEYPDALLEKIHVYN
ERWVVRALHRNEHLSEAESALKS
>UniRef90_A0A4R2T445 Iron complex transport system ATP-binding protein n=1 Tax=Cricetibacter osteomyelitidis TaxID=1521931 RepID=A0A4R2T445_9PAST
MLTIKNLYFSHQDKLVLNGIDLALNRGELLTILGANGAGKSTLLNCIAGLLKPQFKDDIG
GIWLNNENLTALSNRQIARKIAYVSQSAPQTYLYTVQDYVALGRAPHLSRFASPSEKDYA
LVDQALDTLDIRHLADKIYMNMSGGEKQLVNIAKILVQQPQLILFDEPTSALDYGNVFKT
IRLIKQLAEQNFSIITTTHNPDHPMLLHSKLPDAKVAILNAAGKLQVGNTLDIITEQNLT
ALYQTDLKLIYIPELQRHICAISHL
>UniRef90_A0A4R6T9Q7 PhzF family phenazine biosynthesis protein n=1 Tax=Algoriphagus boseongensis TaxID=1442587 RepID=A0A4R6T9Q7_9BACT
MKRIPIAVVDAFTDRPFSGNPAGICLLEDSLTKEQMQSIAMEMNLSETAFVQRLPEEGHF
SLRWFTPTLEIDLCGHATLASSFWMLQSGWANPGEMIHFHTKSGELKVKSEGEELVMDFP
LIPTYTDTHSFFKESLFGKKIIHAAQLKKNWIFELENEQAVRELVPDFGLIAAHSQEGFI
ITAQGDEYDMVSRFFGPNVGVPEDPVTGFAHCALVDYWNQKTGKTQFNAYQASKRGGKLG
LEKHDDRVLLKGRAVEVLVGTIVI
>UniRef90_A0A4V0YYV6 ATP-grasp domain-containing protein n=1 Tax=Ktedonosporobacter rubrisoli TaxID=2509675 RepID=A0A4V0YYV6_9CHLR
MGRNQIVIVTNMDDLHTDDVILLLQERGHEVVRLNTNDIPLSTTLSLTFSDKSSVWKGSI
AIHTNGRVIDLEQVRSVWWRRPQRFGLPLDLSEQERAFANDELDHALRSVWASLDCYWIS
RPDAIRVATWKGNQLQRAARLGLEVPRTLLTSDPEAVRTFYEQCGGQIVFKVMTDPFLGA
PKLAQTHPEGLSEQPFITTTTLITASELARLDSVRLVPCLFQEYIPKRLELRVTVIGDDI
FAAEIHSQEHEQARLDWRNYTLDIPYRKATLPQDIADRCLTLVKSYGLNFSALDLILTPD
GRYVFLESNPNGQFIFIEKMVPELRMTEALASCLIRGAN
>UniRef90_A0A352JWH0 ModE family transcriptional regulator n=4 Tax=Gammaproteobacteria TaxID=1236 RepID=A0A352JWH0_9GAMM
MSVPRLKLKLALDDNDTLLGPGKIALLKAIQKEHSLSQAAKSINMSYRRAWLLIQELNDS
LKDPVLISKTGGQSGGGSELTAMANQIINIYEQLTREAEGATEATRESIASLLK
>UniRef90_A0A358NGJ3 Sodium:proton antiporter n=1 Tax=Clostridiales bacterium TaxID=1898207 RepID=A0A358NGJ3_9FIRM
MIILVYIQGAYMDFLISVLIFLFSLIFCLSRNISVLAALAIGTVSFSITALHRGYEIKSV
MLMLLRGVKKSFSLIPIFALIGIITGLWRASGTISFFVYYGTXDFILFAFLLSCIVSFAL
GTSFGTVGTIGVVLIVLAKGGGVNINAAAGAIISGAFFGDRCSPTSSSANLVATVTGTDL
YSNIKRMMITGAIPFAVTVVFYIYLSKNNPISITDRTLLNEIEAHFNLSYVTVLPALIIF
ALAFLRKNVKISMSFSIAAAFFICLFVQNMKLKDILHTMVFGFQLQSDSMLSGIISGGGL
LSMFGVSLIIMTASSFSGIFEETGMLKDIQELLEKMSQKAGLYLTTAFASLVMSAFCCNQ
TLPILLTQQLMNKLYREKGLTDEDLAIDLENTAVMTPELFPWSIAIAVPLATLSAPPTSI
LYAVYLYLVPLINIVRLPALKKKTTE
>UniRef90_A0A366ZFQ2 Methylase_S domain-containing protein n=1 Tax=Blastococcus sp. TF02-9 TaxID=2250576 RepID=A0A366ZFQ2_9ACTN
MTFLPDGWEERPLGELVDILDGRRVPVNAKERAERPGVVPYYGATGQVGWIDQSLFDEPL
VLLGEDGVQFLDRDKAKAYGITGPAWVNNHAHVLRARDEVMDRRYLVHYLNWVDYSGLAN
GTTRLKLTQAAMRRIAVRLPAREEQRRIVDRLEDHLSRLDAGRAYADSARRKNQSALAAW
CERLVWKRADRTRTIGSLLREPMRNGLSARASQHGTTRVLTLTAVTKNSFSDAFTKLVDV
DARKAANVMLASGDILVQRSNTPELVGSAALYEGPNGWAIYPDLMIRLRCDEAVVMPQYM
TLALRSARAQRYFRSRAKGLAGSMPKIDQSTISELKVPLPSLDEQRRSMAVAKELTEQAS
RLDDAVRKATARAGTLRRALLEAAFSGRLTGRTSDIGIAEELAERRAGLG
>UniRef90_A0A368UPP7 Coenzyme PQQ synthesis protein D (PqqD) n=3 Tax=Marinilabilia salmonicolor TaxID=989 RepID=A0A368UPP7_9BACT
MSEERQETRYRVNGADFVTRQMGNEMVMVPLTDKVADMTSVLTLNEVGADILRLLETPQT
KEELIRQMLDLYDVDESTLIEDVEAFIAEATQKNVIEIIQP
>UniRef90_A0A375EVL8 Uncharacterized protein n=1 Tax=Cupriavidus taiwanensis TaxID=164546 RepID=A0A375EVL8_9BURK
MPRAAEVRTILATDSHSMLSTERPLTQFRNTPRIPPRWQPTEVKQ
>UniRef90_A0A0N1G2Y9 Uncharacterized protein n=1 Tax=Actinobacteria bacterium OK074 TaxID=1592327 RepID=A0A0N1G2Y9_9ACTN
MGALIPIQIQIQIQIQIQIQIQIQIQIQIQIQIQIQIQIQIQIQIPIPIQIPEPAPPSRR
WWPRTPSAGSVRCGTPTPPRPRPCG
>UniRef90_A0A379S7G0 Voltage gated chloride channel protein n=1 Tax=Salmonella enterica subsp. arizonae TaxID=59203 RepID=A0A379S7G0_SALER
MFRRLLIATLIGILAALAVAAFRHAMQFLEWLFPE
>UniRef90_A0A3A9JZQ7 PAS domain-containing protein n=2 Tax=Clostridia TaxID=186801 RepID=A0A3A9JZQ7_9THEO
MGEDIIIFEAFLEDGVKKARELVRENNVRIIISRGATGALIKKNVDIPVVSIEITDFDVF
LAIYESSVKHDSIGFFGYDYKKGHFNFDLFSRILNKKISYFYYKTDLELKMLLEKARNQG
ITIAVGTGACILTEAVKLGMEGRLVLSNRSSVMQAINTAKNICSVLEKDAAQKELMKTLL
DYSNEGIMALDEDKRIILFNPKAEKLLEIPGEEILSKKIQDVNSSNINRIFERGEPALQK
IIEINKTKLLVNRANINVNSQKRGTVITFQEISKIQELEINIREELYKKGLTSSYSFEDI
LGSSRPLKEAIEMARKYSKTDSTVLIIGESGTGKELFANSIHAASPRANGPFVAVNCAAL
PESLLESELFGYEEGAFTGAKKGGKVGLFELAHGGSLFLDEIGEMPLGLQAQILRVIQEK
KVMRLGGNKLIPVDVRIIAATNIDLKKRIQEGKFRSDLFYRLNILTLKIPPLRERPEDII
PLTKNFIEGFSNTYNKKVNSNLSKAVIEYLQSYNWPGNVRELKNLMEKCVILTEKQDLDI
NLIKNLITESDIFRDTPVKNKIFINISTFEDMENQIIEQMNRIFNGNKAMLAKELGISRT
TLWKKLKKKQ
>UniRef90_A0A3C0EM89 HTH gntR-type domain-containing protein n=1 Tax=Phycisphaerales bacterium TaxID=2052180 RepID=A0A3C0EM89_9BACT
MVNQSKRVLYALRSRIIRGEYVPGSRLPSFTELEKQYRAGRTVIQQAISELKADGFVTSR
PRQGLYIHPLPPHLGRYALVFPCLPNHPQWSGFHSAIWQEAQRLEKSNSHIHFDFYHGIN
DERLGGKVLASVLKQVESQRMAGLILLPETHDVAEHATVTASRIPMVIVDGDYGKTPRPQ
ICTDMSMMFKRALHWFKHKGRKRVAMVCMADTFTWLTPSHFQQNEITYRKAWVQRIGRSH
PQTIDAVIHLLMDYPPGKRPDGLFIADDNLAPLTLEALSQLGHEIGKDLDVVVHSNWPCP
VKCTLPIERIGFHSGQLLRGCLDVLSTANHQLARDKVMRIPAYLSSEIKQEDWKSAELPF
DLL
>UniRef90_A0A3C1CL91 Decaprenylphospho-beta-D-erythro-pentofuranosid-2-ulose 2-reductase n=1 Tax=Acidimicrobiaceae bacterium TaxID=2024894 RepID=A0A3C1CL91_9ACTN
MNDALGMPQTAVVVGATSDIARSIVRELAGRRLSKVVLTGRDEARLDAVDEEVAALGIAT
HTKVLDVTDVAAHSAFVKRAADALGQVDLVVMAVGALEPDGPEPPGPVETAELFATNCTG
PAALLTAFAKLLCDQGQGRLLVLSSVAAVRVRRVNYPYGASKAGLDAFAQGLSMGLEGTG
ASVVIVRPGWVATRLTEGRAPAPFATTPDAVARDVAAALERGTSVVWSPPVLRFVFGALQ
FLPRALWRRLPS
>UniRef90_A0A3D0N6Z2 NodB homology domain-containing protein (Fragment) n=1 Tax=Armatimonadetes bacterium TaxID=2033014 RepID=A0A3D0N6Z2_9BACT
ILDLLDRYNYRATFFLVGKQALMYPELVREIVKRGHQIGGHSHTHCNLCALDRLGIEQEL
VRSRAAIRQACGRTVTLFRPPGGNYNADVRQAAAATGFTSVFWTENIGNYPGMAGPTIAE
AMNTKLANGGIVLLHNGYDETEVALPYLLEKLKARNARCITIQPGGDETLGR
>UniRef90_A0A3D0UU77 DNA topoisomerase (ATP-hydrolyzing) n=1 Tax=Candidatus Gracilibacteria bacterium TaxID=2044595 RepID=A0A3D0UU77_9BACT
MMRLQSLVGLEIQKITDEIDEKKKLIEYLEGIIGDPLKLDGVIREEMEYMKNKYGDERKS
KLSEDLSVYNIAGSLKAFKEAADKIKEDVIVWIGNDYSARILYQTRIQTIPDETLDLIYT
HNQDKLIVITDIGELVVQRLKDLGSFVMKQNALNLKEHFGLKGKIVFAKTLHFEFTDLVF
LTNKNSIKKTKKELVLSFKKFPTTIMGLGEGEKILSVEAVNNGEHICILTKQGWMLLFKS
DDIRPMGKTAGGVKSIELQEGDNVANMFIHRDEPFILIHSDKNGKLLTLEDLKIWKRARK
GQVVMTGNEILEGGISIVE
>UniRef90_A0A3D1ICN9 zf-HC2 domain-containing protein n=1 Tax=Armatimonadetes bacterium TaxID=2033014 RepID=A0A3D1ICN9_9BACT
MNCRNAQAKLSALVDGELPGREALLVREHLLRCPRCAQEWRALRGLKLAMGQLPDVEPPE
GLEERLLAAVRREKEASRPIRLWLPAAAAAVAACATLALLNLRADEPAVASKTLPPVPAS
FEVDRDQAYVAASDPFGPGPVVLAAGYGRR
>UniRef90_A0A3D2PCE5 DUF2292 domain-containing protein n=1 Tax=Elusimicrobia bacterium TaxID=2030800 RepID=A0A3D2PCE5_9BACT
MEIKQDKTNFTKIDEQMVAKIVQAIQSVRYGCIQIVIHNSEIVQIEKTEKMRFEKNCMKC
K
>UniRef90_A0A3D4HG91 Glycine cleavage system aminomethyltransferase GcvT (Fragment) n=1 Tax=Opitutae bacterium TaxID=2026771 RepID=A0A3D4HG91_9BACT
MSSLKRTPLYEFHAKHGARFVPFAGWEMPIQYTSILEEHRAVRLRAGLFDVSHMGEATVT
GPGARPFLNYVMTNDFSKIKPGRAKYTLMCNPSGGALE
>UniRef90_A0A3E1EKH2 DNA-binding beta-propeller fold protein YncE/DNA-binding beta-propeller fold protein YncE n=1 Tax=Verrucomicrobia bacterium TaxID=2026799 RepID=A0A3E1EKH2_9BACT
MHSALLRNLLRRAALCLVAIFATSRASGHGFPDGSFEGRNTHSIALSADGSRLFVADTAE
GRLCVFRIGAVEHPAPVLEMEIPVGIDPVAVRPRTEDEVWVVNEVSDSVSIVSLRRRVVI
ATLQVPDEPADVVFVQGKAFISAARTAKLWVFDAASRAPLGTVPLHGNFPRAMAVDAAGE
KLYVAFLLSGNRTTVLKRSLAPAPPLPTNPALPAAPQTALIVPASDARIPYTVLDHDVAE
VDIATQQVTRILSDVGTHLFDLAVRPGSGELWAANSESRNLVRFEPALRGHVVDHRLTRI
QLSSGQNAVHGLNPGVDYTLLPNPTARATALAQPTALLFKNDGTEAWVAAFNSDRLARIN
AATGEVSARLDLRRAGETSSRQMRGPRAMAWNQTLQRLYVLNLISGTVAVIDTGVGSVLA
EVPLASHRPGDADFRAGRGFLFDARISGNGTVSCASCHLDADTDGLAWDLGDPNGVMTTV
MGANLSVHDPTPRPRTMHPMKGPMMTQTLRAMFDGAPFHWRGDRATLQTFNATFDELMAG
PRLAAADINALASYLSILMPHPNPYRRLDDSLPATLNGANPARGEALFNMHTHHCAECHG
HHAGANNNIDLHQEVGSTQPIKNPPLRTVYQRLSYNPRPGAASLSGFGMLHDGTGFVLPT
VHDYALDELSEPSEFADLAAFILCADSGITPDCGVSRTFTTLNLTDAEALATVTIMESRS
SMGFTELVMKGRIAGQPVSYYHNASYGRYDPDDQGAPRYNLAELLARLQPEDAITFIGMP
YGRGYRMGYDRDFDGIYDADEAQPKLNIQRTAPAAIQLAWPHSIPGWVLESSPQPDADWQ
PVTRPPATSGAMFQHNQATDLPRLFFRLRRTW
>UniRef90_A0A3M1NW36 ABC transporter substrate-binding protein n=1 Tax=Calditrichaeota bacterium TaxID=2212469 RepID=A0A3M1NW36_9BACT
MKIVRYFGICLLFISTFLWGQQIKFATVAPEGSTYLKVMRELDQEIRRLTNGKVKFKIYP
SQIQGDEKDVLRKIRLGQLHSAGFTGVGLGEILPEERILEVPLLFRNYEEVDHITSLLYE
EFSKKFEEKGFIILGWADVGFAYLYAQTPITTLQDLHKIKMWMWEGDPVAEATFKALGVS
AIPLSLTDVLTSLQTNLIEAVYVPPLPCLTLQWYTQVKTIMDLPLAYVSGAVLISKRMFN
KLSPEHQKILLEKGREYMKRLVQESRKDNEEALQILQRNGLKMVHVPEESQQEFFQAAKK
ARLSLVGKLYSQELLQRVETALQEFRAQNSPSN
>UniRef90_A0A3N4RRW0 Heme-binding HmuY-like protein n=1 Tax=Acinetobacter sp. BIGb0102 TaxID=2485131 RepID=A0A3N4RRW0_9GAMM
MSHLNLAKLFALSTLSTLLIACGGGGGGGSSDNSGTSNPPATNTDLFTVKGKQWSFQGNA
TEAQCYDIDLQQAVNCTSTDWDIKAVINNGRPTISSNGGASGTGKAAVLYSPFDATWADL
SKLLDANKQGNDVIPASAWSQDTYSNGFTATTGYGFLEYNLFGNHFMSPNFKIYFVTTDT
SNKSTIGTEEKPVYAVQIYNYYNQLGASGYISIRYIDTRYPDVVRTIENIDATNGWAYLD
LKSGVATNSAIQSWQLAFNRYNVQTNTGIGSVVGLQPTGFYDAEDKPIIEKFKSASALVD
TLAELKQAATTVKTVNSWTNNGIKSLLNPDYKGAYGREPLNFGWYNYYSTDALAAPVGLK
AHMLKANPEAASLIRGNTGNSYARLHLKEIQYADPNKLTDTTWTFELDIQPAK
>UniRef90_A0A3N5KK10 MerR family transcriptional regulator n=1 Tax=Xanthomonadales bacterium TaxID=2006849 RepID=A0A3N5KK10_9GAMM
MPAPPRRPERRPHSSAARRTTADGPVERRAAGGTAEPRLRMRDLVRETGLPRETIHFYKA
QGLLPEPIKTGRNTAVYSTVHVERLRRIRELQERQFLPLKAIRAILQETDETGFTPEQEG
LVRRVRATLAGWASAQQRPTVAVADFVPDRVTTRELRELVAAGIVSVERGPHGGAVSEDD
AVILECWAQFKEAGLGPEQGVTAGELRIYDEAMERLVAREARLALRTRGEAAPEELSRTV
EAIGPVIGRLLAAMHRKRMRRFLAEFDGADDSGNAD
>UniRef90_A0A3S9HI50 Alpha/beta hydrolase n=1 Tax=Undibacterium parvum TaxID=401471 RepID=A0A3S9HI50_9BURK
MKPLCPAPLTLVLIPGFMCDASLWQAMLPELSKIAAIQFADINEGSSIAAMAEHIIPSLP
EHCVLIGFSLGGYVARRIAYLAPQKLAGLVLVNSSARASTEQELQRNQQQISMSELYPFK
GQTLSALKRALHPDRTDDAPLLAHLQAMSLNLGKGVFLRQLGLVRQDGHAELAQITCPSL
IIASRNDQMRSIEEAKNMADALPNSHLNIIEDCGHMSPLERPEVVCQLVRAWLTSKIVAQ
K
>UniRef90_A0A4Q3ASX2 Pyridoxal-phosphate dependent enzyme (Fragment) n=1 Tax=Verrucomicrobiaceae bacterium TaxID=2026800 RepID=A0A4Q3ASX2_9BACT
PRLIAVQAAGCAPIAEAFSKGASVVVPWTGPVDTKAAAIADRLEGYVQDGTRVLDIVRES
QGRVDAVTDAEMASARAALLQFDGIDAEFSSCAGVAFLMRNREIAVEGTICIVTASGYKH
TFSGDVPTPTPDPVTAVRLRDFFVDDHYIEVLG
>UniRef90_A0A0T5ZYB0 Gwe2 protein n=1 Tax=candidate division WWE3 bacterium CSP1-7 TaxID=1576480 RepID=A0A0T5ZYB0_9BACT
MRTNFLRKIKRAFLPLVVLVALVLSLAPLLPVLAGNAVLYLSPSGGTRYVGSSFAVSVRI
NSGSHTTNAYKAVVKFPTALLAATSVSVGGSICTLQISGSPSYSNSSGTVNFECGHPGSF
SGSAGIIGTVTFLARAAGTANLTFTSASQVKAADGFGTEVLGSTSGAIFDIQPAPVSGPA
VSSATHPNQGSWYALKDVSLTWNQPAGSDGFSYLLNQKSGTIPDGVSEGTAKAIGYEGLA
DGTWYFHIRAHGDGGWGNTTHFRIRIDTTPPDPFEVTSEPPAENIDSAPLIIASATDRPS
GIDHYEISIDGGDFVPVPGMPYQYERIPEGTHTLTVRAVDRAGNYRDSSLVIHVIDVVNP
RITQPANGSYLPILEQLVIKGTAPAGLVELYLNGELIAQIESDGNFEFTHSAFLRPGRYK
LTAIAVTDRGIVSSPAEVQFTVDPRAVSLFGLNLPGWLVYSFLLGIIILLLILLIRYLRK
AAGFDEHVRQDLDRIEEEEKRDFEQAEKEMERAVEGTLAGLTESQVHQLEHELEEKIRES
EGEAREKLEGELDRIRRHHPLAGRKFRFPRIKIPRFFLIFWERRKKKKGEKKRGTYRRY
>UniRef90_A0A4U7BR20 Exporting protein n=1 Tax=Campylobacter aviculae TaxID=2510190 RepID=A0A4U7BR20_9PROT
MLKFIAFFLTLSITLFAASFDLKPIRADLLKVDDVYGYIKDSPEIKINSGGIVIQQFKSS
KSIIARASVIAKENGLAKLEFSVFSDLKQDALPLPNVLPKSGDEVVLNFLYDRGVIIAPD
ETTYNDLVSDFPQIYFTHIDIFGAQLIRTSILAPKRSDFRKFCADNAVGILIFALENKAK
IIDCQNFNELYEFPIEKASSVQIPFYSRVSGYKSNFFDFNTQEIGNYYKYYNALIDFSGI
KMNQ
>UniRef90_A0A520IW71 Sodium transporter n=1 Tax=Pedobacter sp. TaxID=1411316 RepID=A0A520IW71_9SPHI
MILSLDVIVIFVFSAFILCIGLLFSRTGVNMKSFFAGGEAVPWFIGGLSLFMSFFSAGTF
VAWGSVAYKYGWVSVTIQWTMALGALAAALFIAPRWKKTGNLTAAEYIKERLGPSVQKMY
IYIFMAVSLFIKGAVLYPVAKLVSTSLGFPLAETTVVLGLIMIAYTAAGGLWAVMVTDIL
QFVVLTAAVLIILPLSLEKVGGMNAFLNNAPDDFFNLFNGEYTIWFVLAFTVYHIFYIGG
NWTFVQRYTSVDSPKSASKVAYLFAALYLISPMIWMLPPMIFRVIDPSLQGLDTENAYLK
ICQMVLPPGLMGLMLTGMYFSTSATANTTLNVVAAVFTNDIYKNMIRPDANERQLMRIAR
LSSWVLGIFMILIALVVPVMGGMVSVVLTVAAITAGPLLAPPVWALFSKKLSGGVTIWIT
CISLLINLFFKMVLPLVNGVKLDRGAEMIIGVGIPVLMLLVNEFLIAAKSAASSDYRNYE
EVRARNKVHASALAADPEEIILTKKQNQFGLKIIAFSLLVTSVILFALCVITPAGKKPTG
IVGGLVLLISVIPWLSSKKIAREINQ
>UniRef90_A0A523ETW0 Sulfatase domain-containing protein n=1 Tax=Acidobacteria bacterium TaxID=1978231 RepID=A0A523ETW0_9BACT
MTRMIETTSRITLLLAVGLLAGCHRVPDAPPRPNIILIYVDDLDFDEIGVYDHVAQPTYS
GAAIAGAGKPDGHAAPASRVLTPHIDSLARDGAMFTRFYVTSPVCTPSRYSALTGRYASR
SQPLSEKYPPGGPAWVSFNAHLGRDELTIAKALQRRGYRTGHVGKWHLTKGEPMAVRRGR
HALEFDPSSPAAIEMMRTAYEERQRFVRETYGFDSVASLYIGNLGNEGWDRSLNYHNMEW
VTAGALDFIDQGDPKQPFFLYFAPTLLHGPYRNGVDVLDSPPGATPLGMLIPPTVQPARD
TIKQRVKESGFDSATHVSTWLDDAVGALLAKLDQLGIADDTLVMLVSDHQSRGKFTLYEG
ARVPALARWPRGIEAGTEIEQLSANIDLLPTFVELAGGDPNEMDIDGHSLAPLLRGSGAP
EREAIYLEIAFARGIVTKDWKYIAVRNPPDVPEGIEQGEGPITGDDEIWRNAESPSTTRF
REREQNADPDLPNTLRAALPKSKPLSSRARRQFPHYSDPDQLYHLGDDPFEQDNLVSRPG
HAARLTKMKDLLRREIAKLPHTFGEFKTR
>UniRef90_A0A523R4W5 Homoaconitate hydratase family protein (Fragment) n=1 Tax=Candidatus Cloacimonetes bacterium TaxID=2030808 RepID=A0A523R4W5_9BACT
GMTGEGEVQLSTSNRNFPGKQGAGDTYLVSPLVAAASALKGEIALP
>UniRef90_A0A535GQ59 SBP_bac_5 domain-containing protein (Fragment) n=1 Tax=Chloroflexi bacterium TaxID=2026724 RepID=A0A535GQ59_9CHLR
MRIRAGLLAFVLATIACNPTGNPGPSPEPLADDQTLSFPIAQDVADFDPAMISTAADVDI
LRNVFSGLYKFDARLRELPDLALGQPTVSADGLTYTFRIRSDAHFSNGDTVAADDFVYSW
NRAAARQGDYAGLFDVIAGYPAVANGSSAQMSGLAAVDATTLTVKLGKRSGYFLPLVGLW
PFWIVDRKVIASAGEDAWSTKPETLIGSGPFRMSARSQGQSMDFVPVSGWYGAQKDGKSG
TLTRVHVEVQADTGTAIANYESGVFSLIGYGRQALPPAAATRYTTDAKLKGQLALVPLGL
TIWVGFNIGRGPFAGIDAGRAGRHAFSAAIDRKALVDALCNEKTTCDAAVGGLVSKGLIG
YLGDGQDPNVKFNAEKAKAEYQAWDPTGAKVKGLN
>UniRef90_A0A5B9PDL2 Uncharacterized protein n=1 Tax=Mariniblastus fucicola TaxID=980251 RepID=A0A5B9PDL2_9BACT
MIIRFPLKVCPSGKLQTFDGLLANRTPMFFESEFYAHVCAYFALWFLTGFPSRFFAKITN
LVICSLT
>UniRef90_A0A5Q4FWP9 Methylmalonyl-CoA epimerase n=1 Tax=Nitriliruptor sp. TaxID=2448056 RepID=A0A5Q4FWP9_9ACTN
MDVTRIDQIAIAVHDLDDALEFYERAFGLTPEYRERVDSDGVEEAMLNVGGVYIQLLQAT
RDDSPIARYLAKNGPGLHHLGFGVDSVSGALEHLRDEGVALIDEAPRPGGGGHTVAFVHP
KGTGGVLVELVEDPGESDANGH
>UniRef90_A0A654BJH3 Uncharacterized protein n=1 Tax=Pseudomonas sp. 9AZ TaxID=2653168 RepID=A0A654BJH3_9PSED
MCLAQNEDFVIAKVTTLSCLPHRGCHNLVAVSIRAAGKTIAFERVCEVGAGKPQTLSFEI
AVFEVSTHFFSFSERHAIETHAVRQLIIDGCESKSGREQPWGGEKPADKAVDRVDVVWVI
QQPPSHLSVPKSVLDFVTRNIRVGEDADASGAARPFTRENGELSDDHRCFSAPGAGRDIQ
CLT
>UniRef90_A0A6N2CWF2 T9SS C-terminal target domain-containing protein n=1 Tax=Saprospirales bacterium TaxID=2026790 RepID=A0A6N2CWF2_9BACT
MPMQAQDCIDIEQIKTDLSNIVDKCSCDDPLVIGVPNQTTFISTYQLGGLVQNRCIKVHG
TVIIDEWKTFVVCDIIMGPGSKMETQGPQFLGIVNSNLHSCGDYLWDGIKLNTGSRLSLR
GSIFQHSLNGIYSDGGLLIRIAMTNNVFNNNHYAVKLDDPFLPIRRTEVLLSGNIFSHSE
ELKLHWESPFGRPNFTSGVKTNFAIVNSLVGNDPCNRANIFIGLIYGYYLKNTIARIHAD
LFHDFNFNNSVFFSKGIKTEGYLERIGESSLELRGWPTNDIESFNGLDFGVYSTLGYSDI
EGVIIDNASAGIRLTDPLRNFSIKNNYIRIQRWSGISVIPMSSSNGSILNNIIDVVADED
VSRFSGGIWISAFRPHSGYSTVIRDNEINLNSGTFGIKSEGFYSVGNKISCNVINILKLH
EKTNLVSGIEILGGQRNSIVENEIFGQYLTIPNVEVSGLKIIESPSNYLRDNSFSNTQIG
LHFSNWNSNTFQDGNVFSNHDVGYYVGETGVTGDQWFSANKWLGSYGIWAAQNEGDADLS
RYLDYQNLVTTTCWPGSISPDPGWFEPVQGIGFCSDHDIFDCIVEGDFEVTVLTYLDTLV
ARGELEFDDFESRRTWQAERYLLRNLIDFPDLIGSSGSLMDSFLNDALSTSLWDYHELRV
AIEDYSTIPDSISDLWHAYYDVYLELNDDAELAIDQWLDYPDSLELTEVISEIYEQIDSI
WTLSSTMYQNWREESVDNLANLLPSITSLSTPNLYATSEKLILRAIVRTAQGLDSISASM
RNSLIQLSESCMLEYGPSVIDARGIVSLFDYKPDAIMLNCIESEGFRLINLSESEVTLFE
IFPNPSTGYFNLEFSSPVEKGGDVKLYDPTGKLVHTERIKSSISLMEISVDHLPIGQYTI
KVNLNGKKEARSLIISR
>UniRef90_A0A6N8BAE6 HD domain-containing protein n=1 Tax=Firmicutes bacterium TaxID=1879010 RepID=A0A6N8BAE6_9FIRM
MNNNLSIDFHKLLFALSTALDISGRGVMKHHIRVALIARQIAEEHKLDQEDINIITYASL
LHDIGTITFAEKNKLLDFEVKDTYDHCERGARFLKCSRLLEYLSEIVYCHHDRWDGKNRT
GLAGSEIPLASRIIHLADRVDVLIDNNQYILHQRDDIIKKIKSLSGTVLDPTLVDILGHL
SSQESFWLDLTAGAYDTILLNRLKHSRENVNMKDLLSVGEVFAQVIDSKSSFTHIHSRLV
SMVSSRIASIAGMTPSQCQSMGVAGLLHDLGKLVVPEEILEKPGRLTTNEYNIIKSHSYY
TYRVLEMVEGFEEINQWASYHHETLNGNGYPFGIKGENINNGARIMAVSDIFAALVEDRP
YRPGLPRNKVEQILVDKVKQQCLDQQWVGLLLENYNLLLGVKEELNKNYNPPSPSC
>UniRef90_A0A6N8HJ79 Sodium-dependent dicarboxylate transporter SdcS n=1 Tax=Lentibacillus sp. JNUCC-1 TaxID=2654513 RepID=A0A6N8HJ79_9BACI
MLSAAWNWFWEKDAQAKDLVRFFVKPNSTRTSSTNTGSNSSSGNNGGGKHRYYKTGQLIG
LFLGPILFILTLLFFHPENLSGSGQAILASTMWIAVWWITVLMSGKAHSFRCGMRANILR
HDLKNKRFKIIKIKLEHMFLI
>UniRef90_A0A6P0UR53 SulP family inorganic anion transporter n=1 Tax=Leptobacterium flavescens TaxID=472055 RepID=A0A6P0UR53_9FLAO
MGPKKNRIKTFIGELPKNIFSGFVVSLIALPLGLGLAIASEAPPISGIIAAIVGGTVVAI
LGGSNVTITGPGNGLVIVLLSAITTLGGGDLYQGYLLTLGAIVISGILMILLGFLRLGIL
SDFFPASAIQGMLAAIGIGIFAKQFHVMVGQIDTKGSIIELLLKIPAAISNLFVSAPMEV
MVAAAVGVGSLLIMVFYSKIRNKYFQLIPAPMWIVILTVGLSYYYQYFSSDPYPISQKLL
VSLPNDIVSNLAFPDFSKVLDSNFINAVIAITLISSIESLLSIKAVDKLDPQKRRSNVNK
DLKALGAATTLSGFLGGLNVVTVIARSSVNVNNGGSNRSANFFHALFLVLFIVLFQEQLK
RIPLPALAAILVYTGYKLAAPESVRRVSKIGNEQLLIFFITLFSTIATNLITGILIGILT
TFLIHIIINRSLSLFLGNALKPNVLMFKEGDKGNYYVSVKNFCSFLNFYKLKAKLDAIPE
DKEAVVDFSMCDFVDHTVMESLNAYQQTFMRKGGNFEVIGLDAHEADSVHPFAIRKIIPF
QTIIKVDKNLTKRQRLISEVAKDFTWSYEPKKERDVSFLYDFIYFETKQIKHVYNQLFDQ
EKELNLFDIEYSEGEFIAKEVIRSTMLFIKIDGAMPVFTLDKEGFLEVIYQWAGFKDVDI
EAHSDFSKRFYLRGEDEEGIRRLFTDELVLFFESNPYYHVESNGDHLIIKNKERLASVKE
IKMIIDFGLRLKTIIQKQLVC
>UniRef90_A0A7D5ZAA6 Uncharacterized protein n=1 Tax=Streptomyces sp. NEAU-sy36 TaxID=2751189 RepID=A0A7D5ZAA6_9ACTN
MTDGGAARKERGGVSPAAGAARTAGRFSRARTAVSPEQRAVAVRGTRRPWSVTRRLLQTP
YQAATDGSVTEAPLDRVRSQRPPGEPSFGSGWARHRAPWGSRVWAAQPLAGPTASDTGTG
GGARSESGSPPPSFGTTSGSAPQPGCRPAESTSGTLVSYTARECRAVA
>UniRef90_D4C2S1 Uncharacterized protein n=1 Tax=Providencia rettgeri DSM 1131 TaxID=521000 RepID=D4C2S1_PRORE
MDKILLLKVSYSAGFSIKLSSISKTNSIKESRFTAFFSPNIT
>UniRef90_D7CA11 DDE_Tnp_Tn3 domain-containing protein n=1 Tax=Streptomyces bingchenggensis TaxID=749414 RepID=D7CA11_STRBB
MLRHCTDVEIDRQYTDTHGAPIVGFAFAHMLDFKLMPRPKNIGSAKLYRPAGGEDDQWPN
LGPVLSTKTIDWDLIAQQYDQIVKYTTALHLGTAEAEQVLRRFTRSGPKHPTYRAIEELG
RAVRTSFVCDYLADVEMRQEIHEGLQVVENWNSANKDLFYGEDGDLASSDKESQEVSMLA
LHLLQSALVHVNTLLMQHGPEVGGQAHRRGPPGLVTAVLDACESVRTVRARHEQPSRSRP
RRAHPRPGDG
>UniRef90_D9SX18 Uncharacterized protein n=1 Tax=Clostridium cellulovorans TaxID=573061 RepID=D9SX18_CLOC7
MTTYKDLGEKYIFIKLGSKERLENLQKTGRLYMKNLKYFINLEKETGEKGRGDEQEASQL
IIKKHELFINGEEVEIGPPPGIIRDEKYLNSPIFCLMHRNIF
>UniRef90_F9PP15 R3H domain protein n=1 Tax=Parvimonas sp. oral taxon 393 str. F0440 TaxID=944565 RepID=F9PP15_9FIRM
MSVVKSAKTVDEAVKLALEELSADIADVDVKVIEKPKSGFLGFGARDALVEVSLKEEKEE
DFNGFIEEVVEEVIEETCCIKEIPAKSEDVEKIEEFLKELISKMGVECEVTSDEDEEALN
IYINESDDFKALIGKSGETLESIQYILSIFARRNTSLEKRVFLDINGYKKRKEESIREMA
MTFAKKSVRYKKVMRLRPMNAYERRIVHSTLHNMKGVFTVSEGEEPHRKVVIKPKF
>UniRef90_I3YBM1 Sugar kinase, ribokinase n=1 Tax=Thiocystis violascens TaxID=765911 RepID=I3YBM1_THIV6
MSDTPPIRPPTAARRILGVGIATLDLINEVDAYPAEDAEIRALSQRRARGGNVTNSLSLL
AQFGHRCRWAGTLADDPASAAILADLACHGVDASQAVRVRNAVTPTSYIALSRARNGSST
RSAPETASTPVSSTVCCAGFRPARRSPAPSVSPVTNVVDTAWMG
>UniRef90_A0A1A9NLN1 Thiol:disulfide interchange protein n=1 Tax=Methylobacillus sp. MM3 TaxID=1848039 RepID=A0A1A9NLN1_9PROT
MKSLLTALLMLVSSVAIAEPQAGFEYQQTQQVIPTDNPAKIEVTELFWYGCPHCYQLEPR
LAVWVKKLPQDVTFKRVPGIPRPDWAPGAKAYYAMEALGVLDKLHAPFFEAIHKQRIVKP
NDEAAMIDWITKQSGMDRKKVSDAYNSFSVNTKNMRAMQIFRASGATGVPALIVDGKYIS
SISMAGGIEELLKVADELIAKARAEKTGKR
>UniRef90_M1M520 Probable GTP-binding protein EngB n=1 Tax=Candidatus Kinetoplastibacterium desouzaii TCC079E TaxID=1208919 RepID=M1M520_9PROT
MSLLHTASFYISSQRTNQLPPESEPEICFLGRSNVGKSTAINIITNQKRLAFSSKTPGRT
RLINMFSLKKNENIFGYLVDIPGYGYSTLSTKEQKDIGITITDYIKNRKSIESFVLLLDV
RRGITSLDLQLINLINPLNKPLVILITKTDKLNYEKRIKTKNHIEKQLESFNNIKTIINF
SAKQKTGVSELSDYIERLILFKKDRI
>UniRef90_A0A1B1NER0 Copper resistance protein CopC n=1 Tax=Serinicoccus hydrothermalis TaxID=1758689 RepID=A0A1B1NER0_9MICO
MASLRTLPAAVLAAGLVLVPATAQAHDELTGSEPSDGATGEAPDDLTLTFSGNIAEVGAA
VTVTSPDGSSVTDGEPQVDGTEVEQDLADDLTDGEYAVAWRVTSEDGHPISGEFGFTVEG
AAAQTSEETSEEAQPEESSEAPQESEAEPAPTPEETQGAEEETTEEETTDDSGQTSEESV
STATGVPGWAWVVVGVAVAGLLGTLAWTWQRGRS
>UniRef90_R6CEH7 ABC transporter domain-containing protein n=1 Tax=Clostridium sp. CAG:510 TaxID=1262816 RepID=R6CEH7_9CLOT
MVCSIIKRYCPDCLFYIVKIYDKQWLTSSVLLLQALDHLLKIDIDIINVSLSVSSHMYEK
EIKDTLFEIWKQGKMVLVAVENGKKESFPANYQYCYGVKSVKKLPQCGYYLKKNNNIEIF
ADGYPEYVEEMEKRKKWFSGNSKATAKMTGIIGHYLYIKNKDDLFNINNVNSSFQKYKWA
DFINQNNNNLYKNIHEIVRCMELCKNYCREDILVYVLRNLNIEVSRGEAVAIFGKNKTVT
TEFSNILLGKETITSGSLCIDGYFLENLSSSKRNIICKKIVKKISNKNTLVNKITVYENI
IKNSDKKIDLNYVECLLDFADILDIKNKFPKELSDFQQKKIMFIKEVVKRPALILVEEPL
KSMNQIEKDKLIEFYIDVATTFEQTIFVLTNKKNIANKFNRIIEL
>UniRef90_UPI00016C0DE0 DNA repair protein RecO n=1 Tax=Epulopiscium sp. 'N.t. morphotype B' TaxID=420336 RepID=UPI00016C0DE0
MILSMKALVIKEFTVGEGDKYIALFGDKFGKIDVSAKGAKHYNRGLASGTQLFVYGNFSV
KKTRDTYKLLNVEIIKSFHNLRQDITTLSYASFIAEFLNEVTQENSSNKNLLTLTLYTLH
ELTKHRLSAKLIRFVFEMRAMKYLGYLPNVYSCTNCETDLHYLDKHTRYAFSIEDGGLLC
NNCVRDTKKIKLHIGTIYAIRYILNAPLKELYYFDAPKDLIREFCVVSEKYSKFYIDKDF
KTLHFINIL
>UniRef90_UPI0002D368FB hypothetical protein n=2 Tax=Vibrio breoganii TaxID=553239 RepID=UPI0002D368FB
MLKLGAVAAVCLYSVSAFACGLHQSAGFNMTIEQGSLDVFASVIEVRQSGEFNNANKPDH
FRLFSFKSSLEKPHANKVDFTLFEAIKGHYSDVKMEPSVQVTGKDILPTQAEVMLVTELD
ILDALATGILSWDEAKHLGLVHINGPEQKKRALDVWFTGIFQG
>UniRef90_UPI0003789715 2,3-bisphosphoglycerate-independent phosphoglycerate mutase n=1 Tax=Saccharomonospora saliphila TaxID=369829 RepID=UPI0003789715
MTRRGGVLLILDGWGHAPPERDNAIAEADTPVLDDLLRRCPTTLLDASGSAVGLPDGVVG
NSEIGHLAMGAGRPLTYDSLLVQQRVESGELRADPVLRELCEELRRHRRALHLVGLCSDG
RIHSDLDHSVELLRAAADAGLTQVWLHAITDGRDVADGTAATYLTRWERAAASVGVGRYA
TVIGRNYAMDKSGDAELTAAACRLLVDAHGHRTTTDAVAAADGADVGDAWLPPTLIDGEA
RPYPGVRDGDVILFANFRSDRTAPLVDTVADSLSVSGRGGVRLVGLTQYDTRVAMPALVS
RADASGGLADALEDSGARSVRIAEHEKFEHVTFFLNGRDARRRTVEEHVAVPNVSTDYTV
HPEMNIAGIADRVGKAAARDDVALVVANLANIDVVGHTGDHEATVRATEAVDRAVRHICS
ESRESGRWVLLVGDHGNGEQMSRTMDDGTRQPYGGHTTNQVPCVLVPASDTTPRRILRGG
RPRLPSIAPTILDLLGLPRPDAMSEPSLFDALDERGIQTSSSVTARK
>UniRef90_UPI000380B16D UTRA domain-containing protein n=1 Tax=Actinoalloteichus spitiensis TaxID=252394 RepID=UPI000380B16D
ADGEPMAIETTHLPLGRFRGLRRCLSEGDSLYQVLRDRFDVRFGHATETIETALAAPEEA
ELLGADVGLPMLLLCRHSFDAGGHPVEWVRSLYRGDRYKFVTTINPPAGTTASDLPPGSR
HTSPISPSGRYHHPPTGG
>UniRef90_UPI0003FDD5D4 choice-of-anchor A family protein n=1 Tax=Glycomyces arizonensis TaxID=256035 RepID=UPI0003FDD5D4
MSNSLASARSSAPSRRQSLIGRLGIVGAVAAVGLAALAVSGTRQAALADVASLNPLDPAL
DFNAFIEGDTVLTEHEMEGPLATGGNLAMQGLYEIDIQDNATFFDGNDPLPSSLVVGGRM
DWDGSTTAGIAKVLGNGYVKVGDLTGTEVFTTDNNGASQPTRLAPIGSVYDDPPPRVETV
VRQPADTVASSPIDFGTAFADMRSYSDDLAVCANTVTMLDSREGGSPVAKGEVQENQQIY
IELTDGQTNVLNVTGEDLNNMSDLTFVNAPTADRPLLINVDASATGGVFDWDVATQAGIG
GAQAPYILWNFNDTTELTLIGGDSVEGSIYAPDADFTDLSATNVEGQIVAANARLGTVEF
NGGETHYFPFDAELSCESDVEPSPSVTTDEPTTDEPTTDEPTTDEPTTDEPTTDEPTTDE
PTTDEPTTDEPTTDEPTTDEPTTDEPTTDEPTTNMPTTDVPTTDMPTTDMPTSDMPSSEV
PSSEVPTSEAPTSGAPSSEAPSSEAPDSEAPVVPDEPGGMLATTGSTLIPLGIAAVALLA
AGTAVLILSKRRRRLQ
>UniRef90_UPI00045CDD48 hypothetical protein n=1 Tax=Halobacillus karajensis TaxID=195088 RepID=UPI00045CDD48
MKLVDQIIELGKELERKQELEKENVELKELATRKVSQHNQLSLEVNELKTQNYKLQMFIE
DHCSEEDKKKIFNN
>UniRef90_UPI00047CD92C putative toxin-antitoxin system toxin component, PIN family n=1 Tax=Cohnella thermotolerans TaxID=329858 RepID=UPI00047CD92C
MRVIVDTSTFIRGMLEGDIQAERVIKRAIVYCQPVATEEMAKELNVAIYQVAVRKGKNPV
PALRLAGVYLLRSEMILKSTRFPWCYDPEDAMFVECAIDGKADVVVSNDRSLTALKEYVT
DEYAQSLVRPIQFLTPEQFIQAFF
>UniRef90_UPI00056575B4 hypothetical protein n=1 Tax=Rhodococcus fascians TaxID=1828 RepID=UPI00056575B4
MLRAQVEQFVYNAPAPWWTLGTGLGAAVLAGIFATIGWYVVHKNSRNRDLENWRRTILVE
ATTDLVVKDIELHTGVAAYLYDYDDSHSRERWKELQDKTINLRSYGIKFEISKSKHVAII
AAELSEHYRILINELPRPSALDDTTIDERNRIFKNRHNQKPDMSKLQILLNKDLAD
>UniRef90_UPI00059A8BE3 ATP-binding cassette domain-containing protein n=1 Tax=Beduini massiliensis TaxID=1585974 RepID=UPI00059A8BE3
MNYLENISEQMQIDGMIINIECDSKNSDQILEYVQTWKQIGVVTKDIYLYDRLKVKEYLR
LFGRLNKIDRYQDIVDIMDLNELMNLRCHQLTHSQKKRVAIARELLRDPKIMYIQEPLKI
LMKPVLILYYVGSVH
>UniRef90_UPI0005C66FF0 hypothetical protein n=1 Tax=Chondromyces apiculatus TaxID=51 RepID=UPI0005C66FF0
MLVADASFPDLRQTIYVYDLTESVEFGSAVISEDAQVPVELAIYLDYGQIGSAGRPYRRA
IYPFEPIPPGTLADGARSFAGNYWYPGDVTVEPGCHTVTLMASHAFDADVCPVESNDSSY
LVWQVIRCQSSVNCDIACEPPTCDGPQACPKCPRPALDASSLGGQQ
>UniRef90_UPI000629456C hypothetical protein n=1 Tax=Kordia jejudonensis TaxID=1348245 RepID=UPI000629456C
MENTVIINSIGTATPGASKVLSDALKVPQDYILKLLYNAPSILFQKVDEDTAQKAENTLT
KLGLDVSICTPEDEIDLTTELIDISVSLNNVLLLPKVTEQLAEFLGCKQSEVLTLMLNEP
SIVLGNVSVATAKALQKRTDANVHFSNPRKDFYTILISKEAENTQLRSIEKVLKTKAYET
ASAYVIEDVSYDNSQLLWRQYQSNKAVKLLNQNHQLVSVMLQDFDVTNQAHAAFLVENVG
MPTEILEEVHAALPIVLFENLNRKNAETVLADCTSIGLTTTLEKDFNFKKKLQVNDIEDL
EKVTQILGQFIPEKNLPKAKTTNWTSNDEVPPLIARYLLAQLEQVTCNPEIIN
>UniRef90_UPI00093497CB WXG100 family type VII secretion target n=1 Tax=Rhodococcus yunnanensis TaxID=278209 RepID=UPI00093497CB
MTGEMFVDSAAVRAAVAELDEINESLHTGLRVVRDEVAGLLGSGWSGSSASFFSEHFEDF
SRHAAEIVEDADAIAKLVPEAIAGYDRTDTGSASTISSLNL
>UniRef90_UPI0009704C74 hypothetical protein n=1 Tax=Shewanella sp. UCD-KL12 TaxID=1917163 RepID=UPI0009704C74
MYSIKRNLLLGIVVVSCFVMVNIYSSKLASISSSEQAHLYGTEQAYGRHFEESTRVSFSK
LRKQGQVSEEQRANRQVTSAKSSALELNHANEFSSVSGISQYSAASRTTYQAAYQKNEQL
NNTGNSEGKSLRVEKLRVSSVLNTFTFLFGISIISLVLVGDNQKAEFDEKMLFLSTLILI
DFMFIGGKFTMLLPLIGLAILHARRYLGSHFTPHQE
>UniRef90_UPI0009FFF1C3 DUF2510 domain-containing protein n=1 Tax=Demequina sp. NBRC 110054 TaxID=1570343 RepID=UPI0009FFF1C3
MPAGEGQVRPPRLPEAGWLPDPALTDVERYWDGHSWSSHTRDRDTKLEFVDPLWTAAEKL
GGRRAEAVPIDPRLEAIVPELPGVSAAHEAHPHRHWAMGVALVGVLAAGTVASVSLFPGT
LPWTSSTSGAPAGPDVVYPVFGTDSLSMYLARSLVAQEPEIDVSWMTVLGDEREALVEDA
LLEVAAQNPYVYIDPDASVLAELGEAVIPQYTYTDTQAELRRERTVTAVNAIVTSDAVAG
AVGEVAIAEALYDALIDTADYDADAAFSVGGATASDSEFEAYGALVEGLAVGEGYAHAFQ
ALAEAAGLTSIVVTGTAYDGDTVGQHAWNMVFVSGAWLVADAAFDDLGELGAAYDYFLIA
GSNSAMSSRAADSEWVLDDLVWSFRA
>UniRef90_UPI000A1D8A52 right-handed parallel beta-helix repeat-containing protein n=1 Tax=Cronobacter sakazakii TaxID=28141 RepID=UPI000A1D8A52
MSFTDTSSAKKYASIAETAAAQAKLYANKLELAPNYAEQAATSATAASASAQVAVNAEGV
VNNLVVSASESATSAAESAAQAGNAAAAAVGQCVRVPEGELVDTLPSASGRASSFLLFDS
AGNATVLSKDDVAILDSEGKVPVSMIPAIAITQPFVVSSQAAMLALNAQVGDVAKRTDKG
FSFILSAEPASTLSNWVQLNDDVLAQLGLSSGAAQVGALDDAGGATTVQGALNLKATTAS
VTSTDSANRAWTNENFVDSTYKKLQTGNFATGFTITNQFQVVFYPTDGFWYRYLGTLSGG
GLTLPAGSSPDSSWENINKQQIISLRKLNELSTQSIAGYIGVNIDMPVSVKDSDNQGAKI
SSGVCVTNPVPNANIIRATKIQSVFRIDGDNVTIRDVVGLGSAASDNAATSEFITTRMRF
VVDGLRTKGLRFTGIKASKFTTGISVTGCDDAVIKDCDFEDMQYSPVTLGSAGGYGVLTG
ASNGVLVDGLKFKANAYGRHAVYISNVQPYVDVATSGSLNTTVRNCDLDYTLADLTLSDS
GFVPIHVRPSENTIIEENRLKGSASLVSFSNDQGPISKCIIRNNRAVGLKSGQGRVCAAF
NLGRSGIPNPITDIEVSGNYSEISKGPGQADGNDLAGRFIGHNGLRIVRNHCIQETGAAY
LLDQCSNFFIDEITDVLTNTANPAGAQTIYLNACSNGTIGSIKTNRPAFANGNSNIVGGL
ATCSEVTCNFQRYIEFTLTNGAVSLIDDAFDMISSGGISFGNGFITVALRAHVTDRAVAG
CTVYTRTSNGVILTKSAINGKTIAINFLVSSTGAPQAMSAYTGRVGVSFYG
>UniRef90_UPI001112FFC9 hypothetical protein n=1 Tax=Enterovibrio pacificus TaxID=1080227 RepID=UPI001112FFC9
MTFYNWHFKVYAERLIVNILLTFTITHQPKYTELSDKLLSDTEPTHQGWLNESLKKTEYL
PLHHLRHFLQEFGLSVNQTTFP
>UniRef90_UPI0011A68376 NAD-dependent epimerase/dehydratase family protein n=1 Tax=Fictibacillus phosphorivorans TaxID=1221500 RepID=UPI0011A68376
MKKTVLITGASGFTGQHACKYFSKRGYKVIGISRRQLSSRYETEICDLSNPKQIIEVMKK
HQPDFCLHLAGVNSVAQSWSNPPSVIDSNVLGTFHLLEALRLHASNCKTIIAGSALSGAN
HPYAVSKNIQLQLSIEWAKVFNLQVLAVRLCNLIGPGNSSGIVSLLAKKIVKMEEDKQTE
LIELSHLLNEREFLDVRDAVVCYEILFNKGEASSIYEMGSEEKTSLNEVLSIYQSLTHAE
LDYSSSQPEPDKSPELMVSSKVRELGWKPRFTLKESLYDTLSYFRKIHY
>UniRef90_A0A1F7ADY3 ATP phosphoribosyltransferase n=1 Tax=Candidatus Peregrinibacteria bacterium RIFCSPLOWO2_02_FULL_39_10 TaxID=1801899 RepID=A0A1F7ADY3_9BACT
MAEDCAPIRDVLELEGSQGAFRSRFVPDAVFRSLRVADIARFLKRGIFQLGIIGDDTACE
EDLEIQGFSSKILAQLDRVRSKTEATTELEPYIFCPVNRKAILNLGEPTCMTLFARPDVK
GTLPFPNRLLSSGRIATSYPNLAGKALRISNDMNPVSVETFDGKIESIVANGDDKNIVGG
FDLVRTGNTLDEFGLVKYGSVAESRPGIWQTPSLITDQSMRSGVADVLAILRERLGYFIN
C
>UniRef90_UPI0012F6D44B hypothetical protein n=1 Tax=Methylomonas koyamae TaxID=702114 RepID=UPI0012F6D44B
MSQLSKQADIEAAQFCAPCKLPSGQTSTVYNLPRRECDLVVSGYSVKYRLAIIDRWRELE
EKQQLQIPQTLSEALLLAGRLAAEREAAAVSVNVIPTSVLRPVYCDNPPHQTYQIPRVGK
WEYRIETITGKSTAKPRRMPAEVRLMI
>UniRef90_UPI0012FE82DD hypothetical protein n=1 Tax=Streptomyces sp. Root431 TaxID=1736535 RepID=UPI0012FE82DD
MPGPGFTVGLLGGLVYAHASPVSPGGAYQIPALGIDVVTAPAARRRVRRDRPPARRHP
>UniRef90_UPI00135CE2F8 hypothetical protein n=1 Tax=Methylicorpusculum oleiharenae TaxID=1338687 RepID=UPI00135CE2F8
MKNEEDVKVFLDSINCEHKTPANKFVHERLKQHDQPVPTINFTDEGIYSRQTDWRLYPGC
DLGGRSEVLLTKEIPCRYEENNYERYYPIKKVDGIHQSLYQQYRNEAKKLNPITFIGPCG
QYIYYDYCWAKDRADGRISLNKARVRKMLANGLHRSNGSKDELAFHLTTSFCCIKVKLAN
NCGNLGEK
>UniRef90_UPI0013D27092 hypothetical protein n=1 Tax=Proteus mirabilis TaxID=584 RepID=UPI0013D27092
ANPALTYSVGGMGLVNGDMLAGALATAATSLSGVGGYAITSGSLAHANYSITGFSGANLT
VTPRAVTITAVDQAKDFGRPDPA
>UniRef90_UPI0013E33083 hypothetical protein n=1 Tax=Rhizobium meliloti TaxID=382 RepID=UPI0013E33083
MPEEECGGISLISPGSIGLRFIRAGCSLQEKHPGLAIRHRFAPMQVLRPTLRG
>UniRef90_UPI0013FD706F hypothetical protein n=1 Tax=Mixta theicola TaxID=1458355 RepID=UPI0013FD706F
MGTEANQLPDMNSFGRSLANNGYQKLPGGLIIQWGYTATGPTGNTVTLPVAFNSWIAGCA
GNEAGDDTSIKVVAIIPKSLSTLKISGRIVGGNTLANTVVRWIAIGY
>UniRef90_UPI001562FE3C hypothetical protein n=1 Tax=Winogradskyella litoriviva TaxID=1220182 RepID=UPI001562FE3C
MSKPSNLRVDYSKYQVDEVSETIADAVFFPLYIGKVLGTNLVIFWALLTLFCLFFIENTF
LSILFWVLTFIISVPSILLFSIIRLFSTIKNDIDNVFKITLETTKHVYEDAGLLKQQRKE
DLPLKATFSDVFKGVAMYVIRPSLKKVLEKRIKYFAWPLTFLIDLIFKKTVINGTPEIGV
ELDNEDHIVLKENTTLSKINKGSEKTTSVAFTVVKFPFRLALIIYGLVNYVLVYLLYLLF
R
>UniRef90_UPI00163C3BD1 hypothetical protein n=1 Tax=Streptomyces sp. WAC 06783 TaxID=2203211 RepID=UPI00163C3BD1
MTWASALPRRRAQVKTVSRRWTAGQSPDGRLQVTEGFRCDSAEMKRPLRDAVLEAGWTWR
GVAFGKL
>UniRef90_UPI001642C6B4 hypothetical protein n=1 Tax=Staphylococcus haemolyticus TaxID=1283 RepID=UPI001642C6B4
KEKERRTGKGGEKRRGKRGGMGGKKKRKGGRKNTRKGIERGKKKRKRRKTIERKRQKGKK
GRKKKEKRKEKKKRTKKRER
>UniRef90_UPI00166ADF2A RIP metalloprotease RseP n=1 Tax=Sphingomonas metalli TaxID=1779358 RepID=UPI00166ADF2A
MIEAPGVPLTLIAFVAVIGPLVFVHEMGHYLAGRLFGIKADAFAIGFGREVAGFTDRRGT
RWKFGWLPLGGYVRFAGDMNPASQPDAEWLSLPAAERAQTFQAKPVWQRAIVVAAGPVVN
FLVAILILAGFAHFYGVRYAPPTVGEVVAGSPAAAAGLKAGDRIVSLGGRSMESFADIAQ
YAMIRPGEAVRVSLERAGQPVNTTVTIGTLRQRDRFGNEYRIGRVGIGSPKVEYRPVSLI
AAPAEGAREVVAIVRGSLDALGQIITGRRSVEELGGPLRIAKVSGEQMSLGWPSFIGLIA
LVSINLGFINLLPVPMLDGGHLMFYAIEAIRRRPVDAQVQEWAFRGGLAAILALMILVTF
NDLGQMGLWRNLAGLIG
>UniRef90_A0A009ZHL5 Uncharacterized protein n=1 Tax=Acinetobacter sp. 479375 TaxID=1310601 RepID=A0A009ZHL5_9GAMM
MPPKLSSFVEICLAVCAYELKFYEDFSYFLQNANSLTNKHTKLKEYLT
>UniRef90_A0A0F6IER1 Uncharacterized protein n=1 Tax=Leptospira interrogans str. FPW1039 TaxID=1193040 RepID=A0A0F6IER1_LEPIR
MNSKSVGTTTNLNFTVKFTKIQILCKKPGSVKMSPYFKKIFLIFITLNSCSINI
>UniRef90_A0A0G1HPN0 AP_endonuc_2 domain-containing protein n=4 Tax=Parcubacteria group TaxID=1794811 RepID=A0A0G1HPN0_9BACT
MEDKRYWLKNRLLINLGFVPKLFGYTDRHLYLLTNGKLKEYTSGVEYYFGITLKGTETKP
EQFPRALTENGVIRAIHAPFSKDSYPYPFLRRIKKIGIKTLYQYIRYRIIARADGNAWHR
LPKAIEIASSIGAEKITIHAIDIILAPHARRLFRELNTLGKKRRLMISLENVPRYPSDQK
SDKSEWRIAHHPVELIEYLKKNRLDAMKLTVDTAHLAASGYDVHEMWKKIKQFTGHDINS
AISHFHLADYDAENDFDAARLGDGVIGLETFRALINDLYHLHYNGTISIEVAPLYFQKKI
KLISHALKRVIMPSEVNLLEEEEYLLGMIQELLD
>UniRef90_A0A0G3H0Y4 DUF559 domain-containing protein n=2 Tax=Corynebacterium mustelae TaxID=571915 RepID=A0A0G3H0Y4_9CORY
MRYTRFGSCVGVRCDTFCMFTDAQKDFIYLRSLSRNLMQAKELAGRSHSIVTLSSTVAMP
MRSFANLKRWQQFETRVLAVAHSTKRAVLCGVAAAAVWGIPYLMPSKNFNMVELCLPGNT
SPKAKSRWQPGTLYRYGTLPAEHITTVNGMRVTTIEHTFIDLLRHFGELNALAFIEAAMY
KFRLSKAKIVRNLLSMRNIDGRSRAIVLMKSAREGIQSIYETVARFSLEKANLPGISSII
PQAVLPEPGQIYIPDLLIDGWLIIEIDGATKYQQNPTVTVMAERERERLLLRRGYTILRF
SPREVWHELVPTVQNLLENRKRKELLAA
>UniRef90_A0A0M6YEL7 Chemotaxis regulator BdlA n=1 Tax=Jannaschia donghaensis TaxID=420998 RepID=A0A0M6YEL7_9RHOB
MTAPDRPRKVMGLSFPTEEERVVVALGRSRDHALSAAAAAVVLASAPDDPDPADVTRLRS
AATAYAAALEQALTPQIEQRFRTDCAADIACARQFADHLNSVAQAPAGPDRAAAMAVLHR
ADDAVLPALVHLTECILRQAAIDQNAVLDAAQARNDKLESLFHAMRQVGRTLDMVSINTA
VEASRAGGDQGRAFGVIAAEVRTLARRVSELSEQASRSIDG
>UniRef90_A0A0S8ELV8 Aminotransferase n=1 Tax=Myxococcales bacterium SG8_38_1 TaxID=1703408 RepID=A0A0S8ELV8_9DELT
MSTTIETSSSLRDVRYEIRGQLAQRAHEMERQGYEIISMNIGNPGLFGFRTPETMRMAMI
ENLPSSEAYCHQKGIFPAREAVVMQQQERGVMNVTVEHVFMGNGVSELIDLTLRALLNPG
DEVLIPSPDYPLWTAAVTLNGGKAVHYTCPPETGFQPDLDALENLITARTRALVIINPNN
PTGAVYSREVLEAMVALAERHNLVIFSDEIYDGMVYDDAEFFPIAPMVKNTLCGTFSGLS
KVYRACGFRVGWVVFNGTNELAQDYLNGLDLLASLRLCSNVPGQWGVQTALGGYQSLKQL
VRPGGRLYESRQAVIRGVEASEYLKLVVPGGSMYAFVGVDTGKLPDFDDLDFAMELLETQ
HVLVAPGSSFNVDYRNYFRITLLPQAKIVDEVFERMEQVLRGARR
>UniRef90_A0A101STC3 HTH_30 domain-containing protein n=2 Tax=Streptomyces griseoruber TaxID=1943 RepID=A0A101STC3_9ACTN
MTAEYQGDYQDLVDEISELLGVPATLENRDFELIAFGAYDSEDELDASALDPVRARSILT
RRSTAAVRTWFEGFGITRATGPVRIPPTPEAGVHRGRICLPVRHRGVVLGYVWLLADDPG
PAETQLAAAMEVTVRIGALLADEAQHGADLTRELRAVLTAEPGWPHDAALAELRTALGTR
ADVPHTLICVAPWPATTPDDAPSLRTLPGATALCTAPWGPTTHCLAVLVRLRTPDVLTPA
TSVAGRLLEWAGNAGGRGGDDGGGTASGAGATGSGTAGRTGGSGSGTAGRAGGGRGAVGR
AGGPAGGDAGGGGVVAGVAVGRVGLGELGGAWGEAVGAARAALGEARLGPVARWAEIGPY
RLLTSLPRDTAHDRAVRPLLTPAHHELARTAEVFLDCAGQASRTAARLGIHRQTLYYRLS
RVEQLTGLDLADGEDRLLLHMTLKAARLP
>UniRef90_A0A170T1F4 Putative integral membrane protein (Fragment) n=2 Tax=Ehrlichia ruminantium TaxID=779 RepID=A0A170T1F4_EHRRU
MLLDSSYGSKSLVDFLSSVLQTDNLKVKLGFLNLEIFYRDNTERKRFLDLLPSDIIKEDP
ANHKLIIKKVDLVFFRKKIQNPFRYATCGGEYNIRLMMYLLVEVTDLWKLHCENIYYNIT
GPYKHDVRENFYKLVNYFFRNNEFSGRMESTCITDVIPLCFPNPELLRKKICIYENGMYG
FFLCDTKKFEDSVLFQVIKKKLSLLQSQIDSLCDGNELLKLLNQKKSLKLFIDYVLQIEK
SSILVLKVPFHVLHATLSILSNDEIILKEIENLLKERQQYDITNSIVCKFFQDKKIKIDF
LDISDARNIYKSFYSIENNSPEVILRSEKAISDLHAVKSNITMNLDFFSEISQNRGILRA
QQYFRGITALINSEINFLENFKDVLTMEDLNFLLEVTFQEVHHDINELLVMYDFFMHRKI
VYRNPILKVTRKEISELKKYVSSRVLLLDEIVRYMNDNLKVIGSNKYFMNYWVIYYIVSS
HHTLSFEFIKNGQLLPSINVVQLLKSIDYVDGRWVTCKKEKNEWFLHQLRLHYLMDYLDI
NIDSSDIPEELWDDKLSNRDFFIILQSIIRAVRVDKQYVCDIKISSFLRVLQILYRVLKY
LPFSSFFIYYVNPGRYRTVSGYIGRNLKEELYIKNKQIPVTSFSNSVIESLKLNLSQQRF
VESDHEAKFLSRKFCKAHNISGKLEKVKTVLYSNKFVAYLLFILTFLIMLIITVCVILLG
HFNIISGIFLARFIDIIRRACDSLFVISGLDTFVDKVRTLMLDVIGIVVRVLDFILLCGL
LSEVIKLVITGIRFVCISVYNVLQEVCRSLVTYGLKGSIIILLNKVLYLKNVTVKGYDHS
NEKEELDVYGMRRYHTEYNIAEMLEDICNKINIDLPVLLRITEITKELSSQINQNLYYGK
PRIENLLRDFENYTAKLSQDIISNVNYLKLKYEFSYLLNNYIKNFSYHNDCKSDLPNILN
SFRRREEIYDRITSVNL
>UniRef90_A0A1G5DM67 GntR family transcriptional regulator, negative regulator for fad regulon and positive regulator of fabA n=2 Tax=Desulfoluna TaxID=497721 RepID=A0A1G5DM67_9DELT
MDNSAGPLRPTKFAEHKLVSAILDGTYPPGSKLPAERALAVEMGVTRPTLRETLKQMETE
GWITIAHGKPTLVNDYLKTGGLGILSTLTRHKGYVPNAFVSHFLELRSALMPRMALFAVW
EERDRLLAYLGEAQGLAETSAAYVAYDWGLHLILADLSGNPFYRMILNDFGEMYLYMGGM
YFEEDAHRRESSAYYKTLREAVEASDCKGASEVVRQTMEQASALWKSMVGT
>UniRef90_A0A1F7F9L5 N-acetyltransferase domain-containing protein n=1 Tax=Candidatus Raymondbacteria bacterium RIFOXYD12_FULL_49_13 TaxID=1817890 RepID=A0A1F7F9L5_9BACT
MVIEYVSLEKCRSFGRAVASVCRERLYLATTTGFSLQQTEQFVKRIIKNQESQFYAIEHD
EVIGWCDILPREQELLAHTGVLGMGIVEGFRHKGIGTELLNRTISHARERGLERIELEVF
ASNTAAIRLYEKTGFVKEGVKKKGKKLDNKFEDIVIMGLV
>UniRef90_A0A1F7JQ77 LytR_C domain-containing protein n=2 Tax=Candidatus Roizmanbacteria TaxID=1752723 RepID=A0A1F7JQ77_9BACT
MLYFLLDGSQIKLLFVKKTLLNQFESAFYQKLFQTPLLAEGKCSNPDLIASAIKEALTHL
PQTVGHEKEFTLILPQESFKLMRTDMPVDIAPSILNSYLKEKARTQLTINVDDYYFDYII
SENGNKKQILFYAIERNLVDTFKQPFQLLEKQITAIVPESLAYYKLFEKTLRKDKKENIF
YVSYEANRLSGYIYDSYGLIQNEKWVHELKNGEKIQDILKQKTADYEAQGNKLNRLVLSG
KDSETVRQDTFTKQVGVWTNPLKRIIPNFYQEYVKMLSGQNEQVLPVLEYDGPIGAFILN
VENKTFSLLNKSNNVVNVTGDVMTASKKIPLKPILIFLATFIVVGISLFFIFTKVRWGQI
TPSFTLFPPKSPSPTLAPTLPSPTATPAVSVKRSEIKIKVLNGSGVRGKATDVKDQLKSL
EYEEILIDNADNFDYLVTEIQVKKGQSALANLIKTDIADNVSTPKITELKADEVADAVII
IGQDYK
>UniRef90_A0A1F8TTC1 Signal transduction protein (Fragment) n=1 Tax=Chromatiales bacterium RIFOXYA1_FULL_46_5 TaxID=1797676 RepID=A0A1F8TTC1_9GAMM
MAKAINMAEVEKALSGFTIPPQPTVLLSIKAEIESDDPNIKRIAELINQDLGIAGFTLKV
VNSVYFGLRRKISSVEHACKFLGLNRVIKLVSSVVLRFTLSEGRTDRFTENLWQSASNVA
NAATLLAQQLRYGTDCADDAYSLGLFHNAGMLLISSQVKDYAKVLKQAHLAGYSMSDAED
QNFQTTHELLGYMIAQSWGLAPELTNV
>UniRef90_A0A1F9Z123 VWFA domain-containing protein n=1 Tax=Elusimicrobia bacterium RIFOXYD2_FULL_34_15 TaxID=1797973 RepID=A0A1F9Z123_9BACT
MSFLNPLFLIGISIVSIPIIIHLLSRKKPKKIDFSYLKFIEIASRRAIKKFRLRQYLLLL
IRCLIIILLSLIFAKPVIRYVSASKDLETILLLDNSYSMDYYKNGKVRLDIAKETIKKTI
SLLKPYEKITFFSFSDKLIPVVKNPTIDRQIILSELDNIKITYNKTDAFNAITEAVKYFK
NTNNEVRIILFSDFAKNGWRDNTDLTNSQNKIIGIDVGENEPENYTVAKVDTINNDITFT
ISNFSEFDKKLLASLYIDGKKYKNMFFDTNSYKESILTFNLKNLSNGIHKCYLESEPDKL
GIDNKNFFAFNFHDKPKILLVDGNPQFSEFKGEIYFLRTAMSEDAIVKVINYDQFDNEPL
NNYSIIFLCNVAELNRNNVVRLNDFTLKGNNLIFFLGDKINLANYNSNIASLLPCELNSI
VTGGELSANLGLFENVDVLKNIQINKRFILNPKESSETLLKFTDNTPFLIRGKNNVYVYA
ISSNLSYSDIPVKPLFPILVKQLLGYFSSKEVLTKNIIVGKPFTESLEPNISSIIFPDGK
IVKTSVNYFDTPGIYEIKFKNNRSNFISVNLDIASAESDLRKISIVDLKKSLGKTFIGRI
SADKYFEKNIKKILYGSEISKLLILLLLLLFILETILANPRKE
>UniRef90_A0A1H0VGU7 Peptide/nickel transport system substrate-binding protein n=1 Tax=Desulforhopalus singaporensis TaxID=91360 RepID=A0A1H0VGU7_9DELT
MNSKEKLHPILIEMKKDLKNGAVSRREFLRYASLLGASAATVSTLGGITFPESSVAATVK
RGGVLKVSQQIQKIDHPARYTWIMPSNAMRQVLEYMTFTDENNITRPYLCESWSASDDLK
TWTFNVRKNVTFNNGDTLTADDCIFTIGQWLDKEVKSSLLGLVGSYLDPAGIEKTGEYQF
KLHLKRPEIAVPEHFFMYMAQVVNHRTFDGDIKKAPHGTGPFTLDTYKEGEICILKARKD
YWQKGNDGKPLPYIDEIRFIDMGGDLAPQIAALKAGDIDLIDSSDNVGPRIMKAVKNDDH
IEVISVTTATTRVLRMRVDIKPWDDNRVRMALKLCQNREKILALAYQGEGTEGEDVHVYP
NHPEYCDIPVPKYQPEKAKQLLKEAGYPEGIDVNLAVASEWSDVVRYAEVLKQDAAPAGF
RINIQTMPSSQYWEKWTEVDLGITPWTHRPLGTMVLNLAYTSDDDGKPVPWNETRWVDEE
FNELLAKASGIYDVKERRKVFCELEKIMQERGPIGIAYWMNLWLCPNKKIKNLLAHPNKY
LFLKDIFLDG
>UniRef90_A0A1I2HKI9 DNA-binding transcriptional activator of the SARP family n=1 Tax=Actinoplanes philippinensis TaxID=35752 RepID=A0A1I2HKI9_9ACTN
MTAVPISFDIRLLDTPRVTLAGRDVALGAARRQAVFAALALHSDRAVPREELIAAVWGEN
PPSSAMGNLYTYVSALRRALEPGRDRGSANTVLTSRGGTYRLHVPAEQVDVHRFERAREE
SRAFRASGDAGNELAALDAALAEWRGGEPLAGVPGPHAEAQRVRLGELHLASVERHAELM
LGFGRAAEVTDGLLDLAARHTTRESLYAVTMLALAAEDRADEALALYAELRERLATESGT
EPGAAVARIHAQLADEAARPVRTRSPAPPRHAGFRGRTAAVARLRHAVAALADGGHGGSL
WISGEAGIGKSALLAEGLRDAATAAVQVGWGVGDEPDRGAPLSLLPEFLPRDTANDLLAP
LYAAHGTMPPTMAVIDAVKAFVVVRCAESPVLLVLDDMQWADDTSLLVWHALHELTDRLP
LLLVSASRPLPTGHEMRLLRRLLPRTGTTLIELGPLDDPTATELVRGWTLGADIEPGAVR
SMVAAAGGNPLYLRHLVITERQGLSPDTPAPELIEAVHRHLRPLTDDTRELLHAVAFLGA
NHRTADLAAVTGKPLPALVPFVEEAMAAGVLVEDGNRVRFRHPVVHQVLRGAIPTALRVT
MHRQLAQRIAEAGGDLPRVAGQLLAGPVPIDAWVEQWLTANVEQLSATVPASAIAVLRHA
VSSPSLSPQSRELLADRLRQSLLRAGLVPDECSAVR
>UniRef90_A0A1I3M4C8 DNA-binding transcriptional regulator, MarR family n=1 Tax=Streptosporangium canum TaxID=324952 RepID=A0A1I3M4C8_9ACTN
MSVKPQDDQPNELATRIIVSITDLAGALGRLNDLIAQQLGIAQTDLLCLHVLNRAGASTA
GALSSQLGRTTGAVTHMIDRLEKAGYVRRKPDPHDRRRVLVEASAPGLERIASFYNGIDA
RSRRLMATFSDDQLTAIHTFLAGSYESAAEECDRLIR
>UniRef90_A0A1J4X6V2 CRISPR system Cms protein Csm2 n=2 Tax=Proteobacteria TaxID=1224 RepID=A0A1J4X6V2_9PROT
MNHPSSPRTHGSSSGGQRPPYSGGAPAPSGSWGHIRFTKPLDAELFNGRAQDAAKKVAED
RNRNKPTQLRRFYDELVLWETRTTQQPGKFDEYLPFIRMLNAKAAYAEGRKLVDRNFVDL
LAHTLKEVQSAETLTTCKLFWEAFMGFYKQERGND
>UniRef90_A0A1M3CAJ9 Maebl n=1 Tax=Nitrobacter sp. 62-23 TaxID=1895798 RepID=A0A1M3CAJ9_9BRAD
MKVEQQRSSRLAVLIDAENVSPRFADGIFKKIAQLGDAPVRLVYGNLSSSSLKGWAEVLP
DHSLERRDQTRSAKGKNSADMALVIDAMDLLHDGRIDGFCLVSSDSDFTCLAARLRREGA
NVYGFGEKKTPDCFQRACDRFISLENLLPKKPEFAPIAVPPSNLPNSKILKPPGAAIPIL
KKVLSQIKSEDGWAPLGLVGQQISKLFSDFDLRSYGFGKLSNLVRKTGAFEIDETNGAIR
IRARRVSKTAAR
>UniRef90_A0A1M3E4T9 Reactive intermediate/imine deaminase n=1 Tax=Bacteroidetes bacterium 43-16 TaxID=1895923 RepID=A0A1M3E4T9_9BACT
MEKKEIKHPDKADQGFSTGAYSAAVEVDGWLYISGQGPIDFKTSKFVLGTIEEETHLTLH
NIKRICEAAGCSMDDIVKCTVHLSDIRDFDRYNAVYAGYFTSIRPARTTVQSGLGHGIKV
EIDAIARIPGKK
>UniRef90_A0A1M5R1U4 Thioredoxin domain-containing protein n=1 Tax=Chryseolinea serpens TaxID=947013 RepID=A0A1M5R1U4_9BACT
MKKIIVVIAAAALVVLTTSMALITSRVPEEGPVKWLTLEEAMKKATTEKRPIFIDVYTDW
CGWCKVMDRETFNDPLVAKLLNDKFYPVKFNAEQTADVTFKGHVFKFVPSGDRGYHQLAA
ALLNNQLSYPTVVFLNENFDMLQPLPGYRKAPEFHMMAQFIGEGHYKTEKWDEWQSHYKS
PYGSQRNEP
>UniRef90_A0A1H1V4Z1 Cupin domain-containing protein n=1 Tax=Brevibacterium siliguriense TaxID=1136497 RepID=A0A1H1V4Z1_9MICO
MAAESKVTLEEHTQRVGTAIRRIRTARGLSLREAAAKTGLSSSFLSLVERGLNSPSLTTL
FTLAEALEVTAGELIGETSTKPKPRFAVARSDRSDGLSVSLGDRTYRVLTGSLPGQSLEA
LRTTIHPTPHPSSPSSHNGEEFCYVLDGELTFHFTSASDAEASETVVVGTGDSIHFQSSS
THSIHNMTSQSVEALWIVDHPLMAPLGT
>UniRef90_A0A1Q2HXZ3 HTH-type transcriptional regulator RutR n=2 Tax=Corynebacterium TaxID=1716 RepID=A0A1Q2HXZ3_9CORY
MARSTAQARRNEVVEAAIHLFAHSGYHGTKTSAIAEAVGVSQPYLFQLYPTKKAMFIAAW
EAACDRIIATLTAAVENTPAEERLAVLATSYDDLVAEDRDLLTIQVHAWAAATSDDEIAS
ATRNGVERLRDLAIEHLGVNRDQATQMIAVMAFYNINASINLDNAEECSVAHLLGDAMK
>UniRef90_A0A1V1ZCI0 FMN-binding glutamate synthase family protein n=3 Tax=Mangrovimonas TaxID=1211036 RepID=A0A1V1ZCI0_9FLAO
MNILLFALADIRWWMWILIALFLVAIRDIFIQKKHTISHNFPIVGHLRYLLESIGPEMRQ
YFVANNREELPFNRIERSWIYASAKKENNYEGFGTDRDIYAHQHIFINNAMIPFKIEKDH
PNAIDKTFLPCAKVMGAYNKRKKPYRPASIINVSAMSFGSLSAKAIESLNKGVHIAGAYH
NTGEGGLSPYHCQGGDVIFHFGTGYFGVRDKQGNFSLKKLVKLVHDNPHIKAIEIKLSQG
AKPGKGGVLPAAKISKEISEIRHVEMGKDVLSPPNHSAFSNVSELYDFIETIAEATGLPV
GIKAAIGKLEQWEELADLMLEKGQGPDFITVDGGEGGTGAAPPSFADHVSLPWVYGFTDL
YKLFKSKGLTDRIVFIGSGKLGFPAKAAMAFAMGADCINVAREAMMSIGCIQAQICHTNR
CPSGVATQNKWLQNGINVPLKSERLGQYFKTFRKEFIEITHAAGYEHPCQFKMTDVDVNV
DDRNLSEELKYTYHYEKTPVPFKSMQDLKDCLYLGGHYHNK
>UniRef90_A0A1V3WUE9 Enoyl-CoA hydratase domain protein n=1 Tax=Mycobacterium kansasii TaxID=1768 RepID=A0A1V3WUE9_MYCKA
MGSLLSGFFESMGSGVRADSDDLMLDDAIEQGSMPRSRTTTAGSLRNGG
>UniRef90_A0A1V4SMY5 SLH domain-containing protein n=1 Tax=Ruminiclostridium hungatei TaxID=48256 RepID=A0A1V4SMY5_RUMHU
MKRIIKAISVMLLIVYLVTIPLNAMAAVGPVSIAVSAADKALLSKWKSMGILDGSAGVDD
LNQSVMKVDFVTYINKILNSSRQADISFKDVPRESWYGKEISKAVASGFVKNDKSDYEPF
SNITRLDASLMVARVFGLQLSDPKILTKITDAQKLDKEQLEGLGAVIEKGYLSEISAGRY
APFGVLKLIDAIKLLDKCIGQVIAKAGTYTKDAAGNLIVNAGSVTLKDMKIGGDLTIGEG
VGEGTVRLENVIVTGRTVIRGGGPNSVYVKNSKLYGNLVVEKYAGDVNVVVQGTTTIDQT
EVRSGAKLAESNLTTGKGFLNVTCTDAVQTNQTATLSGEFYNIKLDNSNLNVNLSGKAET
VNISKDSTACFTLQSGNISSITTYAGKSTVELAAGTVSTLTAELGSKGNNVNLNGSVTVG
AISLKDTTNLNLEKGTVQKLTVAAAGGGSYISIKKDAAIIEVAALAASTFTGVGRVVNAY
VYANNVSMDMRPTSVYISGGITASIYGTTIDPTKQNVLISVPSEISVAEGKTQSITINSI
NPGGSTLAYISSDNNTATVSDKGVVAGISAGTTSVHVTAQYPGYNPAVAQIKVYVTSGNV
TMPGSITLIPASAEAGTLVNEFGILYTAGDDMANGTVVIKLPSGFSVFATDTYKIKDGEE
KALDISQRPDIQTISFTNLNLKKGETIEVRLKNRHIPSGKTYEFVAISDADGTGPKLPTS
GQEKGIFTADSLKKMVVGYNYSAPSYGTTGGSIKLTDLSFIGITTANELNWLIKVQDSAF
TAPSYDEVLAVSPSDYLEYKDGQDIPVAAEQILRLAAVEKGTNKLKGYVDMTVQSGWIRP
DDAAKLVLGTNYNSPEAGIMANSVRINGLVPTAADTNWKIRVQDAGAGTVFVNAEFKDSK
AYTEGDDISVLKGQHIILAEVDGSNLIKAYADIAVSDSAISKSASLLVLDNNFSAPTFGS
APGKTTIETLAAGSYEIDKWMIAVLGKDAVKPGLDVPAADYQKYTSPSALSIYTAKADIT
ALEGQHLLLVGVSGPANLIKAYADLKLTASQIRQSDAQLIPDANFSAPSMGSAAGTTRFT
ALSLTEPTTSSAIFTEAKKFMVKVQNEPLAIAPQFNSMLSGAVDVMVNKDIAVTAGQYII
LLATDTSGKIKAYRNILIGGGMIKPADAMKLITPNDYSLPQPGSVNGSTKIILSSNGIAG
FSKWYYMLSDSPFEIPYKGSSLTGTTGAAVYVSGQNIESMTVGKHILIIAVDADGKTLAY
TDEAISYEQIKQPDAAELKSSAETADAYNYTLPEPGQVGGTTRITYLSTIGVQGAVKWLY
KVSDTPAPTPEYNSIVSGLLTYLQGDSVSVTKGQYFVLYAVDTNNRIKAYKNILISSDGM
IRTPAAAVLVTPTNYAAPSQGSTQGTTMFTSLSLAGLDGQDSSWKWLYAVGNNIFAAPAK
NTTASAIGFTTTELVKDGSGKYQDITVTSGQYILLLATDSLGAIKAYANVYIPQSAIRPF
DAPVIASTSYTLTKGTTEGSTKFSKLDLIGIVGATGWMIKTQTGAFEVPARDVAVTGATT
YSANNNILITAGAHILLLATDQLGRVKAYADITVSDSAIQAPFAYLLTENTNYTIPEQGI
LAGTVKIMLSARNIPNATTESAITWKYRVGAQDFAAPHLNDDASGPEYTAYTSNGDIPVA
AGNVVLIIGVEGNQIKAFRQFTISASQIKPANAPELVENTNYTGPVAGSVPGTTRLDNLK
LISVVGADRWQVRVVTSPSALTLDSIFTNPINYTGGMNIEVRLNQYVVLAAVDSNGRVKA
YKNLQITQLGTQLNPPLADKLTSGLNYANPKYGTATGTTSIYVSPEGINNFKSFVVKIAD
SVTNITAGSIVAYTSPSGITYEQYHAYESGADIAANPGQFILLVAVDNTGKVLAYDNIAL
TANNIRPGNAIKLKAPENYTDLEPGAGVGTSKFGFLDRVGLPGAEKWIVKVQDTDITAIP
LINSSVEGAAVYEVNKDIPVKEGQFVILYAVDSTGKVKGYINVPVLASAVRGIAPQLKLN
VNYANPVPGSELNTTTFEYSKLVLPTGATKWRYIVQDNAAGTLLKDSLPTGTTLFVTGGA
ISAIEGQHLILAATDDNGYLKAYADILLNSSNIKNVVAGITGTTMTAPTGESNIVTGGRT
IIVTLDISEWQDDILTNVTRRNMLFDGFTAAGSEAVQWGKVIAALKNEGASAATLSSDKK
SITITLSEATTYDITKTQEITLTIKPELIKNAVKAVTSADIIRIAADVKLDLGGTAVTEG
LGEGDIVAGGKTLIISLVNGEFAADVASNQAKRESVIGGLTFLNNAAQGDLITQALKNAG
EAAMTRNSSTKITIVFPAVSGYDINTNETIIVKVPYKAVTGGATDAILVGAIKDATAAVQ
LTIAAKASADLSGTLLADTVPENSIAAGGRTLEITLTDGQWVTDIETDKTKRDALFSGLI
TTTETTEWAKVISALKNAGQGAIKRNSNTKVTVLLPAVSGYNINTNQYVTLAIPAACIIG
AKASLIAGQTIKIERLATATLSGTAYGTSINESVIRAGGKTIVITLNNATWVDDINTNKE
VQEALFKGFTADVEQAQWDKVVAAMTSSAIVAKTGIAGNVITITLPAVNDYDIAASLQTI
SLVVPTCAAIGTSFDIPSTNVLTFSSTLPTAAKVVQVSGPTGAYKQGANISIKVTFDQEV
DVIGTGIPLLNLETGTVDRDAVYVSGSGTKELIFVYTVMLGDNAPKLNYKATSSLQLSGT
TIQNKGTSVKATVTLPALAAATALGDSNILVDAVAPKYAAGYPKTGVLGETTMSALVKTD
EKSKVYFVALPSGFTPAPSAEQLISEVITGGAITGTAITAGMKGLAELDANIEGSVAVSG
LIPYTEYIIYMAAVDNLGNAGTVTQYKAKTTDATAPAFTAGYPRQSAVKYDNLAVILVNT
NEAGTVYAIALPRGSAAPTSAQVKAYKNAVGTAVSTKGSTVITQGAIGLDVELTITGLAV
SSQYDIYAVCEDSSGNLTAVPAAGQAETLQLNLDNVGVDLSRSLLTGTTSQMEYSFDDIS
WKLCTTGNTAITYNADAEIMTVYVREAANTGNKKLVATLTQADGSNIDISALDYHIAAAK
ITNSSAVNLQYRISGGAWGVLNASGSAVSVQFVPGMLEVRTAATAGSLPSKPVKVDDIAV
PMPAPDLKYSDDLNVIYGLSSEYEYRIGGEAGTWQTGASEGTFTGTKKVEVRQKATKDKL
PSAIQPIDFTAGKITAIAYPAAANKTLKKNHVIITFEESTDKAKTSSVTNAAILVKQYFN
VTGLSGGSIVAKDWGSNMTASWNTTGNAITVVFDSMDGSTIKIGDEIRIDEAAGIRNAAG
TSTSYSSVGILEGSFHTVPALVSIKAVNSGGQNGFGTGDSIVLTFDQPTKATTFSAINLS
KFLKVTDSAGQSKNTVWSAVTNDSSIAWNTEGTQLTITFDNVTNPAIRLMPSIDKITIDT
LLGLCDADETTEASNSSAFVSGSFTSPPAITSVVINNNGANGKNVGDTITITFNQATNKK
AISSSALINYFHITTADGKTKHNWGVQSSSGITWNTAGTVLTIEISSITGLTLAKDDILT
IDPLAGIKDADGGTVCDDSQVVTGQY
>UniRef90_A0A1W1YBH3 DUF1638 domain-containing protein n=1 Tax=Sporomusa malonica TaxID=112901 RepID=A0A1W1YBH3_9FIRM
MQTVLLACQTMKDEIELAMQQASITYPVIYFESGLHNTPELLRQKIQEQLNTLDTADVIL
MAFGCCGNGLVGLQASHAKIVIPRIDDCISLLLGSSAARRAVPNEVSTYFVTKGWLDPEG
NIMWSYRPWVERYGEQKALRLVKKMLNNYTRFLIIDTGAYTIDRVVFNIQKISEELNMHY
EITPGSLRLLHKLLTGPWDKEFILLNPGQETSLHDFYPDM
>UniRef90_A0A1W9HMJ5 VKc domain-containing protein n=1 Tax=Proteobacteria bacterium SG_bin7 TaxID=1827384 RepID=A0A1W9HMJ5_9PROT
MNRTKSEAKEKNSQNSFHFRLGILWIGAAILIHAYLTYVHFGQLSNSFSQSICDLNSLFN
CSSVATSKYSKFLGIPVSLWGLMTNMLLMIFFVNAKPETSAHFVRYTLWLAFLIPAGSLA
MGVISLTKMSQYCPFCIILYVLSFLTLWNVWSYYKTPFLKDLPQDLLALFTERMGMLAVF
FLIPIGAWLINEIILDRFQKALGGHDVELLIQQRIGEWKANSVMKINTAGAIMLNKGTST
HEMIEFADFMCHHCQDASPIFDGFMKAHPEITFIYMPFPLDGECNDDIPRKWGVSCRFSK
AAYCANLQNQGVESHHWLFKNVVGTTTTNEADTLITKMASELKLDEKQFEECTRSERTHK
AIQDLAKEGVKAQIGGTPTVFLNGRQLPGAQSAAILKAAIQHL
>UniRef90_A0A1Y1QLF2 Uncharacterized protein n=1 Tax=Thiothrix lacustris TaxID=525917 RepID=A0A1Y1QLF2_9GAMM
MAVGADGGGIITAWSITAGGGTAIGATGATAETGATGATGATAVGAIAVVGAMGAVASMA
TGAVAGMACSGNVAAAGAVVSGAGALAATGAVASGAGALAAALGLLTSTDGRIIISTSTA
TEASV
>UniRef90_A0A1Z3HNU1 Putative transporter n=1 Tax=Halomicronema hongdechloris C2206 TaxID=1641165 RepID=A0A1Z3HNU1_9CYAN
MLGVAIVLLSACFFCVQNVIVRVLFNQQVVLGIGVTGGFVPPTLENSFLLLVMRMVLVVP
LMAGLAAGFYPATWKDIRQLGSSHQRRPLLQAIAGGGLMFLYLALLYVAIGLLPAGIALT
LFFSYPVFTALFSWGVFGTRPSRYRWVIMGLILLGSYLTMPAASGGDSQSWLGVLFGLAA
GVAYALYTVNAQKSFDVVHPFPFTWISFATTLALSTLSLSLGRGNVSQVPAAAWGPLWIG
GLLSALVTFAGHVLNNLGIRGIGATAAAMIGASNPALTVVLAWVAIQEAITPVQLSGVIL
VTASVAMLAREHRPRGRES
>UniRef90_A0A1Z3NA64 HTH tetR-type domain-containing protein n=1 Tax=Bdellovibrio bacteriovorus TaxID=959 RepID=A0A1Z3NA64_BDEBC
MARPKKTSDSEVLSAAFDVIAREGFESFTFEQVARATHLSPAALVKRFKSKKQMAFLARN
QKWDENLGRVNAEKILQLNGLTGLFEFLRLIAKSVDSDRLGEHLRWLGTEAEDPKARKKV
AAYFGETRKIIQRLLEEAVARKELKKIPDVKDYAMTLEALIQGAIFQFGFLNEKGIQKHL
TSRMTSALCPYLEHDTDFVNL
>UniRef90_A0A1Z5I1Z9 Glycosyl transferase n=2 Tax=Colwellia TaxID=28228 RepID=A0A1Z5I1Z9_9GAMM
MNILFLAQRVPFPPNKGEKIRTFNQLKHLAEQKHKISICAPLEQHEDVNYFKELADKYCE
NITNHALTVKPLRLLKGLLKGQALSVANFYVNELQNKFDCLLQQECFDVVICTSSAMAEY
IYQSKSIQKLEKKPLLLMDFMDLDSDKWRQYAQTSSWPMKWIYQREARILAKYEQQITHD
FDTCFFIADAEVDLFNSRCSNVGKVLTMGNGMDTTAFVPAKTPPENEDPVFLFTGVMDYK
PNIDAVVWFIETVWPSILSKYKKARFIIAGMNPSSAVNELTNITGIEVTGFVDDILPYYH
QSDYFVAPFRLARGVQNKVLQAFACGLPVISTSMGAEGIDCVQDEHILIANNKVEFLSAV
EKLENDQVFRATIKKNALSLIHQHYSWQGKLQVLDDVLNGRL
>UniRef90_A0A244CXB1 GIY-YIG domain-containing protein n=1 Tax=Flavobacterium sp. AJR TaxID=1979369 RepID=A0A244CXB1_9FLAO
MKFRPWEVIHVEFFSSKSEAMKREKYLKSGIGREFIKNLISKL
>UniRef90_A0A2D9VU71 Methionyl-tRNA formyltransferase (Fragment) n=1 Tax=Chloroflexi bacterium TaxID=2026724 RepID=A0A2D9VU71_9CHLR
YLELLRFLFNESSKIINNLLLSFENNKLSPQKQINKLAVHTGLIEKKSGEIDWNNDASSI
YAKFRAFIEWPKIYSVFNKKRFIIHDLTISNYRSTSPGAIEKIDGKICVHTSTEMIVLSQ
IQFEGKKIIDASTYFNNFDLSKINLKTY
>UniRef90_A0A2E4IXE9 Aspartate--tRNA(Asp/Asn) ligase n=1 Tax=Opitutaceae bacterium TaxID=2006848 RepID=A0A2E4IXE9_9BACT
MMNRTHHCAQLTKADLDTTVSLAGWVDSIRDHGGINFIDLRDRNGITQVKFDPQDDANLG
GRAAHLKPESVISITGKVVERPEGTVNSSLPTGEIEVNATVLEILNASETPPFPLDDAGG
DKVNEDLRLTYRYLDLRRPKMTKNLQIRHKASKSIRDYFDSQEFIEIETPSLFKSTPEGA
REYLVPSRIHPGEFYALSQSPQQYKQILMVAGVEKYFQIARCFRDEDLRADRQMEFTQVD
VEASFVTREDIYALFEGMLKKVWKDVLGTEIETPILRMPFHEAMNRFGVDKPDMRFGLEL
VDFTETFKKSSFKVFSGTANGGGSIKAINAKGLADITQGELKNLEEAAKSLGAKGLAFIK
IEGGEWKSPIVKFFNDEEKAALTAQLNIEDGDIIFFAASEWEQACAILGRVRLDAAQLLV
KREKLTIRHDDWKFVWVIEFPLMSYDEERGGFAATHHPFTSPVPEDIELLDSDPKKVRGQ
HYDLVLNGMELGGGSIRIHQPELQKKVFEDVLKIPQDVVESRFGYMLKAFTFGAPPHGGI
AFGLDRMVALLCGTTSIRDVIAFPKTQRGQDLMAQSPTPVTAKQLKELHIQTVVPTEE
>UniRef90_A0A1I0J053 Transglutaminase-like enzyme, putative cysteine protease n=1 Tax=Hymenobacter actinosclerus TaxID=82805 RepID=A0A1I0J053_9BACT
MLSFLLPLLALLAPTNSGPVPRSRTFHFDYTATVPAAPAGTRAVELWLPVPHDDASQQVR
RLRITTPVAYDIQTGEYGNRILHLRATGAALQGFRVEMSLDATRREHLSLTQAAGPRPVA
EAPDPNLSRWLAPDNLVPLDPKIRLWATEVVTKAGAKTDLEKARAIYEHVVSTVSYDKTG
QGWGRGDIYYACDARRGNCTDFHAVFIGYCRAVGIPARFSIGFPLPPERGAAEIKGYHCW
AEFFTPETGWVPVDASEAAKNPARRNYFFGAHDENRLEFSRGRDLTLAPRQQAAALNYFI
YPYAEADGQPLTGVTHSFRFQDEQ
>UniRef90_A0A2E4Y0L4 Cell division coordinator CpoB n=1 Tax=Rhodospirillaceae bacterium TaxID=1898112 RepID=A0A2E4Y0L4_9PROT
MERHALLRHNLAAILAEYILMIVRTLPILGFAFAVTFSSLVSVPDARAQDSSIVGELERL
RRDMNTLQSYVFRGGKGAPSGAVSGVGGEFASQDAVSQLQLQIQEMRRLMREMNGQFEEL
QFKIKRNSERLDRLVADVDLRLRALEEGQGGRSVSAPSSELRSAADAAQQAAQSSASGTT
VISSGGANEVAQPGLQPGQQAFGVISKRDLNQFKTSGTVTPASANPPTLLRGTSAQQPVR
AAAVSKPVAAPAPAPVTAATAQTASVDAGVLPDGTPEEQYKHAHGLMMKRKMSEAENALK
AFLVRHPKHELADNASYWLGETHYARKDFQEAIRVYYDAYKTYPKGNKAPAVLLKLGMSL
ASIGEKESACSAYDELTNSHPKASPRILGNASRMSKQLGCK
>UniRef90_A0A2E5WKH7 Thymidine kinase n=1 Tax=bacterium TaxID=1869227 RepID=A0A2E5WKH7_9BACT
MIYQPESTINPERLRPLQRGITVYTGPMYSGKTTALLRTLERYTIAGINSILFSPAKDDR
YSDSEVVTHSKKSHPAVKINNAEEIFSYLDSETQEPFVIGIDEAMMFDSSLINVCSNLRR
LGYPVFLSCCDMDVFLNPFKLKDWEEGVNESTIGDLLAIANNVVKVTAICRFNENGHICG
NEASYTRLKEGIDEAEFLKGVVVGSDVYEAVCDLHHPFIK
>UniRef90_A0A2E9F1Q9 Small multi-drug export n=1 Tax=Dehalococcoidia bacterium TaxID=2026734 RepID=A0A2E9F1Q9_9CHLR
MLPIGELRFAIPFALSNYDMHWGLVLVLAIVGNTIPVPVILFCLTKVGRRIEASGSILGK
VFRWRTNSLMLKLNSHQRYPLVTIFLLVAIPLPFTGAWTGSLAVWLSGISLTKGILSIFL
GIITAGALVTFLYLAGSNLLL
>UniRef90_A0A2M6YK16 Uncharacterized protein n=1 Tax=Syntrophobacteraceae bacterium CG07_land_8_20_14_0_80_61_8 TaxID=1974095 RepID=A0A2M6YK16_9DELT
MVEHRIVVQNDQPEPFRHLGPVAIIHGLLAQFVVEQQQNERQQRQHGQQRGGADRDCLDR
LFADRTDKAHHHIQVIDDADSRAQ
>UniRef90_A0A2M9J0U1 GntR family transcriptional regulator n=1 Tax=Streptomyces sp. CB01201 TaxID=2020324 RepID=A0A2M9J0U1_9ACTN
MTELPPYLAIADGIRRRIASGELAPGDRVPSTRAIVRESGVAMATATKALAALAREGLVR
AVPGVGTVVAEVTSARAAHEGAAPLSREALVRVAVRIADSEGLAGVSMRRIASDLGTSTM
ALYRHVASKGELVRLMTDAGFGEMSLGHPAADWRAQLERATGQLWSAYRRHPWMARAMAS
FNRPHPMPRAMKYTEWVLQALRGTGLRVHEVMHVHLSLIAFVQGLGVALELEGEAVQDTG
VSGDQWMDRHEGRFAAIVSGGGFPVLTTIFEHEPFELDLDSLFGFGLARLLDGVEAHIRE
TSA
>UniRef90_A0A1I3J652 Enterochelin esterase n=1 Tax=Xenorhabdus mauleonii TaxID=351675 RepID=A0A1I3J652_9GAMM
MKLLFQPSGTADNLLADPQAGCDSWWKHISTLGTPIIEAAINHQAKTTFFWRDPDGNEQT
AKLNRVYIEINSITSYRLPQPPCLQRLPKTDIWYWSVSLDDDWRGSYRFIPVTDAYLPPH
FSQDIKQKNQQQREWWISLFPLSTPDPLNRQSCHRSGNGLLLSAIHMPHAPDQSIWAQAA
IAPSNTTQINPKKPLLLDWHSERLNNQRRVWLYSTGEATEHPRPLIILLDGLSWAEKMPI
FPVIDTATEAQQVPEAIWLLIDTIDMSYREQELPCNPDFWQAIQGELLPIISQYAVLSDD
PAQTVIAGQSYGGLSALYAALHWPQRFGCVLTQSGSFWWPDSTIVQQFQSSSEHKPGWLT
QQVLDKKVAPSSLKIFQEAGSREADIHFVNDQMYAALIGAGHHVNYRVFNGGHDMLCWRG
GLIDGLGWLLLSDKTS
>UniRef90_A0A1I3Q4I4 C-terminal processing protease CtpA/Prc, contains a PDZ domain n=1 Tax=Parapedobacter indicus TaxID=1477437 RepID=A0A1I3Q4I4_9SPHI
MHTILFNRITVSHAVWMVAAVLLLVTACKKENGGNVQPSQNEKTNQWVIENMRDVYYWNT
SIPQDRNLDFDLGPEEFFDKILHPDDRFSWIQLAKDLEDDLSGVSTTVGLGIGLLQINQA
GEVIISVRYALEGSPADEAGIERGDIITEINGRALTVENYQEVLEPYYGSATFRVQLAHI
NENDQIVVDQEIELTPVERFQEQAIHLDTVITTAGGKKVGYLFYNRFLNEQPNELLDAFF
KFKTAGVSDLILDLRYNGGGGIWIAAIMSGLIQANFRENDPFIEYKYNSNYDDETLTYYQ
LFGGDSDDEEEVESADEVVSAINELNLNLPRVYILATNYSASASELVINNLRPFLSDANV
IHIGETTVGKNEGSITIIDEREPPEIEWGIQPIIVKLANKNGFGDYPNGLDPQYEVDEWD
YLPWAPIGSLDDPLLAKALGLIDPRMQPIAAKTMGVKAQTARKLHAVKVAGFEDELNRPV
PVDIGRPKKPFIR
>UniRef90_A0A2N3G2E9 LytR_C domain-containing protein n=1 Tax=Actinobacteria bacterium HGW-Actinobacteria-4 TaxID=2013649 RepID=A0A2N3G2E9_9ACTN
MANKFERDEFDDLAEQGGPLGVHRAPRKVWARLLVALVVTFALAGGAAYALATYYWESGS
NSAAPVETPTVDPTPTFDPSPTPTAEPTPSPSPEPEPEPEPEPVINFGANVTVLNASGVG
GLAGRQQEKLQAAGFTSVATGNLTFSLPDVNTVIYANEAQADTAARIGEVLGITTVIQGT
PPGGSAIEVILRTNPSP
>UniRef90_A0A2W1LG93 Transcriptional regulator n=1 Tax=Paenibacillus sambharensis TaxID=1803190 RepID=A0A2W1LG93_9BACL
MQFSKSTDYALHALVHLGLSERSSNVGIKELSGTLGVSESYLSKIMSKLRQDGIVRAVPG
VNGGYELARPAEQISFFDVVQVMEGRQQLFKCSNSRSQQHRLLDEEESAPESQRELDRKE
CLIEKVMYSAEQQMYQYLREQTIQSVLDEALKRRFSHEMNKK
>UniRef90_A0A2W4SE65 BMP family ABC transporter substrate-binding protein n=1 Tax=Firmicutes bacterium TaxID=1879010 RepID=A0A2W4SE65_9FIRM
MKGRTNMRNHLLRTWVAVPVLAAFLLAGCGGARPSESEQTPTTGTEQPAPSQQTTTPAEP
AREPVRVVVVLPDKIGLNPFHQVTVQGVEKAKADFGIEAQIIESKDWGAIEENLRAVAAE
GKWDLILTSGFESAEPLQKVAAEFPDQKFAILDTIVDAPNVRSIAFREHEAAFLLGAAMG
LVTKTNIVGMVGPMEIPFFRRWTEGIRMGLEAVNPDAKLIIHWSNSFEDVARAKELALEQ
HAQGADVIAAVAGGGNFGVFEAAREKGFYATGQDTNQSVHDPEHIIISQIKRLDVVTYDT
IKALVEGNWSFGPAIYGLKEGGVGLSHLVDKTLERHPVLTDEIMQKLEELQNKIISGEIV
VPDPLQG
>UniRef90_A0A2W6BPS6 Serine/threonine-protein kinase n=1 Tax=Acidimicrobiales bacterium TaxID=2201156 RepID=A0A2W6BPS6_9ACTN
MDFGIARAIADGTSTMTQTAAVIGTAQYLSPEQARGESVDARSDVYSTGCLLYELLVGEP
PFTGDNPVAVAYQHVREDPIPPSERTSGITAVMDAVVLKAMAKNPANRYQSAAEMRTDLL
RAAAGRAVGAPAVLPAAERTAVLPRRSGPVAAAPIEDEHRSKKAVTWALVALGLIAIFVV
AAFLTREVLHTDQQKVSVPNVKNKSLPDAIRILESKKFKYVNKPVVSSLQDKGIVTNQTP
DSGQEASLGSKVQIEVGQGPDLVPVPNLVGQLRVAAQELLKQANLVASFTEVDSSEQQGK
VISYDPKDTSVPKGSTVEVKISRGNQKKMPDLVGRTVESAKSQLQQQGFTAEPTIAEVES
DKTPGTVVEQTPKANSDQQPGTAITFKIPKKTEPTYPTDLPPGRNPSQQPPIGIPNESRN
N
>UniRef90_A0A353P5R1 Uroporphyrinogen_deCOase domain-containing protein n=2 Tax=Planctomycetes TaxID=203682 RepID=A0A353P5R1_9BACT
MKKFLPNYQNILDVALNKTPERYPLYEHLINFQQMEKLLDVKFADLFWSKNTSDLHVFHR
HHANFYKRLGYDTVTWELCITPILPGAGALGSHQPGIIKKRRDFDEYPWDTLEQRYFDMW
TPHFEALRAEMPEGMKAIGGVGNGVFECVQDVVGYEHLCLLIADDPQLYADLFEKMGETA
YKIWKRFMAEFGDIFCVLRFGDDLGYKAGTMLPPNHIRKYIIPQYKKIIEVVHSYDKPFL
LHSCGCIFEVMEDIINIAKIDAKHSNEDVIAPFEVWMKKYGNRIGNFGGIDMDELCQKTP
EEIKEYTLNVCESIRPYGGVALGSGNSIPDYVPLQGYMAMINAIRQWRGDFFH
>UniRef90_A0A355SX21 Sec-independent protein translocase protein TatC n=1 Tax=Opitutae bacterium TaxID=2026771 RepID=A0A355SX21_9BACT
MADNPNNDEQVPEREGVVRAHGTDEGEGQAASELGSGARAAGDASVPDSDAGLDVPCDWD
DEGYEWDDEVEDGMPFLEHLEEFRWTVGRSIVAFLIGVIIVGCLMPHVGAFLQLPLIQAY
GSAEMVGEKLITYKPMGVFSVFIQIALLGGLVLSMPFVLYFLACFIAPGLTERERKVVRP
ACAAAFLLFLAGVAVAFYAILPLTLAFSVRFNQVMGFQVLLAASEYYSMVVWFSLATGAI
FQFPLIIVILIFIQVLTTEKLKAIRRAVFVGAMVFAALLTPGGDFLSLPLTTGILYALYE
LAILVGCRIEKKRRDTERAQLDEA
>UniRef90_A0A1L7REG7 Helix-turn-helix n=1 Tax=Actinomyces succiniciruminis TaxID=1522002 RepID=A0A1L7REG7_9ACTO
MASAWTIASRAVDRAGRGTATITATPDHQRAELDAGGGRELTITIATPGHPRLDDGTSQV
ILPDDDAVRTAAAWIDGAPLASRPAGPPAYVDASRVPAVAELWERVAAAVTDALPDGLAA
DDEPVGIGDAEGVYRLVGPHGARLTVTPRLTRAGELAEVSWRGTLATGAATYGHGTPQAS
ARAAAKWAATLTSAPAITPAGIRARREALGLSQSELANHLGVGQSTLAQWEASSRAPRDP
ASVDYALRALEEQVALIVRQQLATAGQASPGQPAALTTTAGPGLDDALHRVATGRAAGTL
RADGRAVIITYTEE
>UniRef90_A0A375J3C6 Adenylosuccinate synthetase n=2 Tax=Cupriavidus TaxID=106589 RepID=A0A375J3C6_9BURK
MGAATKAGYADVLVGLQYGDEGKARVVDHLAGGYDVIARFNGGANAGHTIATPAGALRLR
QVPSGVLHPGVALYIGSGCVVGLQQLASEIAMLAAQGISLDGRLTISDRCPLVQPRHVLT
DRRDGARIGTTGNGIGPCYADLAARMRGAERVAFQLRDLWCDEDRVFELMTRLAAQSDDD
DERIAAMMADMRRAWTVVRPFVTADAVALLRRVEAGARVLFEGAQSVMLDVVHGAQPWVT
SSHTLPAYAYVGGDLPCRYHRKTIGVAKAIVSRVGGGPLPTELGGQRSEAYCAAAAHAGR
GRADEAASHDPLALLAEADAFATGVAIRMLANEYGTGTGRPRRVGLLDVAQLRLAIQQAG
VDEVYLNKCDSLAAFSHTPERCIPVVVGEAGSVRQRVLRFPAFAQEAMPTDAGSPLPPQL
EALLAWLAQAIGRPLRGIGLGPERAQMRLLEPIQQTTP
>UniRef90_A0A380N3M6 Probable polyketide biosynthesis zinc-dependent hydrolase BaeB n=1 Tax=Suttonella indologenes TaxID=13276 RepID=A0A380N3M6_9GAMM
MAHEIIQLITEDHDNFIHIIADHVHKEAMVVDPAWDAEGIKEVLAEEGLQLVGILLTHSH
HDHVNAVMDLYDEAVSLFINAKEYPLWKDCPEDAILLSEGDEIQFADSTISVIDTPGHTA
GGTCYRIGDDLITGDTLFVYGCGRADLTGGDAAALFHSLQKLKQLPAHTRIWVGHDYGIA
QESTLGEQFAGNPFLMIDDEADFIRYRNQLAAKTRSMPYGPISRSALQAVLHNTGEDDDS
TK
>UniRef90_A0A3B8SV49 DUF4387 domain-containing protein (Fragment) n=1 Tax=Gammaproteobacteria bacterium TaxID=1913989 RepID=A0A3B8SV49_9GAMM
RRARSAGALGETDVYGAQQHAPLLGLWIPG
>UniRef90_A0A3D1RBK5 Gamma-glutamylcyclotransferase n=1 Tax=Chitinophagaceae bacterium TaxID=1869212 RepID=A0A3D1RBK5_9BACT
MESKHRLFVYGSLRSGFQHEAYKYLTAHFTFLGEGKVRGKLYYNGSIPVAKPTDEPVYLI
GELYELNHPDDYSWVFSQLDDYEGLNTMPGEQPAYRREPVRVDLPDRTLISWIYWYNDSV
EGMEPIASGDLYAFIKSLPKP
>UniRef90_A0A3M1D1E3 PpiC domain-containing protein (Fragment) n=1 Tax=Deltaproteobacteria bacterium TaxID=2026735 RepID=A0A3M1D1E3_9DELT
PNQLADLTREALGRLVEHKLLLLEARRQGLTVDSAALDRAYSEQVSKLGGRERFLKLLRM
SGRTEADFKKWLGEKLLIDRLLARMYSSLSMVTTRRARKWYEQHPDRYTMPPRKHIVHVL
CKVDPSDLKESRKRARTCAETVRERLLRGMPVEKAAEGLERVEARDLGWVHRGALMPEIE
DAVAKTGDGQVSEPVGTVYGFHVVKVLDTDDGGLLPFDRVVKSIQAELDSKERKESLKAL
LQECRKRWKVETFLGETGQKG
>UniRef90_A0A3M1TK31 Long-chain fatty acid--CoA ligase n=1 Tax=Deltaproteobacteria bacterium TaxID=2026735 RepID=A0A3M1TK31_9DELT
MTHFAGQILEEAARREGDRPLWCDARAGRWYSARELARWAARIAGGLRTEGVAPGMRVGL
CAEASGAYVAAFFGALRAGATVVPFSTRSVPVEIARRADASGVRHLVCDGATQATCREAA
ALSEASVRPKPLRLDALSGPPLQGEVPPAGDALLLFTSGTVARPRAVRIPHRSLVVHTGH
LARHALPLGREDVLLCALPLSHSFGARLVMLLALATGARVVCLPRFDPEESLEAARRHRV
TWIPAVPTLLSDLAEAAQAPLPDLRGCLSAGAPLPGAVAETARQRLGAPVRQGYGLTEAS
FSALDAPPLPPVPASVGRPVHGVEIRIVSPNGEVLRPGQTGEIHIRGPHLCSGYESDGHL
EPATDAHGFLHTGDVGRFDESGRLYVVDRLKDVILRGGYTVYPSLVESVLCEHPAVAAAA
VVGAPDTRLGEEVVAFVVLRRRAAVSAPDLLAWCGRRIGAHLCPREVHFVDALPVGPSGK
VQRRTLRARLGEKVSAAKGP
>UniRef90_A0A3M1YW05 T9SS C-terminal target domain-containing protein n=1 Tax=Bacteroidetes bacterium TaxID=1898104 RepID=A0A3M1YW05_9BACT
MSNAINLNSGDPCVNGTTVGSGLQGGEYLRNCVGGGFNPNQSVWYSFTAGSSTGGIIISN
WTGCSRAAITLYGPSPSCVPGLPQYIGCLRINSSPFYVSLSSLVVGQTYLVQITYDTGGS
CGSGTSFCISYTDVPNDDCANATTLTVGTNQCSSALPFSSMDMCTINYSSLSETGNLWYR
FTATNDSMVLNIFDIAQTSGAYISAEIYGPFAPGGGCGSGCSMYMQSIPLFNIIPPFILP
KDPGEFELLTGLSVGSDYLIAIQNNSSGGLNDNFCIGVHEPASNSTPQKPALIDNCGTTF
NGVSEGGYWDSGCGAKRADLDCDGDNDASFVFNNPSWFYFCATSAGTWNVQFDVGSCVLG
YGTQMSILRGPATAFTSIEEAPSPSAPSSSWTSSNFAVASGECIYLVVDGFAGDACNYSY
VLTNVTGGCNLLPVEQSFFDAVLQDGKVIIQWETASELNNDYFIVERSKDGEFFEPVGER
KGQGTSSLPTQYYMLDTSPYGGVSYYRLKQVDFDGTEEIIGIKRLYNPSEEKIDVNIKAN
PFSRELIININGYQEDKCSTGSLKIYDVSGHLVYESSHAFNSMENTLSVNTNHIAEGIYM
VSFAFNNTLYTSKIVIR
>UniRef90_A0A3M1Z5E3 GARS_N domain-containing protein (Fragment) n=1 Tax=Chloroflexi bacterium TaxID=2026724 RepID=A0A3M1Z5E3_9CHLR
MSKTVLTIGSGGREHALAWKLAQSPQ
>UniRef90_A0A3N2MCH9 Ribosome maturation factor RimM n=1 Tax=Muribaculaceae bacterium Isolate-104 TaxID=2486471 RepID=A0A3N2MCH9_9BACT
MVIHRNEISAIGEFLKPHGIKGEISAQLDIEISDIDNLSCIVCEMDGIPVPFFISSFRSK
GAATALLSIDGINNETEASSLAGKTIYAKSEEIQVAPDADGLYVSDMIGFRIIDQDGKNI
GIISDIDDSTTNILFIVSDSDGKSFYIPAAEDLITNLDLNAKSISMDLPEGLIDN
>UniRef90_A0A3N9UVD4 Alpha-E domain-containing protein n=1 Tax=Methylococcus sp. TaxID=39769 RepID=A0A3N9UVD4_9GAMM
MLSRTAENLFWMARHIERAENTARILDVAQRSSLLPLAMEGTEAYLWYAPLNITGCVDGY
EQSHGLARADAVIRYMALDPNNPSSIYCCLRQARENARSVRGAITSEMWEVINATWLEVS
RLSLSMTDDGYADFFEWVKERSHLFRGVTLGTIIKDIALSFIRLGTFLERADNTARILDV
KYHILLPSVADVGGAADYYQWGSLLKSVSAFEAYRKIYRDVISPLRVAELFILRDDMPRS
LHACLNEVETALAAIDGYSGRESRRLAGEIHADLHFGRIEDVFARGLHEYLIDFLSRTDL
LGREIRKAFMSRGNGVRLNEMRQVA
>UniRef90_A0A3S4HVR8 Iron-hydroxamate transporter permease subunit n=1 Tax=Salmonella enterica I TaxID=59201 RepID=A0A3S4HVR8_SALET
MWQRNVGTFLLLPLPVARSCCWQHGGALSFGRDAHGWTWASGTLLEELMPWRWPRILAAL
MAGVMLAVAGCIIQRLTGNPMASPEVLGISSGAAFGVVLMLFFGAGECLRLATACRKPGR
GGDTADYYDSRRARRFLAATDVAGGDGAQHRVYHAANDAPGERRPADGGSIDLALRIYL
>UniRef90_A0A3T1DSE7 Mur_ligase_M domain-containing protein n=1 Tax=Halomonas olivaria TaxID=390919 RepID=A0A3T1DSE7_9GAMM
MGDPQAPFVVEADEYDTAFFDKRSKFVHYRPDIAILNNLEFDHADIFPDLAAIERQFHHL
VRTVPSQGHLLVADEQPALERVLAQGVWTPVVHFGDQDASEWQLKLERADASRFQVIYSG
DKQGPAVSSQEQDGVVEWSLTGEHNARNALAALAAAHLCGVDLARGCAALARFETPDGAR
KCVVRLMAFRSSMISPIIPRRLPRRLKGYARQLLKGVCWR
>UniRef90_A0A401YQW9 GNAT family acetyltransferase n=1 Tax=Embleya hyalina TaxID=516124 RepID=A0A401YQW9_9ACTN
MVELGYRLRKAPWGVGYATEGSRALIDKGFAELGVERVTANTMTVNTGSRRVMEKVGLTF
VRTFFEDWPEEIEGSEHGDVEYELTRDRWQRR
>UniRef90_A0A417XU60 SDR family NAD(P)-dependent oxidoreductase n=2 Tax=Nocardioides immobilis TaxID=2049295 RepID=A0A417XU60_9ACTN
MSTMSARTEQRRWLITGVSSGLGRALAQHLLGRGDTVLGTLRKQDQAREFEDLAPGRSIA
LLLDLSDHSAISVQVPEAVDRVGGLDVLVNNAGYSLIGAIEETSDAEADEIMAVNFFGAV
RLTRAVLPYFRKQHAGHVVNVSSLAGTIGFPWTAMYSASKSALATWSDALAAETASFGVK
VTCLEPGGLRTSFASSSLQSTRASLPEYAEPVAAVKQRYAAAADQMPNDPDRAAAVIAGL
VAMEDPPLRAALGADGHAYLGQALQQRLATYAEHRASTAAIAFEAAATS
>UniRef90_A0A424XXC3 DUF1732 domain-containing protein (Fragment) n=2 Tax=Desulfonatronovibrio TaxID=53244 RepID=A0A424XXC3_9DELT
NPEMEEDLALTLKTALKHWNESRQTEGQNMLNDIVSRLESLESLLEHMESFVADNTSNRF
NDLKDKLSRIMNDLNIEADENRFLQELIIMTDRLDVSEEITRLKTHLKAMRQLTDQHSEI
GRKLDFMLQEAFREINTCANKCQNTDISRVAVDFKAELEKCREQAQNLE
>UniRef90_A0A432D114 Lrp/AsnC family transcriptional regulator n=1 Tax=Vibrio aquaticus TaxID=2496559 RepID=A0A432D114_9VIBR
MDKFDEQIVSILKKNARESVSDIARQVNLSRSAVTARIQKLEQENVILGYHADIAQTDSK
EKIKAYLALKFDMSSSTHYCEAYAELIYELDGVKWCHAISGETDMMLYVEVETMKELNSI
RDELQKIPELRHLMTHTVLTEFFNTMQDAK
>UniRef90_A0A448EPV3 DUF4145 domain-containing protein n=1 Tax=Shewanella baltica TaxID=62322 RepID=A0A448EPV3_9GAMM
MNLKQFHTYINKKFSVEFSLQREVKIRCPQCLIGKLDLKEDNLQSAETAKSKALHAEEYW
EPEMVEYEYSCVFYCKHCGCPTYSCGVGYLETLSGHEDTEYGYETMFRPKFFVPTIPLIE
IHKNCPESVRTILFTSFAIAWSDVSAACNKLRIAIEKLIAELHPELNTIPTLHHRIEALK
DIKPDIYKLLMAIKFIGNEASHDDILREYDLAFGYEVIELLISNLFDDSKQRLLELVDIV
NQQKGTPIRYD
>UniRef90_A0A450XZE9 TRSP domain C terminus to PRTase_2 n=2 Tax=Candidatus Kentron sp. MB TaxID=2138164 RepID=A0A450XZE9_9GAMM
MEIKLKTGSLKIESDQSELLEKLTGFGSRPNKKRGFVFVSKVLGHRYPTRPSVMEGVYRE
IAALIKEQLDDQPTMVIGLVEAAAGLGCGVFHQLDLSNAFYMHTTYYRLDKPVWLTFQEE
HSHAPTHFLYDIEKNRELSDLRKRIKNIVVIDDEFSTGKTIVNFSMELRKKLPWVEKIIG
AAILDWMPDELPDIRCVSLYKGDFSFDWKLGIQVENPRTAGTQTRTLDNIIPYNFGRLGI
QTLDIPCQDYVDVDRFRNEKVLVLGTGECMYPAFLIGRFLEKAGVDVYVQTTSRAPYNID
ADLNAKITFKDNYFEGIDNFLYNPGKYDSILICYETNSVPENHDLAKQLEGFAPKVFTLF
IRSET
>UniRef90_A0A497CC84 2-dehydropantoate 2-reductase (Fragment) n=1 Tax=Chloroflexi bacterium TaxID=2026724 RepID=A0A497CC84_9CHLR
DLHSGRGRSEVDYLNGAVVRFGKRFGIPTPVNRLLNETLQGLTRGEIPLETYARQPEKLL
REW
>UniRef90_A0A4P2Q9Y5 Serine/threonine protein kinase n=1 Tax=Sorangium cellulosum TaxID=56 RepID=A0A4P2Q9Y5_SORCE
MGEVRAGHTLGRYELLVPIALGGMASVWAARTSGQLPRIVAVKLMRAELSDDRDFEAMFL
DEATLVSQIHHPNVAETIDVGEEDGVLYQVMELIDGEPLNLVLRESKARGGMPLPVALRI
VAEAALGLHAAHELRGRDGKLVGLVHRDVSPQNILVGYDGSVKIVDFGVAKAASNLQRTK
VGQVKGKFAYMSPEQASGAPIDRRSDVFTLGIVFYQLLTGKHPFLADNEPATLRRICDKA
AVDPPRSIAPALPESVERVVMKALAKPRDERFATMAELRRAIEQAAPAGRFAAADELAAL
MRRLLGERGARRRAAIQEAMQIARERAGEPDDAPPPPSSSEAAARPGHAAPRAAVALRDA
PPPGRPARRPRAALASVGLVVLVVTVALVGAYLVGAALRGDAPPAGGPTPGEGSIEAPRL
RAARAACATCAAPAPSAFA
>UniRef90_A0A4Q3S772 SRPBCC family protein n=1 Tax=Caulobacteraceae bacterium TaxID=1978230 RepID=A0A4Q3S772_9CAUL
MDPDMPLAPSGATVRRQTDLAADPAAVWDAIADFGAVHTRVVPGFLTALALDGSDRIVTF
ATGVVAREAFISRDDTLRRLVYAIPEGPFRSYSAAFEVAAAPAGARVTWTIDLAPASFAG
YVGGMMDEALPIMRRMLEPAGRAGAG
>UniRef90_A0A4Q9DS88 Peptidase S8 n=1 Tax=Paenibacillus thalictri TaxID=2527873 RepID=A0A4Q9DS88_9BACL
MNKGKYIVSFALLLAGGALLFPRGEQIGPETVSPASEISMKQQLLDRDVSLTDELCRNQC
SISFQNTLGHIRQSADVSSALKQLQQLHPHMQLLIYSWKDQTLDQGVKTGELDSAVSGQT
RELMEQAKQSAQNGKPFKSQSVHVNDHTYLVLGEPSEGGASLVGVVQQTILKEVSEHQKK
NLRIVPYPSDNRYKVESVDSRTLQDVKVDHPEDNEGTSHYHTNQVVVRFKQEPTQAELAQ
IQAEIGAGGHRKLGYTYVFESAHMEAKQLMAYFEKWDVAYVEPHFLYMTNDVPRMDSETP
ASDAIVPNDVLYQRYQWNLPMIETEKGWSVNKGSKDVVVAIVDTGVDLNHPDLQAQLVSG
INVVDPKSPPLDDVGHGTHVAGVISALVNNSLGIAGMTWNNPIMPVKVLDQTGAGSTYSV
AQGIIWATDHGAKVINMSLGNYAEAQFLHDAIRYAYDHDVVLIAASGNDNTDRPGYPAAY
PEVFAVAATDAKNNKASFSNYGDYIDAAAPGVNIASTYPHNQYAALSGTSMASPHVTALA
ALIRSVNPALKNTEVMDLIRQTAQDLGPQGKDKYFGFGLIDVVQALNSAGQSQNSLTNWP
QTTERELDAIREKFGNEQQTAPTP
>UniRef90_A0A4R8VPS3 DUF935 family protein n=1 Tax=Cryobacterium sp. MDB2-B TaxID=1259183 RepID=A0A4R8VPS3_9MICO
MASKTKNSNQRISPEIGDTGVQIFNGIITGEEYNPDLSGKRGIKIWNEMRDGDASVKASL
KAINEPIKALPWFITPASNEQVDLDAAELAERVIFTVLRFKTSLGEILTCLPFGHSVQEK
VLGVVELDGVERVVFTKLSFRKQISISSWETLEHTPGITQITSGGKFKSIPLENLVVYTN
EQEGDNYAGKSILRPAYKHWFYKDKIYQIDAIGSERQSLGVVKIKHPKNATPKELNAAHD
AARNLRANEEAFIDEPDGWDINFMDMQAKTLKDNEPSINHHDRQIAKNVLATFMDLGATS
GSGSRAVGGTQMQLFEMAVQSVADTIADTFNQYVMKDLIDLNFNVTDYPKLTPGRVTKEN
LPEIAAAFKVFVDAGAITPTEEDEAHIRNLIRFPDMPDGGQAEKTSVKKTTPKKQPGDNG
DTTNEALTKAKQAHAELTRVLYGDATRAA
>UniRef90_A0A4U1L443 Tol-Pal system protein TolB n=1 Tax=Sphingomonas sp. L-1-4w-11 TaxID=2572576 RepID=A0A4U1L443_9SPHN
MAKFGSGLLGLLCLMLGTPLAAQGVAPPPVAAPAGDAQDGAPPPLEVDVTGGISAPMPIA
VPYLPTPAVQSTPAGSTDALGRQLAEIITNDLRNSGLFTPLQPAQLRAVVFPEVTAPAFD
YWGGTGAQALVQGFVRANGDGTLTVGCYLYDVFSRIELARQGFVVTPADWRRAAHKCADT
VYTRLTGEGPYFDSRVVYVSETGPKNRRIKRLAIMDQDGANHRFLTNGQSIVLTPRFAPN
QQSIVYMSYVGDQPAIYVYDLGSGRQRRVVSGASLTFAPRFSPDGRYILFSMAQNGNTDL
YRVSASGGQPQRLTNSPGIDTGGSYSPDGRRIVFESDRGGTQQLYVMNADGSGQQRISFG
GGRYATPVWSPRGDLIAFTKISGGFKIGVMSPSGSGERVLTDAWGDEGPSWAPNGRVITY
LRSAQGSGGAQVWSVDLTGVNARRIPTPLGGSDPSWGPIRP
>UniRef90_A0A1Q5ZUP8 Oxidored_molyb domain-containing protein n=1 Tax=Mucilaginibacter polytrichastri TaxID=1302689 RepID=A0A1Q5ZUP8_9SPHI
MLKPNKENPQRFTEGELVSEKSIKRRTFLSFFGFGIAGVAAYFGWSDLYHEPLETKGVTA
GARQTLRGVLNANEQVFNKTLPAGHLAKTYPLSAAAKVPRVNGDIGLAGSDINNWIDVII
SPGQTIKVTLEELKSLPKTEHVVDFRCVEGWDQIMHWGGVKFSDFIKHYQLDKQAAMEYV
GLHTPDNKYYVGIDMASALHPQTLLCYELNGKPLSQDHGYPLRLIIPVKYGIKNLKRIGT
LYFSNQRPPDYWAENGYDYYSGL
>UniRef90_A0A534VXU0 6-carboxy-5,6,7,8-tetrahydropterin synthase n=1 Tax=Deltaproteobacteria bacterium TaxID=2026735 RepID=A0A534VXU0_9DELT
MYRISKQLWFCAAHQVRLTETRCEALHGHNYRVVVHAEARELDPISYVLDFAALKSAAVQ
VAGRFDHQNINEVEPFTQGGRNPTAEELARFLAEELGRRFDDRRVRICKVEVFETDNNRA
EYCP
>UniRef90_A0A535L7Y0 Transcriptional repressor n=1 Tax=Chloroflexi bacterium TaxID=2026724 RepID=A0A535L7Y0_9CHLR
MFPMYHIFVLLHQYKERECTTLFPIPARNERFWAKHFAPCLSLYGMLPAHLTHTGCSVTI
CVNQLFFSWMGTLDASLCQIKQRDAAEKRLYVSLSTIYRTLELLRELGLVRENHLPGEQP
HYETAESTEHHHLVCRRCRTIIHLEDNLLGNLHEQLQQQHAFHGLTLDLVAAGYCDACWK
KMQQEQAAE
>UniRef90_A0A543K4R9 TPR repeat protein n=1 Tax=Roseinatronobacter monicus TaxID=393481 RepID=A0A543K4R9_9RHOB
MRQSGLLVGALLFFMSGNATAQDAQRGIDAYRAGDFAEAYAQWLPLALAGDATWQFNIAV
LYANGQGVARDPGTALEWFEAAANNGEQRAQIIMAEHYESFDFSARGMAQPRAIHWRRQA
ALSGHAISMAILARHLELGYPDGEGFFEDHDEATHWYDQALVHLEREIRENDDLEAMYQL
AAILDRGPLSIESDRARAAQLFERYVAQTGSRAVMHNLGNIYRNSTAVRDLALSHHWYRR
AGLAGLAFSQTEVAGMYFDGEGVAPDVEKALLWYVIGAQNNSGHRIFAIDEAIDALPAED
RALLQRRAERCIEQDYRDCGL
>UniRef90_A0A5C7WM43 ATP phosphoribosyltransferase n=1 Tax=Mycobacterium sp. TaxID=1785 RepID=A0A5C7WM43_9MYCO
MLRVAVPNKGALSEAAVDILAEAGYRRRSDPKDLTVIDPVNGVEFFFLRPKDIAIYVGSG
QLDFGITGRDLAAESGAPVRERLALGFGASSFRYAAPAGRDWTVADLAGKRIATAYPNLV
RNDLAARGLDAQVIRLDGAVEISVQLGVADAIADVVGSGRTLRLHNLVAFGEPLCDSEAV
LIERDGGEVAPAAAVDRAARDQLAARVQGVVFGQQYLMLDYDCPRSVVTQATEITPGLES
PTIAPLADPDWVAVRALVPRRDVNAIMDRLAGIGAKAILASDVRFCRF
>UniRef90_A0A653TSM1 Purine catabolism regulatory-like family protein n=1 Tax=Arthrobacter sp. 9AX TaxID=2653131 RepID=A0A653TSM1_9MICC
MPVRLEDVLRHSTVRAADPVVRAAAGVVPQTQLRWIHSSEVLDIASLLGGGELLLTGGQA
LVSASDERRTVYIRDLAERGVAALAVETGSVLPSIPSSMILAAEEAGLPLIELRKVVPFV
GVMEAINSQLVSESAAHLQQADQASHAMAVELAHGGSLDRILAVLAAATRSEVVLTSTAG
AALASAEPNGHLNEPGPASSGEDGNTIHVEVPVRGIPSARLTVYVRGDADVNLARIAANR
SVDILALALLQRMPPGLKEMAGAALIRAMDSGKQNWRLQELAPAAGIAVTAQVVAVVVRS
PASKQLRKDVERLLDPGGQHGASYADNAELLALGVLRSGNVQDERQKIVDGLQSLEVPEG
TVSAVGPVAPGIASAPWSLSEARLTLELASDVGPSRSAATAPGRVLDAQAFAVERLAVQV
MDEARRRDFVNQQLAAVLEHDAQRHSQLAVTLRVWLDSGCNTAQTARELHVERQSMHQRL
QRIFSLCGGDPRGTGRLPALHLAARMAALQATRPGRSLT
>UniRef90_A0A662AKQ5 L-serine ammonia-lyase n=1 Tax=Bacteroidetes bacterium TaxID=1898104 RepID=A0A662AKQ5_9BACT
MESIREIFRIGRGPSSSHTMGPVRAAKVYRDKHEKAKSFKVSLYGSLALTGKGHLTDVAI
IEELKPAQVEIVWLKNQQKEFHPNALEFEVADKGKDPDKWLVYSVGGGKIVDDKNKNSKP
IMIYSQNNMQDILDYYKETGKTFWELVYETEGDAVRLHLKQVWEVMRAAIDRGLMQEGLI
PGGLKLQRKAASYYSKSITLSNYAKTSSQIFAYALAVSEENAAGGEVVTAPTCGSSGILP
AVLKISQEHFGADEAKIHRALATAGLIGNIVKHNASISGAEVGCQGEVGTACAMAAAAAT
QLAGGSPAQIEYAAEMGLEHHLGLTCDPINGLVQIPCIERNVHAAMRAFDSARYSLLSDG
KHFIGFDVVTKVMKQTGKDMPSPYRETALGGLAKYGDGDFVDN
>UniRef90_A0A6B3FUS6 Helix-turn-helix transcriptional regulator (Fragment) n=1 Tax=Streptomyces sp. SID7982 TaxID=2706094 RepID=A0A6B3FUS6_9ACTN
MAGRGEVPPEGGATTGARGGNRRGGETIGHRVHRLRGERGLTQREVAEPSYTAAYISTIE
AGKVRPSEKALRHIAERLGSTYEEVVSGRPAYLALELRARLTDAQRALATEDPATAIPLY
EALVREADECALAPELSTALVGLGQCALESGELEGARAHFERAEAVLVEAGGSLPQRVPA
V
>UniRef90_A0A6I7NMW8 Response regulator n=1 Tax=Acholeplasmatales bacterium TaxID=2053494 RepID=A0A6I7NMW8_9MOLU
MIDTFFHHVQEEPAPAQKPGVWLKQFAEMLGAQEIHYIEPANFGQSQRVVSYPSSKHAPC
EHDVVKRLREQAKVFDWVAEATHYFAFSIQTSGCLVVAFSAPVNPDIRDSLPVILPLFSL
LVDHQIKHSQKLSLLNENNLYRTILDSIPDLISFKTLDGTYQFVNQAARDHYDMPLTGKR
IDEVYQDEDAVIVRKLDAEALEHDTPVRRHISVKTKDGYVNVDSIRAQVRDAEGALQGIV
SISRDMETVEKHEAEMSRFYAFQKMLAQLASQFINVAPGAEDAAVDKALRLTGDFVGVDR
VYVFLYDFDHDMIEYRYEWCAEGISPEIDNLRYMAISDFQTDWVDLHLQDKAVIIENVAE
LPKDSLLYETLSMQAIQSLITLPLLNDNDCLGFVGFDDVRSVRTWQEEERRLLRFLAQII
TNLLVRKRQAEALVASKQTAERANQAKSLFLASISHDIRTPLGIMQNVTELLRTRAQPSY
NLEYLGILDSALESLAGLVSNVIDLSKIEAGMMTLEHDTFNLEKSLFKLVKMQEQTAADN
GLSLEFDYDRNLSNLVVFDENRLGRIINNLLSNAIKFTPSGSVILRVELLEKHDTNARIH
FAIDDHARPITEAEQSLIANRFYRGKDDVGIEGTGLGLSIVVELLKLFDTALDIHRHDDH
GNRFGFVLDMPLSEMQSTSVNQPYQGRLALMLGVMDEAMLKVKRAWEQLGFTFTQPPFRD
VSPVSLCLVPSDLSKDERAWLKDYPPQMIHQIVSNHALDPVDDYSDFQSTTLVTPHFLHE
MFVKTLLAESTDVLAQGKTGHKKVLYVEDNPLSRQTMHEILERRGYDVVTANHAEQAFEM
LTRMHFDTILMDVQLPGMDGFEALKLIRARGGTYETIPIFMLTAHALQDDIDHFLEGGAT
DVLTKPFGVQRLIDVIEGRPVAHWRSKTTLALPKHLPYFDAVSFTKQYKEFMDTGLSIIR
NFLQQAPQDVANIVKAFEQRDLTQVAYYAHYFKSSCAYSGAARMAYLCKVIDDAAKERKI
RLIQSALSALKDIFVDTEKALTGFLDEQKS
>UniRef90_A0A6M0L2S1 Ferrous iron transport protein A n=1 Tax=Sulfurovum sp. bin170 TaxID=2695268 RepID=A0A6M0L2S1_9PROT
MKLSELKKGDRAIIKKIDTDESLKSRLVSFGVARGSELSIEAYSVGNQTVEILVDGTLIG
LRRSEAVDIEVEKI
>UniRef90_A6G276 Ribosomal RNA small subunit methyltransferase E n=1 Tax=Plesiocystis pacifica SIR-1 TaxID=391625 RepID=A6G276_9DELT
MSLRVFLPPSRTEEAQAEITLDGDESHYLAKVRRARVGDSVEVLGGAAGQAWSARVVALE
RRAARVLLLAPLPPPQPPPPLRLVLLGMPDAPAVLDSLSAASEAGATRLALVRCARSQGR
GPSPARVARVLRAAQRQCGRRLALVVEGLEQPWTLERALEHHAEWPGHVAWARGRGRPSA
ADLDAPAPGRRLLVGPEGGLTDGEVTLAMDAGFQMLSLGPWVLRTPTAVVAGLARLLPRS
T
>UniRef90_B8GR68 DUF4412 domain-containing protein n=2 Tax=Thioalkalivibrio TaxID=106633 RepID=B8GR68_THISH
MRPRSRLAAPALSLALGLAVASTSTALLADMTLHFTDSDGATGSRLMIKGELVRMEEQAE
DRSVIYSLYDSRKRTLTMIIDEEQSYSELTEEGLKAQAGEMRAVQQEFVQQMREQMAQMP
PEMRQQMEQQLIQMGFDPAVMAGSEAPIRDSSSLTTRKTGETSTINGVRCDHMEVLLEGR
VTNQICVASPDRIRMNRADFATLKNLFEFMQNLSDIALSMGGPAAAEIGAEMLPVVDGIP
VQVRNMADGSTVTLVSSSGERLSADLFRIPEGYQPVAPF
>UniRef90_C0CNL9 Phosphoribosylglycinamide formyltransferase n=4 Tax=Blautia TaxID=572511 RepID=C0CNL9_BLAHS
MLKLAVLVSGGGTNLQAIIDAIEKKEITNAKIQAVISNNRNAYALERAKRYGIAGQCISP
KDFPNRETFYEELLKALKECKADLVVLAGYLVAIPPCVVEAFPNRIINIHPSLIPSFCGV
GYYGLRVHEGALQRGVKVTGATVHFVDAGTDTGPIILQKSVEVLQGDTPETLQRRVMEQA
EWVILPQAIDLIANGKVTVHDGKAVISQ
>UniRef90_E4U3D9 TonB-dependent receptor n=1 Tax=Sulfuricurvum kujiense TaxID=709032 RepID=E4U3D9_SULKY
MKKITLLSLAAIAALATEPVTIQKITVEAQAPKADGKNVAADEMVKFSRQSDLGEMLSNT
LPEVNLVRNSGVGNDIIVRGFRKDNINVTIDDAKVCGACPNRMDPPAMHVSSSQIANVEV
QEGPFDVTQFGSLGGRINVVTKDPAKGIHGEISATAGSYDYRKLSTVLEGGNDSVQALVG
FSRETSGQYKDGNGRTLTEQTDLLATMAAQKYADAYKDMDAYDRNSFWTKIVGNIGSNQK
LTLSYFGDRADDVLYPRYKMDAQKDDTDMFNVKYQLFNLSDFSDELKIEGYRSKVEHVMG
TDFRKGATTPAATMVAPVDATIKGASIENTLTLAGTKVSVGVDGSVRNWDGTKGSKMNPS
RFILLPDVDTKNIALYAKASKSIGKYDLSAGARYDDTTIDPKQSLASHDAVNAAYLNGIE
DRDYNNVSANILAKYHYTNNTNVFMGLGQSIRVPDAKELYWVTVNTTGTANINSAINGGN
DNLKATKNREIDLGAEHTAGNFHVKGTAFYSDLKDFIYQYKTGASTNTWANIDARIVGLD
LQADYMLNNEWRIESGAAYQKGTKKDPNVLGQNDNDLAEIPPMKGRVALVFDNSADYAMA
EVIGARFQTIDSDNGEQEVAGYGILNLKYGHDFQNGFSLMAGVNNFFDRTYAVNNGYIGN
ELITGDGIDPLVLNEPGRNFYATLSYKF
>UniRef90_E9SCA5 Hydrolase, NUDIX family n=2 Tax=Ruminococcus TaxID=1263 RepID=E9SCA5_RUMAL
MRRTEECELTVLCMLRDGNKVLMQDRVGKSWAGYTFPGGHIEAGESVVDAVVREMREETG
LTVLDPRICGVKQFPLKDGDYAGGRYIVFLFEATKYSGELISSDEGEMHWVDISEIDGLP
TVDDFGELMEVMSGKDLSEFMYVVENGEWRVIKK
>UniRef90_F6ER40 Transcriptional regulator, TetR family n=2 Tax=Hoyosella TaxID=697025 RepID=F6ER40_HOYSD
MTSGATRSGSKKRPYAPRMAPEERREQILDAALDVIVEHGVGRVTVDGLAKAIGVTRPVI
HSQFTDSNDILRTVLKREEARALAQLTEVFESVGQIPTPENIAEMIRAYLRAVLAEPKRW
RAILLPAGYPPAFRKRLQRGQKLITDIFEQIARASMPPNTDVEMLAKALLALLLDAGRIA
LEEPDDFPPERIASFTASMAARVLSHDQQV
>UniRef90_G5ZXE7 Homocysteine/selenocysteine methylase (S-methylmethionine-dependent) n=1 Tax=SAR116 cluster alpha proteobacterium HIMB100 TaxID=909943 RepID=G5ZXE7_9PROT
MADLSFLDGGLGQEIQNRASAQPHPLWSVKVMYDEPELVSAVHRDFITAGARVITANTYT
ASPPRLRRDGDLRQIADIHNTALALARAEMDKAGDPDLQLAGCLPPLVGSYVAEVSMDFG
DSLTDYRQLVALQSGKVDLFLIETISNIAEAKAALTAVKEADMPGFVGLTICDDHSNRLR
SGEALSDALDQLLPLGPDGLMVNCSLPEAVSKAMSVLAGLPIPFGGYANGFTSIDALKPG
GTVASLSARTDLGPEAYADFACSWVEAGATIIGGCCEVGPAHIAHLAQRLRDDGHRLTGL
PV
>UniRef90_A0A1V5NUT4 D-tagatose 3-epimerase n=1 Tax=bacterium ADurb.Bin374 TaxID=1866937 RepID=A0A1V5NUT4_9BACT
MKLGYPTHPRRDIVEEIQWIASAGFDFVDLFLEPDKGAAECVDAAAVRSALNSHGLGCVG
HLAWYLPIGSAMREMRRAAVDTARTYLEVFGRIGMPWVTIHASWPTSMFTAEEGLAWQSE
SLHEVEAAAREFGVGLMFEPVGSPHETRENLEHLMNDHPNLGFHLDIGHFNLNRRNPLDF
AQAFAHRLVHVHLHDNDGTKDQHLPPGTGRIDWDTFVPGLKKVYDGTITLEIFVQERAYI
TLARDLFLKRWQAA
>UniRef90_I3CPG8 Uncharacterized protein n=1 Tax=Herbaspirillum sp. GW103 TaxID=1175306 RepID=I3CPG8_9BURK
MVERGPNLVRFMVNRRDQLYAGGLKWCFRIYGIIRDEKSM
>UniRef90_K1YUT6 Thioredoxin domain-containing protein n=1 Tax=uncultured bacterium TaxID=77133 RepID=K1YUT6_9BACT
MSEIGRISKVMEIFSYDELRSLVEKKKTVLFVGTDWCFQSRSMAVAIAELSVKFPEINFL
VASLENNWHVPFSAKKEFKTVLGIEAYPTLLLFSENKIAPVKKVVSEKNLGEQKKDIIAL
VKRAE
>UniRef90_L7CLI0 Protein containing GCN5-related N-acetyltransferase domain protein n=1 Tax=Rhodopirellula baltica SWK14 TaxID=993516 RepID=L7CLI0_RHOBT
MSEFQLYADEFCEADQVDLVGFSCGDTKHGRYCTEWILGPDSMESIANFGTKVWLFRNTT
GRVVGYGSVGTVRWRWPLPDGSYTSLLYIPMLGIDQRFQGQPPDTQWRYSRQVMKHLIAE
AHRLNHEREKPAEYLLLLVDQTNEAALKLYANFDFELIPVVIRGPGLRVMKRRLYQ
>UniRef90_Q67FR1 Aromatic compound MFS transporter n=1 Tax=Delftia acidovorans TaxID=80866 RepID=Q67FR1_DELAC
MQQTGKQVDIHALAGHSRFNRFHGLVLWWCVLILVIDGYDLAVVGAALPSIMKNMGVDAT
SAGVMAGSALFGTMLGAIFLGTLADRIGRPRMIAVCVALFSVFTALTGLATEPIGFSVAR
FIAGLGIGGVLPIVTAQMGEFAPAKLRTRLVTMVFAGYSVGGILVALTAKQLIESHGWQW
VFYVAGLPVLLIPLILKTMPESLSFLLKKGDQRQLGELAARLAPEQPNAAGTVYVGASTD
RLHDAPVRTLFDAGRAFSTVMIWVACMTGLFMAYALNSELLADQAHGHGGIQPGLGPELR
DRFQRRRDRGRDRRRPAERQVQYQACAGGVLRGRGCVAGCARVHEVDRAAVRRRVRGGRV
HARNATAGLCLRWRFLSTGRAFDGRRLRVRCRPHRRHCRTDPDRLARVAEPAHRAELHGD
RAGGRHRRGGGVVREPVARRVDPGQGRARSHRRSRPCGRGGIQIGNSTA
>UniRef90_R5LHQ1 DUF3991 domain-containing protein n=1 Tax=Eubacterium sp. CAG:115 TaxID=1262878 RepID=R5LHQ1_9FIRM
MSYSKQNIDLIEKARQASLADFFIQNGFETEHIRNELHIKGYGGLYVNIETNEWYCFSQA
EKHGGRNAVNCLTDIIGMDFKSAVEALSGSNMSYMDYRKISLKLPQKKELVLPERADNMR
KVFAYLCQSRRLDNKLVSELAHDGLLYQDNRGNAVFLHKDENGNSIGAEIQGTNSEKRYK
GVAAGTGDSLFSVTIGTPTKAYIFESAIDLLSFRQLANQQRIQNSLLVSMAGLKPNSLKA
LSERGLQLFACVDNDEAGRRFISSNNLTQRNHILKEFGVKDFNELLIKIRMLQQKTEKRP
LNRKHPRH
>UniRef90_UPI000345B7DB NDP-hexose 2,3-dehydratase family protein n=1 Tax=Nocardiopsis halophila TaxID=141692 RepID=UPI000345B7DB
MNSALLHRADRASLAKRLDRSAAATPPSRSLCTAATTADWLSERERAHPLSVRRVPFHEL
DDWSFAPDTGNLVHWTGRFFSVGGLEVHSDEGTVERWRQPILHQPEIGILGILAKEFDGV
LHFLMQAKMEPGNPRLLQISPTVQATRSNFDQVHRGSAVRYLEHFIEPRRGRVLADALQS
EQGSWFYRKANRNMVVETTDHVEVAGDFRWFTLGQLGELLRTDETVNMCSRTVLACLPRG
TSAAESLLTDTGLRSWYTAERTRRNVVVRRLPLTMTTGWCRRPDQLVRPDGRYFRIVGVK
VEAGSREVTGWSQPLLEPSGTGVVAFLVRRIGGRVHLLAHARAEAGFAGSVEVGPTVQAA
PVNWGHLSAADRPHLLDTVLGADPERIVYQAVHSEEGGRFLNARNRYMFVQCDPATVPDE
PPQGFAWATPGQLTDLAAHGHYLNVQARSLLALITAGAIDLETVD
>UniRef90_UPI0004026E1B Na+/H+ antiporter subunit D n=1 Tax=Jeotgalicoccus psychrophilus TaxID=157228 RepID=UPI0004026E1B
MTTNILPMLPVILPFIAGVIMLFIGKRPMPHRIISAVAGLILIGFAAFNIYYVYINGTMV
TYLGNWSAPFGISVVYDMTAALLVFTTSIVMFFVIIYSFQSIGYEREKYYYYPMVLFMIT
GINGAFTTGDLFNMFVFFEVFLLASYVLITLGSRKVQLQEGFKYLVVNIVSSNFFLVGLA
YLYSVTGSLNMADIHIKLSSYEGSLAIMTIISVVFIFVFATKAGLFPLYFWMPGSYSAPP
IPVIALFGALLTKVGVYAIARTYSLFFTTDVAYTHQILLLLALLTIVAGCIGALAYTDMK
QIIIYNIMIAIGVIIVGFSMMDYAGTVGAMYYLIHDIVIKAALFLLIGFIIYRTGKNDAA
DLGGLIKQHPVAGWMFFVASLSLAGVPPFPGFFGKLFIVESAFDNGHAIAAVIVLLSSLI
VLYSIMKIFIKVFWGEPVEPIELKNIKSDKLLFSAIGLVIVSTVFGLSADFLFPIFEMAA
ESFYNPSSYSNYLMGVE
>UniRef90_UPI00048A9608 hypothetical protein n=1 Tax=Pseudonocardia acaciae TaxID=551276 RepID=UPI00048A9608
MYELVDDLTDAQKSTLLDRIEQLKECIREFADALDLTPDKASLSGLIRGKLSIDWANACD
IQADKLSSYGPVNPDTAPTVNLHAQRLIALLNTAD
>UniRef90_UPI00048FF595 C10 family peptidase n=1 Tax=Prevotella sp. HUN102 TaxID=1392486 RepID=UPI00048FF595
MKKTLLLLAAVSSGMAVWGNPVDLEKARQLALNHIQTSGIKTADATKRAKAADITKNVKV
STDAYYVFNVGRNDGFVIVAADDNAPAILGHSSNGAFDENNIPDGMKWWLENCQRYVKYV
ASQPQAARKAKYQDLPGLITTKWNQGAPFNSSCPKFDGAGYAATGCVATAAAQILRYHKW
PQDNTKLIPGYTSNEQGFSVQLEDLQPKKFNWDAMKDSYTPREEAKEVADLMRYCGQAMV
MKYSPKGSGSNVLVASFKEYFNYAATAQEIERSAYTEAEWEKVIYDEIKENRPVLYTGGK
FDASMGYNGYHAFVCHGYKDGKFLINWGWGGLSDGEFDLSVLNPSAQGIGSFSGAGGYTT
KQAVIVGLTPNKSGQQADNGIYTLFVKNIQNIQEKYQRTDKTQDFVIDKIELTVAPNNYT
AQNFKFGWQLRNAANKPVDNVDILGIANIDNMKANNSSNYSCESTALTFGKNLPSGTYYL
VPMFAINDDALNVKPWKPFINSSMYIKLEINDTELTATNFTNRSDVQCTELKGETEVEEN
IAAKVTTKLLNKGISNTVTVYLYDETATNSKKVDAVEFMIDANQEKEITLLCTPKIVGRN
EFVLYADYGAKIKLGSIVINATEAKSANLQPRGNTRVKNANGTIVTDKFDCEVSVMNWGD
ETYKNKIIAVLSDHNGPVEILSQDVEIEQDEDVKLTFSFSKMQDGGEYCVYVYYINKNLR
KRLSYAQPTFYTFHVSDGIENVETADNANQPVTIYRIDGSVAARVENGAVQQALKNMAKG
VYIVNGKKYLSY
>UniRef90_UPI00067C598B DUF2807 domain-containing protein n=1 Tax=Herbaspirillum autotrophicum TaxID=180195 RepID=UPI00067C598B
MNKILMVGNLLAAMTMSCQAASNVVAAANGAPGSDGYSVVTGGGKNVSGAGDSVTGHGPV
KEAVRPVTGFNAIKIEGPVDVTYTVSATPSVRLLAQENILPLITVDVVAGELVLATKRAF
STSAPIRALISGPSPTAIRIDGSGSFTGAGLAGAALQLRVAGSGNINASGSVDTVDVVVT
GSGDVDIGGIRARSAAVRIRGSGDVRAYAAQSATVEIAGSGDAHIKGSPPKRNVQRAGSG
DVIFD
>UniRef90_UPI000B09434D hypothetical protein n=1 Tax=Burkholderia ubonensis TaxID=101571 RepID=UPI000B09434D
MAVALKKFFECETIYSNICRYADEVGLRNMDVIAPILFGSRIKSLKSMLPRGIRRFSEQT
SGYVGMTGEEIVHRHTGYNYLMALANEDEKSATMQDSRP
>UniRef90_UPI000BBCCB9E hypothetical protein n=1 Tax=Magnetospirillum sp. 15-1 TaxID=1979370 RepID=UPI000BBCCB9E
MKIVRDDLRKAAAAGLVSSEQADALWRFLEQLSADEGRARFGAEQLLWYAGALLIMGAMG
LFTTLGFSSWGYGFLLTTALAYGVLLGGAGHVLWNRPGLRPAGGVLLASAVAMTPLAVFA
VQSMLGWWGKGDPGSYNGFYVWIKGGWVFMEVTTIVVGSAVLWRYRFSFMLLPVAMMLWF
LSMDLAPWVMGSKALTFETRQSVSIWFGLATMAAAWLVDVRSRSDLSFWLHLAGLMAFWG
GLTSSHSDSELAKLVYCLINVVLVGGGLFLDRRAYVVFGGMGIVLYLGHLAEKVFKDSIL
FPFALSGLGIAIIVGGLALRRHRAALDSWVTRVMPAPLAALRPLRLRRPAG
>UniRef90_UPI000F8C45FF hypothetical protein n=1 Tax=Pelagibacterium montanilacus TaxID=2185280 RepID=UPI000F8C45FF
MSELDPAVLGAAYTEAGPWPAFEGNDTEEEAFNSALEAVVFADSEAPDLYVAEYIEPALS
SSHETPTNIDWLKRKAPFARFLPALPLDWLERYPQMPRHAREALFELAVVHGDRRRVVRL
IDARFADPIADSGGNTPEDQYAVQRHRFWTMQCFFFETQSLEQAWAELSQDPETVLEIQD
RIGWFGGRGETYLPALSPDAIYRILDSFVAAWPPTPLPSIYGTSSPPGERAFRSFGDVIW
KIGRAEPDRRLPVLDRMLADGRFATFRAQLLTLCAETLHALALRDFTAPAPEQITAMRDH
NQVATVEDLRALLTEELSALEIWLRGSETDPLETFYEGSDHVDENTGRNRIVDLLSGRMR
ALGLSVVIERHMAENTRCDFTVSAALPGVHRLLVVEVKGQWNTKLFTAASAQLSERYAIH
PDAAGQGIYLVFWYGPNVPVAGRVRTKISSAAELRAAILAEMPEPLRAAIDVMVLDVSRS
AADAA
>UniRef90_UPI00109CD76B hypothetical protein n=1 Tax=Microbacterium sp. K24 TaxID=2305446 RepID=UPI00109CD76B
MSDDHRTGAGRGPSFAIGVGGGILGLLPWFVGGGILPLQNLWATETMPADMPFVLLPLSQ
YSAMLLFVLVLIGGVFAGVAVHVLARRRAVAAWPASVGVLLVHLIAAVQSFAVLAGGLEL
GGGDSRTVVYFAGMLGGTIAAVLLAQVGFWMTSRRSVGIAAFGVALAAVPFGTWFTRWFV
AVTGEAFASAVLSDVGRWLPAAVVGGALIWCGVRPLWRIVVWVVSLLMLWVLPALFGALQ
YGLGMRVLDGDIPEMMRASVQVFPMMLAVGWLPVIVALVIAVVGTVVRVSVARDRADAAP
TR
>UniRef90_UPI001115CD07 sigma 54-interacting transcriptional regulator n=1 Tax=Brevibacillus sp. CHY01 TaxID=1844116 RepID=UPI001115CD07
MLEQKSALSHLLTPEYTEMLNCMQTGVIVVDTEGIMAFINHAGCQILGLRADEMTSLPIT
SIAPGSDMTQVINEGKPSLRREFRYGDKMFLVDRTPITLRGEIIGGLSVFQDVTVYENVF
QKLSVQEKELRQFKDLVDQLFDGIIMIDSNGIVTMINQAYCDFLGTTIENSIGRHVTEVI
ENTRMHIILETGRSELGQLMRINNREIIVSRMPLREGESIVGAMGKVVFSDLRDLRNLVD
RYNIMERKLDFYRQELKRIMGAKYSFDSIFADHFLVKEAIQLAKRVAQTKSSVLILGESG
TGKELFAHAIHEHSPRAEGPFVRVNCAAIPKDLMEAELFGYEEGAFTGAKKGGKPGKVEL
ANGGTLFLDEIGDMPMDMQVKLLRVLQEREVERIGATRPIMVDIRVIAATHRSLESLIRE
GRFREDLYYRLNVFTITIPPLRVQGKSITALANHLIHKLNAELYTQVIGLSERVEQIFLS
HGWPGNVREMHNVLERAVQLAEKGVLETNHLPPYLQDRPILAQGETLTLNLEAEMAKTEK
RVLEMALQKSEGNKVKAASLLGMHRASLYRKLEKYGLH
>UniRef90_UPI0011438A8B hypothetical protein n=1 Tax=Polaromonas sp. AER18D-145 TaxID=1977060 RepID=UPI0011438A8B
MTIQARSPISFSRFCVQSLLGTSAWGLGTAVLIGVAMGLYFYALRDLLMGNRAPQETAVA
GLIPADALYYMSMAAAYSLQELLEMFRSNIWGPIIFVKLMGSNADLICGVNFMIFGLAVA
GLAKHADVRIGKFVFLLLLNPLVLLNLLTPNKEILSIFSMLFLIVYVCSKNQRYALMALA
CALFGKLEIFVLAATFLAVYRFPARFRSILVVVAIIVASLFYSFIGDAVRIAALSSGAPP
TSIGVVHLLHELGSRYGLFVVIAVPRLLLVLMEGPINLLRFDAVDIYLLVPMIVFSLLFS
VFFLSAAINSRFRLADDVFFLLVMILFAVVLVPFIHQRYLLPAYPLVLFLALRKLPQAHA
SARIGPSTLMC
>UniRef90_UPI0013D7F2D1 hypothetical protein n=2 Tax=Desulfopila sp. IMCC35008 TaxID=2653858 RepID=UPI0013D7F2D1
MTNRFKYILVACLLLGFCGATFYYNFFDIKTLVGLSLKPEELEEICEARGGLDSPGPIAV
DGYYQESASPLFGTEEVMARLGKRRFQFLEMDSDWVKSNHTWGKFNLKKVQGKGKYFRFY
LAHRGDPNCEAYEEYIGDQYDSAKSKLFLRSYGIYPESCFAAIMTDERKSKYGFAHYNVE
DSENPKVSWNVLSFQDLETGEDQSRYNSFTYCYAGVNSEGYCRGWGQNRSFSCRPKVEGY
NNPTNSVYRGSFKATPNPYLKKKLVTKEIHGPFDIKETRVVPELIEKIGGERNIPRVRGD
AVKDWYDCIEMDGYGHFSERAVSWEEGDKKYKSLQPQIVFINDSGRKLLKTDIDFADPRK
RKSYDYCCLRAEKDGVYFIAWGGRQELTEKANNFKIIKYSWDGVPEKILAGTLPFQFQVS
GGSYHAYANLRIEKNYIYFPYIRCRMMAIPISTSNQFTITDLGFPINRKRSEKCQKI
>UniRef90_UPI00166E66C6 extracellular solute-binding protein n=1 Tax=Microbacterium murale TaxID=1081040 RepID=UPI00166E66C6
MRRSSRRIAVTALTAAALVGSLAGCAGGQGATELDPDADVTLTWWTGQSDQAEEILEGLA
ADFEELHPNVTIDISSGASSTEELLQKLSAGFAGNSYPNISYAFGAWASELESSQRTLDI
TEQVSDPDVGWDEFSEAARSTVQPTGEGIIGFPALVDNISLIYNKTVFDAAGVDYPTDQW
SWDEFRDAAKKLTDPANETYGYAYSVSGSEETTWQFWPHLWQHGGEILNDDGTAAFASDE
GVEALEFLRQMAVDDKSVYLDQTDTKFAQLFAADRIGMMTSGPWQLYDLNTAGTEYGVTT
LPGTDGDHQTVSGPDIWALFDTQDVNENHWSFELMKWLTAPEQDLRWNVAYGNLPLRASE
IETPEFQAQVEALPGLDVMAENNANAVNARPTVAGYVGLSEAIGSQISQVLQGQGTADEA
LKAAAEKANQALAD
>UniRef90_A0A0B0HH03 Beta-glucosidase A n=1 Tax=Anoxybacillus sp. BCO1 TaxID=1548750 RepID=A0A0B0HH03_9BACI
MLQFPKDFIWGAATSSYQIEGTATGEDKIYSIWDHFSRIPGKVANGDNGDIAIDHYNRYV
EDIALMKALHLKAYRFSTSWARLYCETPGKFNEKGLDFYKRLVHELLENGIEPMLTIYHW
DMPQALQEKGGWENRDIVHYFQEYAAFLYENLGDVVKNGLRIMSRGLSPI
>UniRef90_A0A0F7M2X3 Styrene-oxide isomerase n=1 Tax=Spongiibacter sp. IMCC21906 TaxID=1620392 RepID=A0A0F7M2X3_9GAMM
MNQVLRKMMGHGFTVLFISMCMGVGLLVSLVGGMEVIPGNIIEFAIPGDAGAWARAHVGG
MLNGILVVVAALATHLMAAPEALQRKLAWMLPGTAYANLVFYIAAILSPNRALTFGDNHF
GETSLAAVIGLLSALVFVIVSLVAVFLLAKESFKTPS
>UniRef90_A0A0M9DHV0 Allantoate amidohydrolase n=1 Tax=Lysinibacillus macroides TaxID=33935 RepID=A0A0M9DHV0_9BACI
MINGERLLQHLEDLSQIGRNEATGGVNRFSFTSEEKQAIELVMTYMEEAGMVVTIDAIGN
LIGTYGEGNETIMLGSHIDTVPEGGKYDGALGVLAAIEVVHTMHAQQLIPSKKIQVVAFK
DEEGTRFDFGLVGSRAMAGLLTEGQLQFTDKNGISIEEAMKAFQLSPYPFEQPPRDDIKA
YLEMHIEQGKVLENEGLPVGVVTGIAAPVWLEITVTGVSEHAGATPMPIRQDALTAASEM
ILAIEQLLNNTTGSVATVGKLTVSPNGTNVIPGKVTFTIDLRDIDESKINVLEATILQQL
QQIATRRNVMLSSKVLQRVKPAKTDAVLQQQLATSIEKQGIQPYFLVSGAGHDAMNIAEI
APIAMLFVRSKDGISHNPLEYSSAEDIVIATAIFYDTVVELSK
>UniRef90_A0A258X8E4 Chitooligosaccharide deacetylase n=1 Tax=Alphaproteobacteria bacterium 16-39-46 TaxID=1970490 RepID=A0A258X8E4_9PROT
MNIFLTIDDAPSKHMKKKVDFLSARKIPAVFFCRGEFMPRHEEFVIEAIQKGFLIGNHSF
THHYFSEIPLEQCFDEILKTEKLIEACYEKANSQRPSKAFRFPFGDRGGKEKGLNVERDK
VQKLQNFLKELGFEPLDFNPKTPDKFIDALWDWDTEDYKENLIKNPDEYQKKLEEFWEKS
KDKTHVLLHHDFDHTHHLFEITMNFLFEKRVQFLPIKAKKT
>UniRef90_A0A0S8HY77 Flagellar basal body protein (Fragment) n=1 Tax=bacterium SM23_31 TaxID=1703762 RepID=A0A0S8HY77_9BACT
MIRGIYTNAAAMNSQLLKQEVTANNLANANTTGFKKEGVFRKYLIDLNTILQEYATDFKN
LEDVDAVIIDFKQGELYPTGNPLDTAIEGDGFFAVQTPRGIKYTRNGNFQLDQNGFLVTG
NGYPVLGTEGLIRLQGQNIFIEDNGTVTVDEELVDVLQIVDFPKPYRLNKIGDGLFDAEE
GTAFK
>UniRef90_A0A0Z8MPA8 Phage integrase family recombinase n=10 Tax=Streptococcus TaxID=1301 RepID=A0A0Z8MPA8_STRSU
MNTETIIYKNKKVIKKTKNNGDINYVLRGVYLGLDEKTGKQVTTSITAKTLRQLDRKYIQ
AKLDFEEQGSTRKEVIRINTLEEIAEEWFKNYQNWVTSANTLNRVRGYLDTYIIPRFGDY
SPNKIESAEIQSWVNELAEKSKKSVESGVKRAEKGSAKDFGAVTHKLSDIFDFGITNYGL
SKNPVSTVKIPPKPKANKKRIMVLHDDDLACWLNFLSNLTNTRANRRFKVICNTLLASAC
RINELLALEIHDLDLETSEIIVNKTLIWKRANKKLGIKGEMVCKSTPKTDAGNRRIPVPS
DTIASLVEFHNEMNTYFEKHGLPKSDLIFPTIYGNYMCDRNERATLKKRLSSLGLPDYGF
HLFRHTHASLMLNAGANWKELQTRMGHQSISTTMDTYAEIAPKRKFEAVNIYLDKVAKLT
A
>UniRef90_A0A1E5A399 Lactamase_B domain-containing protein n=1 Tax=Chromatiales bacterium TaxID=1868282 RepID=A0A1E5A399_9GAMM
MTAAAVLALSTLQLHASPCIKITLTGTQGGPPVFQGQAGSGTLVQYGDDENNCSAVSLQF
DTGRGTTQRLSMAQTPVGKLDAVFLTHMHSDHTEGLPDIMQLRWHFASAGPKVDLVCSDD
ARSPAGHVLSCRKFAEHIGDPLINSGEIAQRLLENKKRLPGGPADLLNVLSFKPAENPAE
VWSSGEVSVSAVGSRHIPGHASYRVDTPAGSVVIGGDAGNDNPKPPRESSTSAHVEKLAM
GADVIVHSTIHPVMGPDKDSGFPPPIYFRQSTVTDLGAMANRTGSDYLVLTHLIPPMGAA
RQGPYKIPGGGLTEADYKLAAINGGFLGNVIVGTDLVSLRLPPK
>UniRef90_A0A1E5HAF2 DUF4828 domain-containing protein n=1 Tax=Enterococcus ureilyticus TaxID=1131292 RepID=A0A1E5HAF2_9ENTE
MKKHWSLFLGASLITGIAGSLFLKKKQEKPQADSIIPNLYKRYLGSWWFVNKQKAIQHTL
KIENDLQMFVDGKKLSYMLVELTNKRLVAQDEYGYHLIVQCLNGKPASLYDEADDVTYVL
EAVDSLNDPTEK
>UniRef90_A0A1F1EB11 Exodeoxyribonuclease 7 large subunit n=1 Tax=Porphyromonas sp. HMSC065F10 TaxID=1739394 RepID=A0A1F1EB11_9PORP
MSVGASRISLFENEEEVKAYKLSELLGSVRRALETSFKGYYRIVAEVASINSNASSGHYY
LELTETDTSGRKVASSRATIWAGNAARVMQRFCDVTGDYPRAGMELLMTVSVSFHGLYGF
SLNIQDIDPNHTLGNLERIRRETIERLRRDGIIDLNKEQCTLPTLTQRIAVISSATAAGW
GDFKDQMRKSNLADLFHFDLYPATMQGATTTQTVIRALDRIYDHADSYDAVVILRGGGSP
IDLSAFDDYRLCEYIANFCLPIITAIGHERDFSVADHVANTSVKTPTAAAEFLIHRLEDQ
VSRVVDAGDHLSTLLLDRYHRMQQIQVDHPSRLGKVLSTLERRESDRMRRSERLLVNALH
GHQEVLRDSVETLAKRATSLLYDRRLYVGSQSVGLESRRQRLSTILTRVVPQEQERLDNY
TKLAELYNPEKIMRRGFLPVLQGGRQLSSVEEVDSDTDLQILMIDGSIEGQVSHIHKDKT
Q
>UniRef90_A0A1F2PGN6 Phage shock protein A n=7 Tax=Firmicutes TaxID=1239 RepID=A0A1F2PGN6_9FIRM
MAIFERLSDLLKANVNDMLDKAEDPEKMVKQIIIDMEAQVNSATQALGAAMGSEKQALKQ
LESAKAASADWSDKAKTALKAGNEELAKKALAQKTSVDADLVQFQAAYDSMSMQVGQLKD
QVRQLKAKLEEARMKQNMLIARSKMADAQKSVSTSLNSTDSTSAFTKLDKMEQKVNAKEA
EAQAFTEMAGENTSLEDEFEALEKNAAVDDELAKLKAELGIE
>UniRef90_A0A1F4DYQ3 Probable glycine dehydrogenase (decarboxylating) subunit 2 n=1 Tax=Betaproteobacteria bacterium RIFCSPLOWO2_12_FULL_62_58 TaxID=1797497 RepID=A0A1F4DYQ3_9PROT
MLIFELSRPGRRNRSQTPTAGETSAIPEEFLRAKPPLLPEVSELDAVRHYTSLSQKNFSI
DTHFYPLGSCTMKYNPRACNALAMLPQFLARHPGAPDDTGQGFLACMYELQEMLEDVTGM
AAVSLAPMAGAQGEFAGVAMIRAYHDSRGDAARTEILVPDAAHGTNPATAVMCGYTVREI
ATDSEGNVDLAALEAAVGSHTAGLMLTNPSTLGVFERTILDIGSIVHDAGGLLYYDGANL
NAILGKVKPGDMGFDAIHINLHKTFSTPHGGGGPGAGPVGVCARLTPFLPLPVVGRHKDD
YRVLGEKDLPLSIGRLAAHLGNAGVLLRAYVYARLLGAQGMRRVAEFATLNANYLMAELK
RAGFEVAYPTRRASHEFSVTLKDLKEKTGVTAMDVAKRLLDKGFHAPTTYFPLLVPECLL
IEPTETESKQTLDAFIGAMKEILAEARANPEMVKTAPHTTPVRRLDEVRAARDLNLTWKP
GEQ
>UniRef90_A0A1G0CKN7 Por_Secre_tail domain-containing protein n=1 Tax=Fluviicola sp. RIFCSPHIGHO2_12_FULL_43_24 TaxID=1798019 RepID=A0A1G0CKN7_9FLAO
MKFGLLLTTCFLITTITSNAQVVTVGDIAFTSAKVSGGDGFSFVTFIDLCPGTQLIFSDM
PWRNETNEFCTSDEEFVITFTVTTKIDRGTVVVYNDGSPGSLNMATGAATLSWTLVNQRN
NGFSSDGDNIFAFTGTYANPTFIAGMKIKDGTWMTGTVSCGDRQHTRLPAALTNGTNALY
INPSGDGMRYTGTFTGTRAALRSAINNPSNWSNSTNLSLTNTFNVTDMIQDPTTCLVVLP
IDLVSFTGTCSNDEVLLSWTTLSENHNDHFDISVSANGSEWTKIKTVQGAGTSGFSHDYS
IVDEARGTEVLYYKLTMIDDENNAGSDAVIAVKMKLEPAIQVFPNPAADFITVVSGQAHG
ASIVAITDLSGKMVISEIFEGQTTMIPLAGLKEGHYLVRVCSENTISVLQFTKM
>UniRef90_A0A1G0GZ13 HTH cro/C1-type domain-containing protein n=1 Tax=Gammaproteobacteria bacterium RIFCSPHIGHO2_12_FULL_40_19 TaxID=1798281 RepID=A0A1G0GZ13_9GAMM
MRIQDIIGKRIAESRKKQKLTLKALSQLTQGAHSPSCIANWESGTRMPGPEAAILLGGLL
QVAPSYLLGLSDDEAGNVFMRQPEFPSAPLLTIEQAVDAQESIQFMQNEDPDHIHRIPFV
NAVKNNRHNDNKHCFALVIPDDSMAPTIIAGNIVIVDLDQKPKPGGLVAAKIAGQPGVII
RQYKQHGFNASFEAFELIAFNNNWANIIVDSPDIADIVGTICQATHIYS
>UniRef90_A0A1G1GBE6 Transport permease protein n=1 Tax=Nitrospirae bacterium RBG_13_39_12 TaxID=1801703 RepID=A0A1G1GBE6_9BACT
MRNKLNLLYYFIKKDIQAKYAGSGLGILWTVLMPLIQILLFWFVFSGIMKARPYANTKMP
YIFFLLSSFFFWLAFSEGLSRASNSIIENAEMVKKISFPNVFLPVTVTLSSYFHHMVGFI
FFLIVYSFSSSASPTVFFFIPVLLLQIFFSLGMGMLFSALLPYIRDLGQIIFPVLQMAFF
LSPIIYSIEAIPEKFRIIFYFNPMTYFVTTYHKVILLKEMPSISYILVILSLSVAAFIIG
SYIFKKLRNGFADVL
>UniRef90_A0A1G1KRP1 Signal peptidase I n=1 Tax=Omnitrophica bacterium RIFCSPLOWO2_12_FULL_44_17 TaxID=1801832 RepID=A0A1G1KRP1_9BACT
MWKEWGEPFLIAALIAMTIRTFIFGPYKIPTGSMIPTLLVGDRIFVDKITYRFRQPNRGE
IIVFKYPGDEKKDFIKRLVAMSGDSVEIRDGEALVNGKPLTELVDPKVPKKYYYNRNDWS
YGREGQKFVVPPDSFFVLGDNSAQSSDSRNWGFVSKRHLIGRAVLIWWPLKRIGFSN
>UniRef90_A0A1G8WXX7 Murein L,D-transpeptidase YcbB/YkuD n=1 Tax=Catalinimonas alkaloidigena TaxID=1075417 RepID=A0A1G8WXX7_9BACT
MKTYYKSYFLLLLFCFVGFQSCQRSGGGGSRTANLSDREAAKEVNLKRDDEYLRVMTDGR
LDLPDSSIKKAVEQQVMNLNQRTFFKDRSAREALTKALQTFYADRDYRLAWNGGDGLLPQ
VDSLLLALQAAPADGLSPNDYPVNDIVRARAAIFSDSIDRATLKLGDFLQLDFLLTSTFL
TYAKHLHAGRVDPNELHEQWYLNVPEGNYAKALEDALQQNRVQTILYSLRPEEEQYGLLR
EQLAAYRELAKQGGWPKINPAKGVLEKGDREAAVAVLKKRLILTNDLTPDNAYAEDSTYF
DEALAAAVASFQEHQGTKVDSAVGPTTLTLLNVPVEQRIQQLALNMERIRWMPRTRGDYY
LQVNIPEFKLHIYRKGKEDLSMRVIVGKDFTNETPIFSDSMSYIVFSPTWTVPLSIGRDE
ILPHLIKDPTWLDRNNYDIYRTWHDGESPMTAKEIAKEKWADIDPEEFKYRVVQRPGDGN
ALGRAKFIFPNNMNIYLHDTPGHHLFSQEVRDLSHGCVRVEFPAQLAEYLLDDRRQWDTE
KIDEAMHQEEPVTVTLPEKLPVNIIYQTAWVNQETGRVSFWRDVYGYDDAQLNALGQEAT
PLAYETTGR
>UniRef90_A0A1H6F475 SUKH-4 immunity protein n=1 Tax=Nonomuraea solani TaxID=1144553 RepID=A0A1H6F475_9ACTN
MLDRERLLSAFDVLGLEVTTSPLTTLAGRVTDETAKRVISAIGIPERIGGYLTFTDFTDG
PTLISDEVKDPNSSLRREAGDCIFLGSGAGILVLNGQSGEVASWNDGTLRTISSALDKFV
EFMVLLQEKLNIAEKEDWPTGGAESRQASNELVRRFCEIDGEAMEQARAFWRSVVSKSFR
SMGF
>UniRef90_A0A1I0M6J1 Ribosomal RNA small subunit methyltransferase E n=2 Tax=Prevotella TaxID=838 RepID=A0A1I0M6J1_9BACT
MKEVRFFYVPDAGQQTELPAEEAMHAVRVLRLKEGDEMFLMDGAGSFYRAKVTMAAPHHC
YYEVEERILQEPQWKGHLHLAIAPTKMMERMEWMVEKVTEVGIDEISFLNCQFSERRMIK
IQRLDKIVISAVKQSHKAWKPLLNEMTSFKQFLEGHREGRRYIAHCYEEIPRTNLFDELQ
KSHDTEDVTVLVGPEGDFSVDEVKQAVDAGFQSVDLGKSRLRTETAGLSAVMTMHLGQQI
LQQ
>UniRef90_A0A1I4K9Y2 Flagellar biosynthesis protein FlhA n=1 Tax=Shimia aestuarii TaxID=254406 RepID=A0A1I4K9Y2_9RHOB
MSRENLRLLFSPTILLALALMAIIVMMILPVPAWVLDVGLAGSFALAILIFTVTLFIERP
LDFSAFPTVLLASLMLRLSLNVSSTKLIIGQGHTGTRAAGDVIEGFANFVMGGSVFLGLV
VFGVLLIVNFMVITKGAARMAEVGARFALDGMPGKQLAIDSDMSAGAIDHGEAKARRERE
QQETTFFGSLDGASKFVKGDAIAGLLITMMNLVMGLIMGVAVHGMPMGQAFETYAILTVG
DGLVTQIPAVIISIASALLLARGGATGSTDLTLVRQLGNYPPALVAVSVLMVLFALVPGL
PFLPFIFGAAILGGAAFYLHRNKTSDDTSDNVPSLPEGPREKPIGDILDLDDIHVEFSPD
LVNLVLDTGTGLDARIANMRTHIAATYGLIMPEIRLTDAPSLPPGTYVIRVQGVVQARAE
LKPAKALVLISEAPDELPDGQDVSEPVYGAPARWIDLRDQEKAALSGATIVAPGEVLATH
LLETTKDNLNRLLTLKSLRRILDEMVNLSDPARAEANRKMLDQLIPEKVPLDLLHRVLRL
LLEEQVSIRNMPLILEAVAEARQVHVLPEAICEHVRQRLGFQLVSEMKREDGTIPLVQLA
PEWEDTFANYQIDREGGGLDVALPPDIFNKLAQSISDRITDAGEQGLIPAVVTSTRRRRF
LRTVLFAKGIRNPVLSFEEIGLEARPSLVGLVAA
>UniRef90_A0A1I6NR91 Iron complex transport system ATP-binding protein n=1 Tax=Sphingobacterium wenxiniae TaxID=683125 RepID=A0A1I6NR91_9SPHI
MENQKENKLVFQGIVKEYGKKKVVDGLDGAIKDNAITSLIGPNGAGKSTLLSILSRLLKQ
DGGDVFFMEQKLQDYKSSELAKKLSILKQSNQMDVKLTVRDLVAFGRFPYSKGRLTATDW
QKVEEAIAFSDLQDFADAYIDELSGGQRQRAFIAMIIAQDTDYILLDEPLNNLDMKHSVH
VMKTLRRLVDELGKTVVIVIHEINFAAQYSDYIIALKDGKICYNDTTHRVINPHILHEIF
GIAFDIIEKNDRKICNYFNL
>UniRef90_A0A1M5HLW9 ROK family protein (Putative glucokinase) n=1 Tax=Ornithinibacillus halophilus TaxID=930117 RepID=A0A1M5HLW9_9BACI
MIAGAFDIGGTSIKYGVLNEQGDILFKSKTPTKAKEGGKAVVGQVIELTKSLQKDYQLDG
IAISTAGQINSQEGTVIFATDSLPGYTGLNIKKEVEKVFDLPVVVDNDVNCAAIGEYWLG
AAQGVDQFLCMTLGTGIGGAIVINGQVYNGEAYSAGEFGHMTLYPGGYPCLCGDEGCYEQ
YASSKALEQRAQHALEQSITLPELFDKARAGDKLSESIIEQWIDDVALGIKSLVHIFNPP
LIVIGGGVSEQGDYLLDKLQRRVEARIMSSFQKPLTIKFAKNGNDANLQGAVRCLSLPEF
CREDG
>UniRef90_A0A1N6SES5 Allantoinase n=1 Tax=Domibacillus enclensis TaxID=1017273 RepID=A0A1N6SES5_9BACI
MYDVIIRNGTIVTASGERKADVAVRKGVVEEVASSISGALEKEIDASGLHIFPGAVDIHV
HFSDPGRSEWEGFRTGSRMLAAGGITTFADMPLNGIPSTVDAAALRQKANVGEEKSVVDF
ALWGGLVPGNLNELKGLADAGAMAFKAFMSPTGNDDFEAVGDVDLLEGMKRIAELGKVLA
LHAESGPVTSFLTEQKRREGLVGADDYLATRPISAEVEAVERALYYASLTGCPLHFVHIS
SAEAVAVIQSARASGMNVTLETCPHYLLLTHDTLKEKGAVAKCAPPLRNKTDQLKLRAEM
NADRIDFLTSDHSPCTPELKQMENGNVLDAWGGISGGGLTLLAAIRYAKEENVPLAQVAK
WTAEKPAERFGLGHKKGQIAPGMDADFALVSIGQSHTVTPSNFWAKHPVSVYMNETFPAS
VKATYVRGREVFAADTGPSDEKAGRMICL
>UniRef90_A0A1V3XYZ9 Putative aTP-binding protein n=1 Tax=Mycobacterium kansasii TaxID=1768 RepID=A0A1V3XYZ9_MYCKA
MSSDEKKRPDPRNSVAAQLVRHARDAYTLGVSDAGDPYGVHHDLPHIARPLRGGKTGLRA
ELAKWFFEANKVVASQQALADACGTLEGFAAEATPRRVYLRVAADVAGAYIDMGNPAGEV
IEISGGSWDIGVRAPVLFRRTKLTAAMPTPLYGGDVSQLWEFVPIAEADRPPLLAWMVQA
LIQPDTAHPIPALLAEQGSAKSTVTRCLVDLVDPSVVPLRKAPRDAEGWVTAANASWVAA
LDNLSGELPQWLSDSLCRAVTGDGDVRRALYTDSDVSVIAFRRVPIVNGVDLQITQGDLA
ERALPIELPRISKRRNDAELAAAWAEAKPDILGGLLTLAAKVHYRLPDITVPDPPRMADF
AYVLAAVDQILGADGLARYRERSKRASADTLDAPFIAELVERRLSFIGLTGAEILAAARP
TAPDWKPPKEWPSNARAVTGQLTRHARRCAAKAG
>UniRef90_A0A1W2E3F3 Response regulator receiver domain-containing protein n=1 Tax=Sporomusa malonica TaxID=112901 RepID=A0A1W2E3F3_9FIRM
MGKSQATILVIDDQPGIRRLLTEVLQDEGYSVMTAANGYEGIQVATDTKPNVILMDMKMP
GMDGIETLKELKH
>UniRef90_A0A1Y4QEV9 HTH gntR-type domain-containing protein n=2 Tax=unclassified Erysipelatoclostridium TaxID=2626420 RepID=A0A1Y4QEV9_9FIRM
MLKDDAYNALINMIWSGQIQANKIYSVTKIAKDLNISRTPLRDALQRLSDEHHVDILPSR
GFCLHKLTEEEMKQRYHLSICLESYCVACLIEKYKIDSNNPFIKKLEECIKNMDEGLKRE
SSFKEKYNFDNNFHKTLIDSLDDHFPDYLSLKEHGFINIPELHLYAKHLDMSKMLEYNKL
TLKAVKEGNYELGYKNLLNNASYVFDIYMTEMSKEKSNEI
>UniRef90_A0A1Z9JCP4 SAM-dependent methyltransferase n=1 Tax=Synechococcus sp. TMED169 TaxID=1986593 RepID=A0A1Z9JCP4_9SYNE
MNTSSATPRWADSSRGLGRLIEGLISIGLLRRPLFFQARQLIIRTAERNGIPWRARXHEL
RQSAEPLLSESSSASVSIPDYYRVRFHAYEQGNLCWQAATEAEQATDAMALRVWPDEQLS
PQQAQARLRQAIHNSAEPLLXKPIQRVLDMGCSVGVSTQALAHWLNQRADAQGEARPEVI
GLDLSAEMLAVARVRDHQRLVXQWRHAAAEATGLEPAGIDLLSLQFVCHELPQSATAAVL
AEAARLLRPGGVLLMVDQDPSSAVLQRLPAAVATLLKSTEPYIEQYFALDMPTALEAAGF
RDLRISACDPRHRVIACKR
>UniRef90_A0A238L995 1,5-anhydro-D-fructose reductase n=1 Tax=Flavimaricola marinus TaxID=1819565 RepID=A0A238L995_9RHOB
MTEAPDSDTYALTAAEVPDIAAPDLPYRPPMPRDYRPRIGLIGAGGIAPSHLEAYRAAGW
EVAAICNRTRAKAEALSAQFYPDAWVTDNPANIFADGSIDVVDITPHPADRFALMEAALR
AGKHVLSQKPFVLDLDEGARLVDLAEANGVKLAVNQNGRWAPHMAWMRAAVQAGLIGEVI
SCHASIHWDHGWIAGTPFERIEDLILYDFGIHWFDFVSSIVGDRAEAVFATASTARGQAA
KVPLMAQALIRMEGGQASLVFDGAAPHGPRNTTYIAGTKGSLCSDGPDLGVQSVTLTTAE
GRARPVLEGQWFNDGFAGAMGALLVAIEADAEPANGARENLASLAMAFAAIESRRSGETV
PIGSVRRISV
>UniRef90_A0A291GJG1 Xylose isomerase n=2 Tax=Brachybacterium TaxID=43668 RepID=A0A291GJG1_9MICO
MEISVQMYSVRESLATDVQATVQRLVELGLTHAEPYHLLEYRDELVRAREQFPIDFPSAH
QSFLGEVDFPAVLEAAQAVGVQYLVDPFWNPEDWTDAEKVRALADTLNQRAAEAAEAGIR
VGYHNHHFELASQLGGRTALEVFAEALDPQVVLEVDTYWAAVGGAEVPALLGRLGERVQL
VHLKDGDLSTDPAAQLPLGTGAMPLAETLQAASGAAYGVIEFDDYAGDMFEGIAASVAHL
RSVL
>UniRef90_A0A2D4TTG1 Peptidyl-tRNA hydrolase n=1 Tax=Gammaproteobacteria bacterium TaxID=1913989 RepID=A0A2D4TTG1_9GAMM
MKKXXMVXRVLMVXVLNQMMXSLLKKITQIVLRKSPNNLLDLCIVGLGNPGDKHKKTRHN
AGYDFVELLANNLNVELKDTKKLDALYGELSIGNTTIALVKPNEFINNSGKTLNLLKKYK
IQSLKDILIVHDDMDLEPGEVKLKDGGGHSGHNGLKDIINRVGSDFMRLRFGIGHPPVKK
DTNSWVIKKPNPEEKKGLDEAFKKTLSSLDQLLDKDWLIVMNELHSK
>UniRef90_A0A2E2SGW5 tRNA modification GTPase n=1 Tax=Cytophagaceae bacterium TaxID=2026729 RepID=A0A2E2SGW5_9BACT
MKKYYLLALVICSSMISFSQITFEKGYIIDDENNKKECLIKNIEWLNNPTEIEYKFSENE
VPKTGSIEDIKEFGVYNASKYIRQTVEMDRSSDQIKDLTMVRTLNMVEETVFLHQLIEGK
GNLFAYYDGNLSRYFYSIDDDAIQPLIYKRYLNTSNVVVTNARYKQQLLNALQCPDMKKR
DFEKLKYAKKELQDLFLKFNRCNGSSDNELDYTPENNFFHLNLRPGLNISTLQVNHETLQ
SRNVDFGSQMTGRIGLEAEFFMPFNKNKWSVIIEPTYQYFKSEKEVGSVNNQVDYKSIEL
PIGVRHHFYLNDETAIFINASFLFDLNFDSTINMLKVSNGQNFVMGAGARYKKYAVEVRY
GFDRNMLWKYQYYSTEYSTLSFIVSYNLF
>UniRef90_A0A060CL21 CAZy families GH2 protein n=1 Tax=uncultured Cellvibrio sp. TaxID=174586 RepID=A0A060CL21_9GAMM
MADTRASESAMASASDQALKNWILPTANEFIKDESKHYKRPEGNPGSNFPLFKTILMIMI
GNK
>UniRef90_A0A2E7EF17 Gluconolactonase n=1 Tax=Planctomycetaceae bacterium TaxID=2026779 RepID=A0A2E7EF17_9PLAN
MTMETLMKSMVHCLLFPVFGFCLACVASGEETVSVEIFSPTAKPLFPATLKVETLSTGYR
LAEGPVWNKAEDCLFFVDIPANSVYKWTKQDGVSVYLNPSGQTGFAPSLKNGVIGANGLA
FDQDQSLVLCQHGDRRIAKLIKSDGGKSEFATLASHFQGKRFNSPNDLTIAKNGDIFFTD
PPGGYLDLENSDFEKGKVVFDTRHKELPFQGVYHYHRGSQKISLVTKEMNRPNGITLSRD
GKRLYVGNAEGEAPHVMQFSTETYAGKLFFDGPFREQDKGVVDGMKVHSSGIVFITGPGG
IHLVSEEGERLAHIRLDHPTTNLCFHPVETFLYFTTHTSVARLKINRFSEPTR
>UniRef90_A0A2E7UE35 Mercuric reductase n=2 Tax=unclassified Citromicrobium TaxID=2630544 RepID=A0A2E7UE35_9SPHN
MKFTHDVIVIGAGAAGLTAAGGCALFGLKVALIERADMGGECLNNGCVPSKALITAAKRA
AVANEQDRFGVQLTAARVSWAGVHAHIHRAIAEIAPHDSQERFEEMGCDVYRGHANFTGR
RKIRVGDVDLAAPKIVIATGSAPYLPPIDGLDSVPFLTNENIWDLDQLPQHLVIVGGGVI
GMEMAQSFRRLGSEVTVIEPDAPMGRDDPESVAVVVETMEAEGVMFVKGKAARVTPGALS
SLTVTLEDGQEIAGTHLLVAVGRRARTEGYGLKKIGIELGRNGILVDERRRTSLKHIYAI
GDCRDGPRLTHVSGYEGSNVALEITLGLPTKVDWSALPWCTYTDPEVAQIGLTEAQAREK
HGQEVTVVREGFDHNERAIAEGDTRGHLKVIMQGKKVLGASIVGTNAGDMLLPFTQLITG
KASTFALGSAIVAYPTRSEITKAAAFSAWEGTVFGKVPRGYAKTRAWFRRMRPF
>UniRef90_A0A2H0W7D8 HEPN domain-containing protein n=1 Tax=Candidatus Berkelbacteria bacterium CG10_big_fil_rev_8_21_14_0_10_43_13 TaxID=1974514 RepID=A0A2H0W7D8_9BACT
MLATLKRGLHLLHRESGVFLYDNIFFSGKICYNLAKMDRKRVQKLIEYWLESAENDVAVM
DGLFKLGHFVWTLFLGHLILEKVLKAHIVRTSQEEAPKIHDLSKLAVRASLKLSKKENNL
LSEINDFNLEARYPEIKYRAYKFATREITQKYLSEVKSLKEKLCQQLKQNK
>UniRef90_A0A2D9H4D9 Phage major capsid protein n=1 Tax=Nocardioides sp. TaxID=35761 RepID=A0A2D9H4D9_9ACTN
MRERKNMDYRAMAERALNKREDIFEKRKSAAAAGKRDLVREYDRQMDDLATEAREYVEFA
ERQGEIREAFKGAGALGAATPGEVRADGGDEFRGGLLPSEADMETRAVNGSEFLIPSGTA
AKYVDILRAKAVFLRGIPAENLLPFGERTWEMPVLNDTDMPGLVQANALIVEGDDTWAGL
SFTAKKYADLRGAANETFADASVNLRNVLAQTLLRNVAVQFDADAFTGAGGTTDPVLGLV
GQGNSVAASGATGETATWDDVSDAVLRIWQGNAEPTVIWAAPDAANALAKEREGTEGGYL
EPDTPLNVARRLPTLVSTNIPAGNVIVAAGDRVFAGVREDAKVAVSEHAEFANDRTLVRL
TMRAAGTYVAETSSVQVITAAP
>UniRef90_A0A2H9SEP2 OMP_b-brl domain-containing protein n=1 Tax=Legionella sp. TaxID=459 RepID=A0A2H9SEP2_9GAMM
MNKKNPKSSLLFVVCLVGMQHGVYAEQPQRAFALENLSIELWNGPYLGLHFAAGSGKMKE
NSSVSARAINSISGGFGRNVTTTSTIIRGFSSGTLTGSEADVFIGYNVHQPYSRLVWGGQ
LEGTIFDDISIKTIGTNNQSSRAITQNFNGSGVITSTSTVDMPQSSVSQRNINIESMFSF
LGRGGFLLEPHTYFFGLVGGTEANMTIPNGTDPIGSRRSWWVLGWTAGTGVEYRITEHWS
FLGEYRYTALNYTLHWENPNSNTRVDSVQTNVNTNNNYADSQASLNLNLGKIGVVYRI
>UniRef90_A0A2L0SWC6 Protein ybcL n=1 Tax=Pseudomonas sp. XWY-1 TaxID=2069256 RepID=A0A2L0SWC6_9PSED
MKPPTSDDITRQLQQTHFPQKPGREISTTPVGDTPMVVSLEQLRPYELNPRVVRNPLYDQ
IKASIRERGLDQPPAITRRPDQPHFIIRNGGNTRLSILGELWQETRDERFFRIHCLFRPW
QSESHALLGHLAESDLHGQLTFVERALAVAKLQDMFQQSGEPLSQRELSTHLSKGGYPIS
QSHISRMFDALEHLLPVIPQVLYAGLGKPTIGRLINLRRRAESIWNQYLGGAQQFPLLWF
EVLSAFDCEKPELDSSKLQDELIARMALHLKQTPRLLALEMLQGPHRSPLPADTPKARRQ
EIHAESSPPSPAIEDAPDTAQELPVPEPVSSACDNSTPQEVRLPTILEALSDDEPLVAAP
PITAEIGESHAVSLSPPAPALDDINALRERCAELATDLATYADARAMVCPHTDGLGFTLA
LEHGEHLSSRHTGIQLLLSALLRLQDDVTWQQRQQLPAALFGQLLIGAYDLPFAERPALT
VGLERLPDAQLEQLFSLVRHARQLIELTLSPTR
>UniRef90_A0A2N0ZZX9 Uncharacterized protein n=1 Tax=Psychromonas sp. Urea-02u-13 TaxID=2058326 RepID=A0A2N0ZZX9_9GAMM
MNSVSFHATTQLENKLSDIYEILYKKESNIAGKINRYADVRQCHNAYQALLLHSVLNSCT
LVGLFYLLY
>UniRef90_A0A2N5WC05 Putative lactoylglutathione lyase n=4 Tax=Lactococcus lactis TaxID=1358 RepID=A0A2N5WC05_LACLL
MLDHIDITVKDLNQSKKFYKAILSVLGINEFSEDVYGIKFYDKKDYIWIGQGVPKRFHFA
FSAQDKKQVDDFYQLALNIRGKSIGEPKSQSDNYYSCYILDLDGYLLEAVYRNKD
>UniRef90_A0A2P7R7U2 Basal-body rod modification protein FlgD n=1 Tax=Zobellella endophytica TaxID=2116700 RepID=A0A2P7R7U2_9GAMM
MQVNNDYLNGLKWPGEQSPADKAADNSKAQLDQEDFFALLTQQLAYQDPFKPADNSQMIS
QMTSFSTADGINNMTAQLSGLNEVMTSNQALQASSLVGQKVLVPSDLTYWDGTEAMDAIA
VTGEGADNVRIRIEDEKGQLVRDITLEGPQRGNVPFSWDGLDNGGQPAPTGRYKIRVNGL
IGNQREDLNALAFARVDSVTLGSAESPTLVNLSGLGGLPLNQVLEIASRKVG
>UniRef90_A0A2T6G163 Non-ribosomal peptide synthetase (Fragment) n=1 Tax=Paenibacillus elgii TaxID=189691 RepID=A0A2T6G163_9BACL
YANSAAIDRERVYWQQIDQAGSTPLPKDDDAQETTLLRDSETVTVQWTGQETELLLKQAH
RAYNTEVNDLLLTALGTAIHAWSGMEQVLVNLEGHGRESIVPDIDITRTVGWFTSQYPVV
LRIDEGQDVSQRIKQTKEGLRHIPQKGIGYGILRYLSEPGESAAYRARPEISFNYLGQFD
QDFQHNGLQQSPYSIGAAVSDHAAMNYVLDINGMISQGALSLTIRYSAKVYRGETMERLA
GLFKSSLQEVIAHCVAKEAPEPTPSDLLLKGLTTSELEQIVAQTRHVGEIEN
>UniRef90_A0A2V7YW64 HTH cro/C1-type domain-containing protein n=1 Tax=Acidobacteria bacterium TaxID=1978231 RepID=A0A2V7YW64_9BACT
MSAPSRASQEATSTSTRFAVRSRQLARQQSVQPPVKATAPLWRSGSRTPIARSSPSRISS
RPRTQVATSRMGGSLYPHLPGPPRRFGVPGRLALGARRHAARENEFPLPCHKKGPCGNLS
FEGETLEETAMHHTVIPDLGIVLTFLRSGQGWSQAELGEAAGISPNLINEYERGRKRLSR
ERLEHLIAYLGLPPEVIDATLAALAANRARARAPRDSPDAPSEEAHRVEDLSIRIGTAVT
GFVRTALWELTVEGEALRARQRAGFLWDRLKRHTPAERRTLVQRGRKYRTWALCERVAAE
SIRQAPNHPREALELAELALLVAEHLPGERTWALRLQGYAWAHVCNGRRVCNDLPGAEAA
MVRARKLWEAGEPGDPGLLSKAWLPWIEAVLRRGQRLKAEILLTKARIHETLGDPEASTA
ALLEAVPLIDPRREPRNAWVVRINLALDLCHLERFAEAEPRLSEIRALAERLGEELDLTR
VLWVEGKVAAGLGRTKEALLAFEQVRGVFRRRELTFDYALVSLELAGLFLEEGRTTDVKA
LADEMLQIFRTQRIEREALAALRLFCDAARRETATVDLARRLVRFLHRAQHDPELRFTEG
AD
>UniRef90_A0A2W7MWS3 Putative secreted protein (Por secretion system target) n=1 Tax=Breznakibacter xylanolyticus TaxID=990 RepID=A0A2W7MWS3_9BACT
MTKITLLLALLMLHTVLTGQIKINEMVSANYTGVMDEDQETHDWIELYNTSDAEVAVDGY
FLTDNREKPDKWQLPAMRMAGKSFLLVMASGKNRTALPLNRETIIDGGDHWRYIIPTTNI
GTTWHQPGFDDSQWQEGASGFGFDDGDDATLLPLQTVSVFIRKRFVISAAEQVKQLVLHI
DYDDGFVAYINGIEVARANLGTVGSTVAYNAMAINHEALMYNGGQPQRFIIANTAGLLRE
GENIISIHGHNASASSSDMSLIPFLSIETTAQTSNRVHAYYNLSASYLHTNFKIDNSGES
IYLVSPEGSIVDSIGAIALEGDISYGRQPDGNDQFFYFTSPTPASSNNSQMGTTSLVLNK
VQFMPIGGYYPQGTTVSLSSENVDDQIYYTTDGSTPTASSTSYKAPLNISGDKVVRARII
NSGTLPGPVTTQTYIGGIAHRLPIVSVTTSPENLWDEQTGIYVMGSNASAENPYYGANFW
QDWEKPGNVEIYNANQQQVLNAGCGIKIHGAWTRAYEQKTLALYARNAYGDKAFDARLFS
DKPIDSFQSLVLRNGGNDFYSALMRDGVISCVTRGMNVDRLAFQPAVNYLNGQYWGILNI
REKISEHYLADNHGFGTREVNLLTNNTEVVQGDATSYRALLSAVNNALNTSANFAAVADK
MDLDNYIQYQVSQIYFDNTDWPGNNIKYWRLNSENSKWRWILYDSDFGFGLYDQQAYRHN
TLSFAMAVTNVDWPNPSWSTLLFRRLLTSTEFRNQFVNSYCDRLNSTFLPANVNAKIDSL
KALYEGEIQHHLKRWDRDYSGWAWEVSRLKSFATQRPAQAWNHLQTTFALGTRHNVKISI
NSPHMGDVRLNTIVVSDGFIGSYFQNIPIVLTARPKAGYRFVRWEGSRADSTSVITHKVQ
GDVTLKAVFAPASELDVHVVINEINCQSAPERDTGDWVELLNNGTATVDLSGWTLSDQGK
QEAFSLPEGTLLYPGEYLMVCHDRRAFRNHYPMVKSSVGDFVFGLGGEGDKLFLCNKQGV
TMDALEYGTTSPWPEVVPESGATLELKNPRLNNVLSSSWVLNVSGGTPGRANVGFIAITD
DDVDGDEPPTEIKETRFNCFPTVFTDFTTLELRVAKTTHCTIDVLNLSGRVMSRVMDQTL
DKDVYTLDWPQGRDLNAIPKGVYLVRCIMGDQKEVIKVVKTE
>UniRef90_A0A2Z2H915 AAA domain-containing protein n=1 Tax=Kushneria konosiri TaxID=698828 RepID=A0A2Z2H915_9GAMM
MTTTSRPSFPFTAVTGHERLKLALILAALDPRLGGVLVSGPRGTAKSTLARGLAELLPFS
RSSLVTLPLGADEAQLTGTLDLGRALGDREVAFQPGLLARAHEGALYIDEVNLLPDALVD
LLLDVAASGINHVERDGISHQHPADFLLIGTMNPDEGELRAQLLDRFGLAVLDHPAPDIE
QRLQIVERRLAFDQDPETFMSDWQEEQDRLCDRLAAARERLSKITLPAELARVIATRCVD
AGVEGVRADLAWRRGALAHAAWQNRNIVTLEDIDALAPLVMAHRAPGYDPHQAPDQGNNH
GGQGGGDHRQENDEPSDSEGETSSGATSAPPAERYQGRRTPPDAPARPDMTSRQGTSSPA
EQTSSTGNHQHQGTHQYQDDHDDNPHGNGDWGNLTAHQASLTLNSAASGHIQLPSIQTSL
PASQRASQTKGRRAIGRARIDWPGSLRKAAISQGHSVPGTLEALAWQRERRRPERLTCIV
LDISGSSLSRQTPSQRARQLEKAMSLVEQLAFDTYLARERLMLITLGGEGVTEVMAPRRA
PRSMATVLNQIKPGGGTPLRRGLDDTRQRLARLQHGDPAAIRLWILTDARSRDDLELAPF
GLETHIVDCEPREEALGRAKELAAALEATCHHLDDLFRTPTAPAMHATTTTVPGRQP
>UniRef90_A0A345UJ27 Iron complex outermembrane recepter protein n=1 Tax=Candidatus Cyclonatronum proteinivorum TaxID=1457365 RepID=A0A345UJ27_9BACT
MRFISVLLISFWMILILFLTPAQVNAQATASAEADSLLQLELNRVIVSAQRAPLRFSELR
RSVQVVSRQEIEQSGAQDMSALLSLVRGVDVRSRGSFGMQSDIIIRGGTFDQTLVLLNGV
NLTDPQTGHHNLNLPVDISSIERIEVLHGAGARIFGPNAFNGAINIITREPGTEHLQVSG
SAGQHGFANAGLSAGFETGMARHHFSMGGIRSSGYIENTDFRNGSLFYHIKHPAAGGEAS
LQAGFNGRAFGANSFYTPVFPDQFEQTQTFFAALSWQPDGALRLTPTVYWRRHSDRFELF
RNEAPAWYSGHNYHQSDILGATLNWTHLSRFGSSSAGLAYRYEHIWSNVLGDPLSEPRAV
PGASEAFFTKAYGRTGLSLMAEHSFTYGPFSLSGGGLLYYNSDLAQDVTFFPGIDAGVQL
SERLRIYGSLNRTLRHPTFTDLFYEGPNNLGNPDLQPERAISAETGFMAGSGPVFWESAF
FRRWGTNIIDWTRRPGEDSWRSENLTEVTISGMEHSLTWYLPAALTPLSGTGTGVHRSLK
LSYAFIDAGRRSGAFISNYALDFLQHKVAMTLRHPLTSNGGFVLNISWQQRAGEFMLFEN
GAFTESKPFEPFFMTDLHVFARFGNFTLFAEASNALDVSYNDIANVPQPGRWIRSGLSFT
LR
>UniRef90_A0A349BT03 Integrase n=1 Tax=Flavobacteriaceae bacterium TaxID=1871037 RepID=A0A349BT03_9FLAO
MPVKPFLDYLLYEKKYSLHTHKAYQSNLEAFQEFIANTPAGTQDLEGVSYGEIRSWIVDL
IKQGNSTRTVNRKLSVLRSYYKFLVRIGSVEVSPLKEHKALKMASKVPLPFSEQEVIAVL
EGDFFPDSYTGVLEKTILNLFYYTGIRRSELIELKTNNVDLSSGVLKVLGKRNKERRVPL
LPQMCSQMRVFNHTLDQEGVERAGTYFFVSSKGKKLTEDFVYQTVRKYFSQTTTKIKKSP
HVLRHSFASHLLDQGAGLNAIKELLGHSSIAATQHYTHSSMSKIQEVYKKAHPREKKNNL
>UniRef90_A0A350UD96 Nickel-dependent lactate racemase n=1 Tax=Clostridiales bacterium TaxID=1898207 RepID=A0A350UD96_9FIRM
MKTIAIPYFHDHVELHVDEKNLKAVLLPRDWHEPEDKTERQLILDALRNPIGSPALSELS
RGKRRVVIVTSDHTRAVPSRLTLPILLSEVRRGNPAAEITILIATGLHRATTEKEQRAMF
GDDIVDHERIAVNDAFRPEEFVRVCELPSGASFCVNRLAAECDLLIAEGFIEPHFFAGFS
GGRKSILPGVCSEETVNENHSFQAIAHANSRTGVLEQNPVHADMIYAARAVNLAFILNVA
MNEQKCVIAAFAGDMEQAHETGTRFIHALSCIEPVTGDIVVTGNAGYPMDQNLYQASKSA
DTAESCAGEDGVIIVCASCCDGMGGEYFERLIHSGSPSEIEAALAQIPPKQTIPEQWVAQ
IYARIMKKHRLILVSGLDPETVRKAGMIPVNSPDEALALAYRIKGQDASVVVIPNGISVY
GQR
>UniRef90_A0A351DVV8 Homoserine_dh domain-containing protein (Fragment) n=1 Tax=Flavobacteriales bacterium TaxID=2021391 RepID=A0A351DVV8_9FLAO
HLRYVATFELDESGMPTARVGLQALPAEHAFCQLQGSDNVVMLHTDRYVDRPLVIQGAGA
GAEVTAMGVFADIMRFATSR
>UniRef90_A0A380PQW7 Uncharacterized protein n=1 Tax=Yersinia frederiksenii TaxID=29484 RepID=A0A380PQW7_YERFR
MINNMFKKCLTTLGLKNKQAQESESLRLFSRNSFYSIEII
>UniRef90_A0A388PP93 PEGA domain-containing protein n=1 Tax=Opitutae bacterium TaxID=2026771 RepID=A0A388PP93_9BACT
MRIPVSILVLCAAITGCTPSIDPALVEVVSINSNPQGAAFRLNGVASGRTPAEVSLDRSA
DYKLEVGKGGYEGEVRYLKPSLQNTKDGLSFGFGGKPIVVTLTKLPGADDAAVPEGDADE
FKKLKNATNGEDPGSPGTVKANIAAVQDATAKVKQALAKQEAASAQKVAGLQKLLDQAKA
AAAAENADAKASAQASEAEVALAAAIADAAAEKAKGEATLQTLEARRQSLLNKTEVGAAQ
EAAKAIEAAKADIAKSLAAADAKVTAAQAALDKATAAAKVPSAAKPAAERVAEIETAIAA
ELKSLKDAQASSAALLTALAARAEEIARIANTGVADAKADAAKSLAEIQKALEEQKQAVG
KAQEERDAAKANLDKAVAKAKEEANDTNADAAKAAQKNIDALTRQLEDAKADAAKELAKA
KEAAADQAADAAKAAQKNIDALTRQLEDAKADAAKELAKAKEAAADQAADAAKAAEKTIA
SLNKQLEEAKAENSKAAAEAAEKALAEANGKLKEAAEKYASLEKAAADAALNAEKALKEA
KEAAAESAAQSKSAAEKALADAKAEAEAKLAEATKAAAKALEEAKAESAAKAESAEKTLA
DARLETVAAKTEAKKRAYAELNTRIALLENRKRSRTITEEEFKEQLAKFRQELGQ
>UniRef90_A0A3A0CKF5 Long-chain fatty acid--CoA ligase n=1 Tax=Planctomycetes bacterium TaxID=2026780 RepID=A0A3A0CKF5_9BACT
MSSQPIKFDPKSMDEATHKLIIAGHRCEPLPDVSDLIPYANFVEMWTELATNHANRPWMT
YYPCVADDESPAAEFTFGGFADLIDRVAGLLQSRYGIRPGGSVATLTINQPLTVAIYFAA
WRLGARVVPVNPSESDDRVGYIVGNSEATVLIAHASVRENFSAVEKAIGPGVRRAIILDG
ATRPDAADAGWEDFSAALDAYDGGANLPRPADVDPHGDALVVYTSGTTGNPKGVVLTQHQ
MLCDAYAISRWHDIDDRTVLMNVLPIHHVNGTVVTLLTPAFVGAHVIVNKRFKSGGFWKK
LARHNVAIVSVVPTLLQFLIEADEEFIAEDLPGFRHFICGAGPLSVELARDFQDKFGLRI
VHGYGLSETVCYSCFLPIDLEWEDHTHWMYDHGFPSIGCPIDTNEMAIHDENGQSVAEGQ
KGEIVIRGHNVMSCYFHNPEANASAFKYGWFRSGDEGFLLHGPGDRQYFFITGRIKELII
RGGINLSPFEIDEVLMSMPGIRVGLAVGFDNRYWGEEVGAYVQVEKGAKLTEAEVIAYCR
QQLPWPKVPKVVIFGDDIPVTSTGKYQRGRLKPLYEAYKDRQFKE
>UniRef90_A0A3D3XTI5 Alcohol dehydrogenase (Fragment) n=1 Tax=Gammaproteobacteria bacterium TaxID=1913989 RepID=A0A3D3XTI5_9GAMM
GVGDTIVILGPGQRGLASVIACREAGAGTIIVTGLAADFRKLEVAKLYGADYTIDVENED
AVRRVKELTEGKGADTVVDVSSYATQPVVDALSMVRPGGTIVLAGVKGFKTVDQFVSDLI
VMKEITIKGAIGVTSSGYDRAIRLIESGRIDFNSMHTHDFPLADAELAIRTLAREIEGDE
SIHSCLIPPQ
>UniRef90_A0A3M1C454 FkbM family methyltransferase n=1 Tax=Bdellovibrio sp. TaxID=28201 RepID=A0A3M1C454_9PROT
MEGNKHRYGQDKIKLFNMARPKDYNVISAVSDKREKVLLHRFGSFGLGSTIDQNIALSAK
DKILDTQTIETKPLNEIINKSPFKDQQIDLLSIDAEGMDYKVLCSLDFHKYQPKIIIIES
HCNNIQDVLKTDIYKFLDSRSYILRSWTFYSLIFILPGANLLKDREKGRCFS
>UniRef90_A0A3M1Q4S7 Peptidase S55 domain-containing protein n=1 Tax=Acidobacteria bacterium TaxID=1978231 RepID=A0A3M1Q4S7_9BACT
MTPTPFPPPGARSAPGALVVLLALALACTLPGIAASHPDWIPADEVRTGDRGVVRTVLQG
RETVEIEVEILGRIEHGIGPGIPMILGRFVDESGRWTGVAAGMSGSPVWIGDRLLGAVSY
SIGAFTKEPICGITPIEAMAALEELPAGRAAVEGRLAPAPLALVGAGFAPEALANLEQLL
AARGLPVTVASIPATAGSAPAASPAQAPAMLPGEPVAALLVWGDLVLGATGTITWRDGDE
LLAFGHPFLGAGKLALPLAPAEIVWTVPSLFNSFKISRIGAPSGVVEQDRLTAIAGRLGA
PPAGIPMTVRLERGGRTATLHEVHLARDRMLTPVLGAVALANVAARQASAERDEALRLDL
RVRLADGRELVTEAAGANPGAAQQAFIEEVNRYLGWLISAPHELPAITSLEARVRATEPA
GGLEIVRAMPDRLVARPGETVNVTVDLEGPRGLARRVALPVDIPGSTRPGRYVLFIGASR
AVDGKFGNPGEARRRSAGTADAYLDALEARAPVTVLEARLALPAEGIIARGSAFPALPGT
AHLLLRSRPGGERRMYRARYLEIARTTREIGRPIDRVVAVALRVSGPFVRSDEAPGIDEE
TSE
>UniRef90_A0A3M2DLQ7 DUF4350 domain-containing protein n=1 Tax=Deltaproteobacteria bacterium TaxID=2026735 RepID=A0A3M2DLQ7_9DELT
MTPRARRAAAILLGWIAATGSAGAQGDDVDDVDDLDDPAAALIDAPADYDVGNADWNGLS
AFARLAAGAGYRFEARAGLDWSDVTAADTLVLLYPVTPLDATDIAAFVRGGGRLVLADDF
GGAARALARLGVAIDRAESVAAPRYYADLPFAPIAAPLDPTHPLAAGVDELVTNHPAVIV
QARGDGEIFGFEPGRAVVVAGTLGYGRYVVLSDPSVLINAMLRHPGNFRFALNLLRYFDP
DRSGRVVVLAGEFSVRGRPPTLVDDGSLRGAVDARLRDVNNALEELNDWTLHPGAVRAIA
VGVALAVALIAAAALPSRRRIALDGAWLRAQPADSAIDASDPHAIAARADAGAADAWLAP
AALIRDTVEWALRRALDLPHPLGLRDGELLAAVEAACGSAARDRLAGVLPALRTVPPASA
PLGRARKPPQRGAVDDFDARAAALIEALESASRDRR
>UniRef90_A0A2E7IIQ5 PilZ domain-containing protein n=1 Tax=Spongiibacteraceae bacterium TaxID=2026793 RepID=A0A2E7IIQ5_9GAMM
MSDRRPEQRRAHFRLLYPEHERPKIETSGHQHEVIEIAEGGIRIVVNRSDTMQLGEPFDG
DICFHDARTESVAGEVLRLEGSLAVIKLTTGLSLHRVMVEQSYIQKKYPMFIANSQKKRP
>UniRef90_A0A419W8T0 Membrane protein required for colicin V production n=2 Tax=Mangrovibacterium diazotrophicum TaxID=1261403 RepID=A0A419W8T0_9BACT
MWAHFCRNNKYFLFLLQNNPFLYRMNYIDIILGILLVIAAVRGFIKGFIVELASLVALIL
GIWGAIHFSHFTAGFLVDTFHWESEHVGLVAFIITFLIILVVVHILGNILTKLVEALALG
FLNHLAGLFFGVLKTALILSIILLFFDRIDEDAHLISQETKEESQVYEPLKNLVPTLLPF
LNFWDETEDLQKSKTNGKKVDKMV
>UniRef90_A0A429BJQ4 APH domain-containing protein n=1 Tax=Nonomuraea sp. WAC 01424 TaxID=2203200 RepID=A0A429BJQ4_9ACTN
MTLGRCTHDLDIQDDVVVKRYTSWGRGEPGREWAALTLLAEHAPDLAPVPIQAELEAKPP
VIVMSRLPGHILRGQHATDEQIAALATALNRLHQIPAHAVESIAPAPWGPAAAVHKTRAW
ADKQPDLGDDPLVQEAFRAGAAWLASTTPDELMVNPLPPVLGLADGNRANYLWSSGEGRV
QLIDWEDSGRNDRAFELGEVCEHISRLDGILDADQLLPHIYLAPAEATRVRDFRRLIALG
WFLQLGPNGPATPHNPAGTLHVQAERVLQLLG
>UniRef90_A0A450TCR8 Dolichol-phosphate mannosyltransferase n=1 Tax=Candidatus Kentron sp. FW TaxID=2126338 RepID=A0A450TCR8_9GAMM
MNLQTQHKSNGIVATPRFISIVVPVYQNETNLEETILTFIHLRKKLPNYDLELVFVDDGS
TDRSYQILEDFRKLHPETIRIVKLVRNFGQIPALQAGLKVARGDCVAMISADLQDPPELI
IDMVAHWERGIKLVIAERKGRKDSFLRDFISTLYWGLVRKLAIRNYPSGGFDYCLVDREI
INVVNQIDEKNTHIFVLIFSLGYSYHTLTYQRKRRTKGKSQWTLSKKINLSIDILVNFSY
LPLRIISYLGLIVSLLSFVYIIYVFFFWAIKGNPYQGWTTMTMLIGFLGGLILLTLGIIG
EYLWRILDAVRRRPNFLIEKISESSSHGTKTILSDQRDRQ
>UniRef90_A0A4Q2Z5K9 Error-prone DNA polymerase (Fragment) n=1 Tax=Verrucomicrobiaceae bacterium TaxID=2026800 RepID=A0A4Q2Z5K9_9BACT
MFCEFHARSAFSFLRGASLPDEMIIEAAKLGYSAIAITDHGGFQGSAKAHDAAKDCGIRA
VVGATLDLPDGSHLPVLCTDRSSYQTLSRHLTDLHLEGAGKARDLTRSGLIALTGDRDGP
LVRHLLRDDKEAALAAARQLVSTFGPDNVYVEINRHHLRDDGRLNRYLVDLAGHLHLPLL
ASNAPLHSRREGRLLADAFTCLRNHVTLDQAGALLAPNGERHLKSPDEMRQLFSDLPRAL
ENMRRLSERTGYTLENLGYEFPDFPDENGKPMSKPDQTRMMRDLAYAGARDLYENKLTKK
IVKQLEKEIDLIDRLGFPGYFLIVQDLVNFAKGEGMLCQGRGSAANSIVCFALGITKVDP
INSGLLFERFLNENCDSWPDIDIDFPSGELREKVIQYVFNKYGARGAAMTANVITYRTRS
AFREMSKVLGFPVSVADRFSKEGSGFRHFDEDGTKPERAAEFENRMASLLPPSHPRLKSL
FRLYDGVLGMPRHLGQHSGGIIICDNRLDAVVPIQPAAMPNRTIIQWDKRDCEELGIVKI
DLLGLGILAAMQDSIAICESRGKPVDLAKIPYDDQGVYDMLHRADTIGTFQVESRAQMAT
LPILKPMNFYDVAIEVAIIRPGPITGDLMHPYLNRRLGIEKPDYIHPDCEEILARTLGVP
MFQEQMLSIAMKMADFGSHEVDELRSAIAFKRS
>UniRef90_A0A2E9FJD7 ATPase_AAA_core domain-containing protein n=1 Tax=Gammaproteobacteria bacterium TaxID=1913989 RepID=A0A2E9FJD7_9GAMM
MTELRLTAETKVNLEQAINFILHCGNDVTPMLIGHKGFGKSSTLKVLGEMTGYRTFYIDC
TTMDLGDMQVPKIMXVKNGSVVQYAVNESFGIHLDEPSIIMWDEIGKANLSVKNGAMRSW
LERAMGSFTYHPDSIVYATTNEASEGLGDLLMEHHLDRVIPIHLRKSTAEEQIFYATKNN
WAPDVIGFMHEHPEIFQSYEDDPNAENPYIWHPQAEREAAVTGRSLEFCSKILKKRHLLD
KPTLRAAINGAIGVPAASHLMTYISMASKLPSLDDIKNNPDTAIVPTDASAMCVXLFRTM
SAIESNWVTAWMTYLERMPEVAKTXFGMKVQDDKYFQXDVFLKNKKFTQWLVDNHHLFA
>UniRef90_A0A0G0VVS4 Thioredoxin domain-containing protein n=1 Tax=Candidatus Levybacteria bacterium GW2011_GWA2_40_8 TaxID=1618459 RepID=A0A0G0VVS4_9BACT
MVEKLTKKEKREERRVEWQEKIKQQEKSQMLRKYLLWGGAALGFLAILIFLIKLASTGPT
SSTTEPVVNFPKIEANETFYGTESAKVVLVEYSDFQCPACGAYYPVLKQIKEAYKDRMLF
VYRNFPLRQNHQNAAISAQASYAAHKQGKFWEMHNMLFDNQAVWSSQANASETFVEYAKT
LGLDVEKFKTDMNSQEAKDYVSSQERQALSLGVNSTPTFFLNKKLLRINANYEEFKKAIE
EELQK
>UniRef90_A0A4R6ZJP6 Cytosine deaminase n=1 Tax=Listeria rocourtiae TaxID=647910 RepID=A0A4R6ZJP6_9LIST
MKFTWKKGAILAAVSILTGSVVLGNALHNELANAEPTTIHGVQEAVHEAAHQVLHASDQG
TFSVGGVLMDTNGNVLYTEHNNVVKNNLVFDPTAHGERQMIDWYFENKQRLNLPAPKNIV
LVTSLDPCLMCTGSILQAGFSNTVVSALDTYAGINFDKTASFPSLKGTNMQAVAKNSISY
PAVLGSTAKFSRAASGAPVSPIFGNQTTIEDQTYALTSTAFEATLGAVSGRINNDLPENQ
LLNPKTLATTDPIYRALKAAYPRALDYTAPSPNNPDEGLAPYLIEAAQKDIANGGDGNAV
AQLDRFGNLIMVTAGNTAKSEIQTPFMLATRGYAQLRYDLQLKGVPNAIRYLGHPKYGTF
IYAKGLEINPKGVADFGAFGSTMEGSIPADRTQFQYGVERATQAELDAFADGLPPFYSSD
TSVNVHIKQTANKELIAALKAGLPTN
>UniRef90_A0A4V1VKZ2 ABC transporter ATP-binding protein n=1 Tax=Acetobacteraceae bacterium TaxID=1909293 RepID=A0A4V1VKZ2_9PROT
MRGHTLDVLGLTVRYGAFTALDAVSLAVRPGEILALLGPSGCGKTTLLRTVAGFTRQAEG
QVLIDGASIDDLPPNRRQVGIVFQNYALFPHMSVAENVAYGLQARRTPKARIAARVAELL
EMVQLGAQRDRAPRQLSGGQQQRVALARALAIEPSILLLDEPFAALDRSLRLDMQIEIKR
LQRQLGLTAILVTHDQDEAMSVADRIAVMRGGRIEQLGTPVEVYDQPRTLFVSGFIGSTN
RLPCLLLAVEEGMARLRLPDGTHLSVPVAEAPPPGPALLAVRPEQLMLHDEAAPDRFPVE
LALALPLGGQTIREATTQGGIPLRLTEPRLGSIRDRGARAFCGLVPGARPAVFPRSEAEE
E
>UniRef90_A0A4V3GI01 N-acetylglucosamine kinase-like BadF-type ATPase n=1 Tax=Kribbella sp. VKM Ac-2573 TaxID=2512224 RepID=A0A4V3GI01_9ACTN
MKDVFLAVDAGNTKTWAGLTSADGDLIALARGGVGDIYAPAGPEAARSVVLSLVDEVLTS
ADLRESDVKHAAFRLAGVDWPVDEQFWSATLEPRFGSLSIKNDGFALIRCGRLDGQGISV
VLGTGAALAGRGPEKELALSWWLQHPLGGAGLVNEAMRAVYLAELGMGEATKLAAVLPPL
LGASTPEEMLELTTARGNRFDFAAQAAHAPAVLALIDDDPVVAGLVELQAERLTQYIGSL
ARTCGLVRPVTVVVGGGLVPEPDAPMFAALRRTCDPREIELRHAQAPAPRGSVARCDRRG
RRDADGNRSRQADSEAQLITLS
>UniRef90_A0A4Y8IFC6 Capsular biosynthesis protein n=1 Tax=Filobacillus milosensis TaxID=94137 RepID=A0A4Y8IFC6_9BACI
MKETISIQEIFQTIKKRFILIFLLTLIAVSAAAVLSYYVLVPQYQSSSQFIVVQKQVEEI
PYTLNDLNSNEQLMNTYKEIIKSPLILEKVIANLNLDTTPDQLTKQVEVRSSENSRVVTV
SALSEQPEAAVTLANTVVNEFKTAIPTILSVDNVHILSKANISREPVKPRPLINMIVAGM
IGLATGVGLAIMMEFLNTKVKTERDIEQCGVPVLGTVSKFENDPNRKKKKKKKAKQKNIE
HLQRGDGAFDT
>UniRef90_A0A2G2H6P3 UPF0056 membrane protein n=1 Tax=Arcobacter sp. TaxID=1872629 RepID=A0A2G2H6P3_9PROT
MPPFFESLLQNTITFFAILDPIGVSALVLSILPANTTSSQMNDIARKSTFTIIIAFFVVL
LTGDFILQIFAINANSIKVMGGLVLILMALQMVRGSNKSKKPTKAEEKDSKEQEDLSVIP
IGIPITFGPGIFTTILIYKQEASTFTDISIIIIAFLINAALIYITFKYSIYLKKILGLTG
QNIVTKLMGLIVGAIAVQFIISGIVSLTKAYL
>UniRef90_A0A519KQ93 TonB-dependent receptor (Fragment) n=1 Tax=Chryseobacterium sp. TaxID=1871047 RepID=A0A519KQ93_9FLAO
EIEKIDILVKKKLIDRKADRLIFNVDASIASQGMDAGETLSNVPMLKVDENLGSIIIIGK
STVNVMINGKMLNLSGTALLNYLKSIRSENISKIEVITTPPSKYEAQGNSGLVNIILKKN
PNLGFSGNVSTGLNQRTYFSGNTNGTLNYQTEKFSLSLKTTYLEGAKRADERFTILGAAQ
NYSRSVRKDMWQDLMPNLSASYKINKNSELGIEYIFDNGKNGMDILNTTKNISADAAEKN
LITNTFHREKSPTHTFSTYYDLKLDSLGKKLSFAGNFYRNNNGTEVNFSTLTLPENTIDD
VKTLSMIKPQIFSAQGDLELPFSFGTIETGVKFNQFRNSADLKYFDLENSQYNIDTEKSS
TFQYREENYAAYASFAKSFDENWQTKAGIRYENTFVKSSASNFSYGQWFPSAYISYKKDK
YILSLSYSRRINRPGMSNLNPFRWYENPYSYSTGNPLLKPSYINNLELGYTYNNKVSASI
YYLRLKNAFGQVASLDGLSQNSIYKNYYNNDFYGMNASYTDTFFKFWEASFTANASYQTA
EAFGINAKTSDGYTLSYSINNTFMLNKIKTVALFINYDQNLPNRNVNYRFENFSDLSSGI
KISLMEKQLQINATVSNIFGQRFRGEMYFEDSRQQMNNYWDGRGFRLSVNYTFGKKKQIS
KKNISFEEKERAQ
>UniRef90_A0A524M232 PDZ domain-containing protein n=1 Tax=Spirochaetales bacterium TaxID=2026792 RepID=A0A524M232_9SPIR
MIIGTDEVITIARSAEPGEHVPVHGPGGSVDGTVVGFDAASGLALLRVPGIGGKSLPAAK
PPAVGELAVTVSCPIPLGHEARLSMIRCVGGETRLPGGRLIDAYYQTDDARHRGFSGSVL
LSVTGSVLGIVMPTRRREESFVLPVDAVVRIADQLRSGRNIGIGYLGVNTAPVVLPVPSE
NAATGLLITGVEEGSPAKRAGLTVGQFITAVAGIPTPSVEALHDSLVGLTSGQTIDVSVA
AQDGSVRTLAVPVVLR
>UniRef90_A0A536HI24 Acylphosphatase n=1 Tax=Chloroflexi bacterium TaxID=2026724 RepID=A0A536HI24_9CHLR
MNKNNDTLEELHAYVHGRVQGVGFRYFVAQKAQSLGLRGYVRNAYDGSVEVLAQGPRPAL
EHLLTYLRRGPSAAQVRDVRVTWGKPTEHVSGFHMRW
>UniRef90_A0A536JF55 Collagen-like protein (Fragment) n=1 Tax=Chloroflexi bacterium TaxID=2026724 RepID=A0A536JF55_9CHLR
MGSTGSVGSAGSANGSTGNSTRVGSTGSTNSAGSANGTTGNSTQVGSTGSTNSAGSANGT
TGNSTQVGSTG
>UniRef90_A0A537A0E3 DUF2442 domain-containing protein n=1 Tax=Betaproteobacteria bacterium TaxID=1891241 RepID=A0A537A0E3_9PROT
MRARRCRRCAGGARPQGDTSRRTPIFPGAGIPAAVLVDRPRHRERRYPLARYEHEPRHVI
EARYLGDYKVWLEFNDGRKGVVDLADELHGEEMEPLRDRDRFAQFYLDYGLASIAWLDGQ
DFTPEFLYERLKEMH
>UniRef90_A0A5C4MMX8 Restriction endonuclease n=1 Tax=Rubellimicrobium rubrum TaxID=2585369 RepID=A0A5C4MMX8_9RHOB
MTTFTFAQLPRADLQIDAVYQGGRQGNAGDDPLGPLLKVSNSGGFRYRGKMDRFSLIVLT
TGMADPDWPDRIDRETGILTYYGDNKVAGQALHATPRRGNEILRRLFEDAHGGVEGRRKV
PPILVFATTRSWRDVEFLGLVVPGTSDLQVSEDLVAVWHTSAERRFQNYRARFTVLDTGS
IPRRWIDDIISGADPVAKAPSAWHLWRETGQYRALRSRRSLPWRTRVEQQPADDQGRAVI
AAIHAHFADDPHRFEHFAARLVELLMPEAHDVDVTRPSRDGGRDAVGKLRIGRNESFISV
DFSLEAKCYGPGSSVGVRDISRLISRLRHRQFGVLVTTSHVDQQAYREIKEDQHPIVIVA
ARDIVELLRAHGRADLATVKDWLNLEFGSVPMR
>UniRef90_A0A5C6RL39 TolC family protein n=2 Tax=Phaeodactylibacter luteus TaxID=1564516 RepID=A0A5C6RL39_9BACT
MHNPFTMKTTIAIAFFLGCTFALLAQPVPLTLAEAFDVAARNYPLLERERLSIAQQEARL
GLRSPLSRTDIFLAGAQVDPSNPAIGIHGAGFIQRFNWPGSARYREPALREQLLSGNARL
QLTAFELKNLVAEAYLQLVYAQHLRKHYQEVQNLMSELVSFAELRFELGETGKIPVLSAQ
GKQKLASLGQQQAQQAFEVAYTVFNNLMYSDTVYQSVATELPGLTPEGPWFVNAGHPRLL
AEQQDIRVAEAEALYVQSQYLPQVIAGAQLQVINESLPFLAYQIGLSVPLSRKPLKAQVE
IARREVDIQQAEYDAAQRELENERREGIARVNQARAKVRFLLEELLPLAADQIESSRKAY
TQGAVGYQDYLVNLEQAIESRRQYIDALYEYHAARVCLELLSGRR
>UniRef90_A0A640JNW4 Prepilin peptidase n=1 Tax=Variovorax boronicumulans TaxID=436515 RepID=A0A640JNW4_9BURK
MALACLLWLVFAIVYDLRERRVPNWLVVSGAALALVALALTAQPFDIGWAEAGWGAAAGF
CFLLPFYATNLMGAGDVKFAGVLGLWVGLSALLPIWVIASLLAGAHALLWQTLKQWPFFP
RLVVMLAGPKHASDSGASPRRLRIIPYAAYLAVASAAWMVWGRQS
>UniRef90_A0A6I0E563 Y_Y_Y domain-containing protein (Fragment) n=1 Tax=Bacteroidales bacterium TaxID=2030927 RepID=A0A6I0E563_9BACT
MTRVSFKFFALLTLSLVVELAYSQPTFHVTNYSKSEYLAGNQNWDLSIAGDRLLFVANNN
GLLHFNGANWELENIPSKTIIRSVLYDNDKLFVGSFEEFGYWDITNNTLGNYHSLSTNIQ
NSPANQEFWRIVKHNNSIYFQSFGSIYVFNGKSIKSIELPFPVLFLLNVNGQLFIQEING
MLHRVIDDKLQLVPNSEIFRNTEVKVALPFNGNKILFGTNNKGLYVYDGINFKQWKTDID
ETLFASNINNGLFINNQYCLGSILNGVFIINSNGKLINHIDSKYLQNSTILSIDTDKLGN
IWLGLDKGLSYISFNTPFDIYLDKNNSESVYTGIIHNNKLYIGSNQGIYYYELGKDNHFS
SKKLIPGTQGQVWFIKLIDNKIYCGLNDGTYLLENNKLKKIGSLSGGYNLIKLDNDKGVY
IQNTYSQLVTYKTEQSSLVQHQTIEGFSSPSKLLEVDFQGNIWLGHSIDGITRLQPNSDL
SSIVKTLKIDDKQGLNFKTNRVYKVDNRIVVPSKKGLLRWDDIKEQFVLFDELNAQLQDF
EKSYAIISLPNSRYWFIKNNEWGLFEIRFGKAILLYRIIPEMYNFNLVENYENITSLNDS
LELICLDNGFALLNIFQLNRLVEINIPPSITSLQIWSDGNSKEGHPITTTKKVEIPFNQN
NIEVSFTSNEVLGTKRYFQYRLLEIENEWSNWNTNTTVLYNRLPTGNYTFQVRTLNAKGI
VTKSSELTFEVKPPYYQSTTAIIFYCAFVIIMVYLLWKFNRIRLQRHIDRQRKLEEEKLN
REREEAEKTIIKLQNDNLQADIQNKSSQLALSTMSIVKKNELLMEIGNELAGMKTELGYR
IPNKYFDKINKLINQNIDNEHDWEIFEKLFDQAHQNFFKRLKDAYPTLTASDLRLCAYLR
MNLSSKEIAPLINI
>UniRef90_A0A6J4KI16 Tellurite resistance protein TehA (Fragment) n=1 Tax=uncultured Gemmatimonadaceae bacterium TaxID=246130 RepID=A0A6J4KI16_9BACT
MVLGLGGLGSDWRAAVALWGVPAVIGESIMAAAVATWLVVGVLYTAKWIWAREAALAESR
HPVQAGFVGLAPAATMVAALAAQPHAPSVARALFFAGAAAQVAFATWRTGALWAGGREAL
ATTPVLYIPSVAGGFVLATVAGAFGYPTLGAVAFGAGMFSWLALESVILHRLLVHEPLAV
PLLPTLGVQLAP
>UniRef90_A0A6M8VCT8 Family 10 glycosylhydrolase n=1 Tax=Ignavibacteriae bacterium TaxID=2026749 RepID=A0A6M8VCT8_9BACT
MRAAWVATVTNLDWPSSNSLSTAQQKQELIDLLDELDRDGINTIIFQIRTECDAFYSSAF
DPWSYWLTGSQGTAPYPYYDPLEFAIEEAHKRGMELHAWFNPYRVERAVGNYTTAPNHVT
NQHPDWIIQISTFKFLDPGLPMVRDYVTSVVYDVVSRYDVDGIHADDYFYPYPPNQITNQ
DAATFAAYPRGFTNIADWRRDNVNLLIAQVNDTIQSVKPWVKFGMSPFGIWKNGVPPGTS
GLSAYHEIYCDAIAWLHDRSIDYLTPQLYWPFGGGQDYAKLQPWWADSVHANGRHFYPGH
AYYRIPNWPSSSEMPRQIRLDRNNPKVKGGVFFRAKNFGENPKGVTDSLRNDLYRYKAIL
PVMNWKDVINPNPPLNLKFERLANGQAGLKWDVPLAAVDGDTASRYVVYRFNYANIQPSD
LENSANIIDVAGYRENIPGEPPSPNGPYYFVVTSLDRNYNESTMSSILQVNPPPAPVLAF
PPNGTADVEDTVMLKWNYPALASSYRLQISRSATFDSLMFLDLSGIIDTFKVITGIDGQT
KYYWRVYSVNAGGASNYSTPFNFTTGFPSKTILAAPLNNTTNVPVDTVLYWRETPGAESY
RLLLARSLDFSQNSIIVDQSGITDTSLVISNLNQNTLYFWKVRAENQYGMGLYSNIWRFK
TFNPSGLEDQNYIPAEFSLEQNYPNPFNPTTNIEFKIPQSGFTSLKIYNLLGQEVAVVVN
DYLNPGSYLFSFDASAFPSGIYLYRLKVNELSASKKMLLIK
>UniRef90_A0A6N7HRF1 NAD(P)-dependent oxidoreductase n=1 Tax=Pseudonocardiaceae bacterium TaxID=1873463 RepID=A0A6N7HRF1_9PSEU
MTFSSNERRARSATVVGLGPMGAAIARAFIQAGVDTTVWNRTRSKADALAADGARVAADL
GSAVGHADLVVTVLRDHQTTRRFLETVPADLRQGRTFVVLASSSPAEARQTQAWAEQNGL
DLLQGAIMVPEPLIGTDNGLILYCGDEKLLDRWRPVLEIAAPRSPFLGLDPGLAALHDTA
MVQVFFAAMTAFLHSSAMATAQGLTAKNFLPWAEEMLAILPATFEQLAHDVDGGAYSGAE
DNLLMELSALEHIHTTSVETGVDPQLPALMRDLARRALDDGHGADSWSRIVEGLRSTV
>UniRef90_A0A6N8JG93 DUF2326 domain-containing protein n=1 Tax=Chitinophaga oryziterrae TaxID=1031224 RepID=A0A6N8JG93_9BACT
MLTRLHSETNLLVQNITFEPGINIIYGKYSGSKEARGINGIGKSSLVRLINFMLLSDSAE
REFNKPKYNFLRDENHSLTLEFKIDNNPYFVRRHFNDVEVIYFGSDILQLAEYSKSELLL
VFSSLLFPVENNEVYIEGNRFRTLMQFFIKDDIQNKGRKDATNFFSFTPSAADKAAYNFY
LLGLPTKNILSFNEISKEYKKYSEALNTYEEKLRNEGGHTVEEYRSEKLRIKANIDTLRS
RLKGYDFKESHKEVEKQLSDVISKINDKSQEFHSLSQKLKNIKESYQLSYDIDTKHIRKI
YNEVLETFGDAVKKTLDEVNQFKADILGNRNKFLVNKEKELQASIDAVFKQLSILEAERT
KLLKTLHERGVLDKLESTYEELMKEQASFEKQNQILIQVDEFNRILSDQEIVLSQVKKDI
SDDVSKAENSLNELRQLFIEILNSAIFMGDEDASGYFDVAIDHKSKKTSLPFKIDVNIPK
SSSVGQEVLKIIAYDLMIFINSITNKRALPDFLIHDGVFHGMSHKTMVNILNYIYRTHLT
LYEKKNFQYIVTFSEDEIEVPIDKKDLYGEFAFPFSDKKIIELEDIESKMLFKRDIR
>UniRef90_A0A2I0Q7M3 Glyco_trans_2-like domain-containing protein n=1 Tax=Elusimicrobia bacterium HGW-Elusimicrobia-4 TaxID=2013766 RepID=A0A2I0Q7M3_9BACT
MQSVTAIVISWNASELIEKCLEAIKEYGANIISEIVVIDNASQDNTVDKIKTKFPDVKII
CNEKNLGFAEAANQGIDISSSEYLLFVNTDAFLLEGCVEKLFDFISKNDKIAIAAPRLFR
HNGSVQKSATYYPTFFTEFFKSFFQVWINIKELFYSIKKGYSAGTIRGACFIARKSVLEK
IGKFDESYFFFLEETDLCYRLKSAGWKIVYLPGAGVIHLSGASVKKANFDGRKQYYTSIL
KFSRKHYSSFHGKLLEIFLRCFNKI
>UniRef90_A0A6N9BWP7 Putative toxin-antitoxin system toxin component, PIN family n=1 Tax=Gammaproteobacteria bacterium TaxID=1913989 RepID=A0A6N9BWP7_9GAMM
MRVVIDTNAWVSRLLLSSSTSARAVDRALDDHEVVVSDALIEELADVLSREKFDRYISLA
DREEFLRRVLRIARTIPVLSIVEDRRDPDDNRLLALALDSESEVVLTGDRDLLSLHPWRG
IALVPPHEFLAAYG
>UniRef90_A0A6N9E009 TNase-like domain-containing protein n=1 Tax=Nitrospira sp. SB0677_bin_15 TaxID=2604892 RepID=A0A6N9E009_9BACT
MITSSPHCGHPTHKTFGDGITVMKQCLLFTLFLSCCLATALSAAELETIENATLIEAGLN
DGDSFKVRANGKTLHLRLYYVDCPETTAGTDAELERIREQQYHFGLADPEAVVRFGKQAT
DYVKRVLSRPFTVHTGYAFAPGRSATGRYYAFIETHDGRDLGHVLVEQGLARIHGKTRPD
PHDTPSETVLEELQDMRSIAMLNHAGIWGETDPRLLADMHKLQREKDQERKSLRKKLNSK
RTSCDEPIDLNTASTDHLQQLPRIGKVRAATIVAGRPYQSVDDLSKIPGIGEKTLAKIRP
CLTVRN
>UniRef90_A0A6N9R801 Tetratricopeptide repeat protein (Fragment) n=1 Tax=Aromatoleum sp. TaxID=2307007 RepID=A0A6N9R801_9RHOO
MRGLPPTLVIISTIAPRTPSRSRLSLSAHAGRAPGHASRMVDSDPGQPNSARNLASATQL
HARGELDDAARIYEELLQRTPGSAPLLTSLGLLRMQQGRLDDAMALVDRALAVDPAAAEA
HGWRGEILRRQRALEPAIDAFRAALA
>UniRef90_A0A6P0RJW7 Peptidyl-prolyl cis-trans isomerase n=1 Tax=Okeania sp. SIO3I5 TaxID=2607805 RepID=A0A6P0RJW7_9CYAN
MQKTVTTLTNKETLPSQTIVEGNDQPQLIIRILREPLLHFLVLGALLFGLYFWVGSPSIA
STSSAKKIDVSAPVIESLQGTWELQWGRKPTLQQLEKLVDNYVHDEILYQEALALGLDNK
DIIVRRRLIQKMQFLVEDVAGIKEPSDEELQSYLDDHADRYTIPGRFSFNQVYFSRELHG
DSSDTDAQNLLTQLQNNTVQTPPRGDRSMLPTIYTLASAQTLNNTFGGTLAREMAEVTEK
GWQGPFHSAYGSHLVNVTQIEPGHPGTLTEVRKSVRLDYLRDKKQKQDELFYQKLRDRYT
VSIDEDALNQEFQKEDT
>UniRef90_A0A7C1EZZ1 PIN domain nuclease n=1 Tax=Chloroflexi bacterium TaxID=2026724 RepID=A0A7C1EZZ1_9CHLR
MSVEFIFRLLGMIGLSIGGFYAGVNWARLAEVPAEPVALAFVLVGALMGLILTPYFTTRP
ANFIRKRIGELPASVLVSGMVGLIVGLLIASLLAYPLSLLPQPFGQILPFVGAIVFSWLG
ISIFMLRQRDIFSLFRGRLSGRIAAEGAGAQNDGRSVLLDTSVIIDGRIADIAKTGFISG
TILVPKFVLNELQHIADSADTLRRNRGRRGLDVLNQLQKEATVPIKITDMDAPSVREVDD
KLVSLAKQLNCAIITNDYNLNHVAQIQGVTVLNINELANAVKAVLLPGESLTVKIIQEGK
EMNQGVGYLDDGTMVVVDEGRRYMNVSLNVVVTKIFQTTAGRMIFARPENLVTTPERSRN
>UniRef90_A0A7C1UIZ1 LPS export ABC transporter permease LptG n=1 Tax=Acidiferrobacteraceae bacterium TaxID=2024893 RepID=A0A7C1UIZ1_9GAMM
MSLRIIDWYIGRTILTHTLMVIGVLVGLFSFVAFVDEMQDVGVGGYNFLQVMRYIALSMP
QRAHELLPMACLLGTILGLSSLAALSELVVMRAAGISLFRIVGSVMKMAGLFVVMNVLLS
ELITPLTETLAQRGRAEALQETVDQQTDYGLWMRDQGTFISVGEVLPDLTLLDIRVFEFD
NTRHMRSVVRAHEGHFKDGSWKLEGVRQTLFENGRAKGTRIESATWNSGLAPDILSVFLV
KPEQLSVWRLRRYIDHLKANAQETARFELAFWQKIIAPFAVAVMVILAIPFVFGQLRSGS
FGRNLFNGVMLGLGFFLASKGFGYVVLVYGIPPFLGAAMPTIIFSIAAVLLLRKVA
>UniRef90_A0A7C3DTQ8 Anti-sigma factor antagonist n=1 Tax=Bryobacterales bacterium TaxID=2026791 RepID=A0A7C3DTQ8_9BACT
METRNDGNVRVLSLKGYLDAHTAPRFEAAVEEELRGGRHRLVADCSELDYISSAGLGVFM
TFIDEARAAGGDIKLAAIQPKVYQIFDVLGFPALFDIQPTVQDAVARFGSGAQEG
>UniRef90_A0A7C4ZI18 Nucleoside triphosphate hydrolase (Fragment) n=1 Tax=Oceanithermus profundus TaxID=187137 RepID=A0A7C4ZI18_9DEIN
MEKLLEIMRRLRAPDGCPWDRKQTHESLRPYLLEEAAEAVDALTEGD
>UniRef90_A0A2J6WYH2 Adenylate kinase n=1 Tax=Chloroflexus aggregans TaxID=152260 RepID=A0A2J6WYH2_9CHLR
MTVGKTLLLIGPPGTGKTTIANLLAQESGVAVVATGQRLRAEIRAQSPIGRQIATLLEQG
RLAPDDVMAKLMRAWLQAIPLSQMCLLDGYPRSVAQAQMLETMLAELGRQVDNVIVLDLS
EAAILHRLSGRRVCRSPAGDDVTLHIDDTERIAQCLAKGGVLRQRDDDRPEVIRARLRLY
EQETTPVLDFYRHRGLVHHINADQSPEMVVAVINKVLQDD
>UniRef90_A0A7C5VAI4 Type II secretion system F family protein n=1 Tax=bacterium TaxID=1869227 RepID=A0A7C5VAI4_9BACT
MPSFECKIMTAQGQVVTQVLEGANEQSVSRELIKNGSRPISIKKRKDQKGGGGEIGLFAK
KIKVDEIVLFTRQLVTLLKAGVPMLTALEALGNQSTSQLGEILKKVYVDVMSGKSFSQAL
DQHPKVFSKLFVNSVYAGEMSGALDEVLERMAVVLKKDEETKRQVKGALKYPIFVVLAMV
GAFIILMTFVVPKFAGIFEGFGMELPIFTRILIGTSRFVEKNVLAILGTMAGFFIGIQIL
LKNSRGRALWDAQIMKVPLVGPLVTKSAMARFTKMFETLNRSGLPILQSLNTVSGAVGNI
AIEKKIKEVAIGVERGEGISGAMKKSGLFPPMVIRMISIGEQSGSLDDMLNSISSHYDME
VEYAIKGLTSMIEPIMTLALGGAVVVMAFGIFLPMWGMTGAVQ
>UniRef90_A0A7C7DB75 Transketolase n=1 Tax=Firmicutes bacterium TaxID=1879010 RepID=A0A7C7DB75_9FIRM
MAEYASTRSAFIAALLESGRKNTSIVVVSADSESRYGEFVKEFPDRSFNVGISEQTMIGV
AAGLALTGKTAVVTAYANFLAFRALEQIRVDIAAEKLDVKLVGTDTAFSAGWSGYTHLAL
EDMAAIRALPNIVIVDPADGNEAFEATRAMFEYRGPVYIRLRGRQKDPVLPVPTRPFAIG
RGEVLVEGKDVLIVACGSAVYESLKAASLLQAQGWSPAVVKMSTIRPLDGELLLELTGRI
QRVVTVEHHNIVGGLGSAVAEFMSEAGIGGRLLRLGVTNGFCRAGSEDMLKKALSLDGEG
IASAVSHFLLKEK
>UniRef90_A1ZRY5 Substrate-binding region of ABC-type glycine betaine transport system n=1 Tax=Microscilla marina ATCC 23134 TaxID=313606 RepID=A1ZRY5_9BACT
MAPLVRQNTLSKHPELMQVFEQLTGKISEAEMIRMNYLVDGKKQNPRKVAQDFMKHKGFK
TQRYYTGQEADITIGGKKFTEHYILPEIFKNFNRK
>UniRef90_B9Y8Y2 Uncharacterized protein n=1 Tax=Holdemania filiformis DSM 12042 TaxID=545696 RepID=B9Y8Y2_9FIRM
MLDLGKNAKSEIGFHPSYRTSAERNDCETGVLCSKSLKNQKLNHRKTADFIR
>UniRef90_C5C2F5 Transcriptional regulator, TetR family n=1 Tax=Beutenbergia cavernae TaxID=471853 RepID=C5C2F5_BEUC1
MTTSRAYRSPVRDAQARLTEQRVLDTAEDLFLSRGYTATSVAQVARGAGVSPQTVYNVFG
SKVEVLARLYTRRVLGGDPTPPLERPEIRALDAETDAAWIVRAYVSLSRELAERVGPLET
VVAAAAAGDADVAARVGGLGAERLLGAELLVRRLRQLDALRPGLGDDEARDRLWTLSGSA
VWRMLTRERGWSTEAYETWLTEVLSQAVLADPDAVAVPPWERGGEAVRQAADATDPRTRT
T
>UniRef90_D3UG89 Putative membrane protein n=1 Tax=Helicobacter mustelae TaxID=679897 RepID=D3UG89_HELM1
MEEKDPQKNWLSNLDSELVIKNMLFCLLFLCLVGMGVSYLLFPMIKKYKFTAEKQSRNHV
VLEVTTKKFNDVQGAYMLFSRENKRLLDSLHREISTKDLKDFLERFFSQVSISKGEERSD
EKTGFYEREFRAEVVAKNLQAIRDFFDGVKNASMNLRVLVPFVIKTKEDQLSVRFIIQSK
RTIR
>UniRef90_E1Y8X6 GTPase Der n=1 Tax=uncultured Desulfobacterium sp. TaxID=201089 RepID=E1Y8X6_9DELT
MKPIITIVGRPNVGKSTFFNRVTRSKDAIVDDFPGVTRDCIHRDAVWNDVEFTLVDTGGF
AYGDEDDINSKVRMQVKQSIDDADAIIMMLDGKSGVSPFDSDIVQLLRSVSKPVFYVVNK
IDGDEKEINLYEFYSLGIERIYSLSSEHGYGVGSFLDDLVSIFPKADSGQYQDIIKVAVI
GRPNVGKSSLINRILGKDRHIVSDVPGTTRDAVDSLCEIKGKQYLIIDTAGIRRKSKVSK
KIEKFSIIKALKSLDRCDIALIIIDASEGITDQDISIAGYAYERECGCIFLLNKWDTVEK
GDKIKKKFIEQLKYEAKYLNYAPAMTISAKTGLGVAKIFDLVDEVYKQYEFRIGTGELNR
ILESAVTKTEPSLYKGRRIKFYYTTQVSIKPPTFVFFVNYADALHFSYKRYLVNQIRAGA
GLDKTPIKLVFKKRDGDRHKKK
>UniRef90_E9SA10 Putative lipoprotein n=1 Tax=Ruminococcus albus 8 TaxID=246199 RepID=E9SA10_RUMAL
MKKTNIYAAMIAITMVLSLASCAESAVSSDNTAETTTKTTTDLSTETVSGEKVAAGDTEN
ADTEIKSAFTDDGDSLDIVSASFEGSTSGMLDTADMFSERDLEQTADVSEAEYITVSSND
TISITDGGVYVISGSAENCTIRVEADSQEKVQLVLDGVSITNEDFPAIYVVSADKCFITT
AEGSENTLSVTGSFTADADTNTDAVIFSKDDIVFNGMGVLNISSAYGNGISGKDDVKFTG
GSYNITSALDAVEANDSIRICGGTFDIISGKDGLHSENDEDDSQGYIYIADGTFSIDAKS
DAVQATTIAQIDGGSFDMTASEGIEATYVQINDGTINITASDDGINATNKSTAYDVAIEF
NGGYTTIVMGQGDTDGVDANGSVIVNGGTIDVTAQMSSFDYDGTAEFNGGTIIVNGEEVS
EIPVSMMGGGMGGHGGMMGGEMQEGMQGGMRGGRRGEMFSMT
>UniRef90_F9Q5M8 Polysaccharide biosynthesis protein n=4 Tax=Haemophilus pittmaniae TaxID=249188 RepID=F9Q5M8_9PAST
MYIRMLFNMGAMLYISRVVLRVLGVEDFGVYNIVMGVVILFSFFNGTMTATTQRFINVEK
ASGDPLKVNKVFNISILNHVLIMFLVVLLAETAGLWFLNVKLNIPAARMPAANIVYQLAL
LIALVEIIKVPFNAMIVAHEKMAFYAWLGLAETVLKLSAVFILMHIEHYDKLIAYGGLLL
GVSLSVLCLFVFFCKRTFPVETRFRLYKDLDKTREMVSFSGWMLLGQVAVVGSTQGLNMV
TNLFFGVLVNAAVGIANQVDAAVYAFVNNFQVAFNPQLVQSYAAKDYDRNRRLILATSKY
SLYLIAILSAPVLYFSHTLLTWWLGDNLPQYVEQLVQATILCSLISAMAGSFWMTALAIG
AQSVKQYNIVLTLIDLCTVPLAYYLFTLGFNPVYAFIGKFTTAMIMQIYRLYFINKKVKF
NRSEFVSYLFNVVVIFTLMLSLIYLSDTKRTYSFMAFIGGAFILEIILIAVIVLFGLNRQ
EKI
>UniRef90_H6SPR6 Response regulator receiver domain protein (CheY) n=1 Tax=Pararhodospirillum photometricum DSM 122 TaxID=1150469 RepID=H6SPR6_PARPM
MTEIASPSGASALSSPPTGPSRVLVIDDGITMRLFYRTVLEAAGFVVEEATNGIEGYEKV
LAGSFDLLIVDINMPKMDGYTMMRAIRRDTAVRGVPAVTISTESSDEDARQAFESGANFY
LVKPVAPDTLTRVARLMTGEVAP
>UniRef90_Q1ISB7 50S ribosomal protein L22 n=1 Tax=Koribacter versatilis TaxID=204669 RepID=RL22_KORVE
MEFTAKANFVRVSPQKARLVLDLIKGQRVEDALNTLLFTKKGIAPAIYKLVHSAMDNANY
LSNEKGLDLDLDRLYVKKAIANDGPRMKRIRPAPMGRAFRYQRRISHIEISLAEKPGFQG
STATTVEDEAPKAKGAKGAKAKKAPAKKAAAKKAPAKKFAGKKTAKR
>UniRef90_Q3SSR2 Heme A synthase n=2 Tax=Nitrobacter winogradskyi TaxID=913 RepID=CTAA_NITWN
MTRPIAQKESHLRAVRWWLVFMALLIAAMVLVGGATRLTESGLSIVEWKPVTGSLPPLSQ
AEWIQAFEGYKAIPQYREMNAGMTLDQFKTIFWWEWSHRLLGRFIGIAFLLPFLWFMWRG
ALPSDLKRRLWIIFGLGGLQGAVGWWMVASGLTERTEVSQYRLATHLVLALLIFTAIVWT
LRRLSDRPPTLASIRLRVTSGVLLVLVFVQLYFGALVAGLRAGRVFNTWPDIDGSFIPSA
DRLFFEQPWWRNLFDNTLTVQFQHRMMAYALFAVAVLHLIDALVSRANPAIVRGALWLAL
AMTLQATLGILTLLYEVPIMLALVHQGVAIVVLTLAIVQAERMTEGQSARQRQELGVAAG
>UniRef90_T1UDG4 Uncharacterized protein n=1 Tax=Helicobacter pylori SouthAfrica20 TaxID=1352356 RepID=T1UDG4_HELPX
MNPKNEILRYNAFAFAIFSFHGKLLFKIYPHKFHLWGFCNNLFLSQ
>UniRef90_U2EVX0 Uncharacterized protein n=3 Tax=Campylobacter concisus TaxID=199 RepID=U2EVX0_9PROT
MIGFFAVSIHLQKANIIRQIFKKDKNEKSDLSLNHRGN
>UniRef90_U5VT62 Peptidase S26B, signal peptidase n=1 Tax=Actinoplanes friuliensis DSM 7358 TaxID=1246995 RepID=U5VT62_9ACTN
MTGWATVSRTLIVAALTTVLTLTAWVLLPLSWGWDAYTVTSGSMAPLVRPGDVVIASPGA
GSGPRPGTVVVLAPAVSGGEPVTHRVVERLPDGRYRTQGDANAQPDSRLVTKAQLLGVGR
IVVPLAGTVRLHAGRAAPVAGLVLIALSLAIPQVRRRFRYAGRHRLVAVAATGVLAAAAA
LPGTGAVYTATSATATNSWKASYFYTAAVKASGPVSYWRMGGTSPSPVADETGTTPLTLY
NSPTTGVAGAVRADPNTATRFKNGTGPSYAAVTAPAHSITGPLTVAAWTDAVATTNWRLV
FKGSPNAGMINYLLSWSSDGRDMRFIVDFGTTRQTALGRWPTGGGYHFAVGVYDGSALRL
YLDGVQVAAQPVTGTITGYPALPLTVSENSATTGLTGSVDEVAIWNKALTATQISTLYAL
ARQ
>UniRef90_UPI0002F20ABF 2-dehydropantoate 2-reductase n=1 Tax=Limnohabitans sp. Rim47 TaxID=1100721 RepID=UPI0002F20ABF
MSETINGVSFNKVAIVGAGAIGGWLGVHLARAGVQVSVLARGDTLGALQQQGLQLHQGSN
LHTVPVHASNDAAALGVQDLVVISVKAPALASVAQQLGPLIGPNTVVLTAMNGVPWWFLQ
GLGGTVADRSLDAVDPQGAIARALPAAHIIGCVVHASCSVDAPGVVRHHFGDGLIVGELS
GEVSPRVQALHALLQKAGFNASVSPQIQKDIWYKLWGNMTINPISAITGATTDRILDDPL
VRQFISGVMLEAKAIGEKIGIPIDQQPEDRHAVTRKLGAFRTSMLQDVEAGKPVELDALV
SAVRELGQLTHVQTPLTDVLLGLSRLHAQGRGLYGC
>UniRef90_UPI000306845C hypothetical protein n=1 Tax=Vibrio coralliilyticus TaxID=190893 RepID=UPI000306845C
MKLSEGSLKKVNDAKNELQDETLDIMNSASVLLKFPQGSGSGVVIHLNSKKVFTVLTALH
NLTMHDKADLSEEKNNQKHMVGGKVHYLSTTTVVTHAQGLSRGATINKYEKNSEAKIVSI
TRNLGLGNVDLCLLCCEIEDGMGLPHCVAGPYDVAADDKTDYRAQTHIDAFDRIKNSPYQ
YCDPEDKNKYTFYQVGYGRGPGDGDLFNASLDKRQFKLSYPKCLSTLEGIDCKPDIKAII
LLDSDANNTTLKGDSGGPLFCVEQCYKNGKIWKEQIYVIGVTRGADDIPIDSKQEDDTNK
PDGWLNNSVTSALKYWESQLN
>UniRef90_UPI00034B8EF9 cytidine deaminase n=1 Tax=Rhodopseudomonas sp. B29 TaxID=95607 RepID=UPI00034B8EF9
MRRQNFEELGEADRLLIETARRSSVNAYAPYSGFAVGSAVRTRSKRLYHGANLENAAYGL
GMCAEVAAITAANSAGDYDIEAIAVVGFRFSTPPDVTQVVTPCGRCRQLIFEAGQIARTD
PVVFSCSGDLEHIEEARISEMLPGAFGPDNLGLSQSWPQLRGQLVETVRRIEAAGAPSAG
RAVKR
>UniRef90_UPI000363754C DUF255 domain-containing protein n=1 Tax=Lewinella cohaerens TaxID=70995 RepID=UPI000363754C
MRYFPLLGLILAASCLFFWNATSADQPSTSDDTTIEWLSWEEAISRMETQPKKIFVDVYT
DWCGWCKRMDASTFIDPAVVKQMNEHFYAVKLDAEQKEEILYDNHTFVYRTDVGRRGVHE
LAMALLDNRMSYPSFVYLDENRNRITISPGYKDATVMGTELQFIGADHFKTQTLEAFKAT
QGK
>UniRef90_UPI000368BF7C hypothetical protein n=1 Tax=Methyloferula stellata TaxID=876270 RepID=UPI000368BF7C
MSRSGLILAGALVTFAGGIAPARAIETCFHMCLKGKLVSPNIDDQTIRDDMQACKARCDE
EQKAQLESDGIAEKVAACVPEKLPDAEMKKVRSASPSIVAFANAFTWDVNNVLTDKIIRQ
VEITTQNLSLEDITMSAGGTVEPGQSGTFLIRYIADGYPSMRVTTRVKAIYACALEPGAA
SKPD
>UniRef90_UPI00036BA72E hypothetical protein n=1 Tax=Jongsikchunia kroppenstedtii TaxID=1121721 RepID=UPI00036BA72E
MGASAFTGNWQRHESRLTLNAHRTGSILIGANAVDGETWSLTWQPVGRGITITIGTQTDK
SGAGLDGYLSHGQVVTGELGTDSTNTMVLRTHGTGTNNSETLSWCSSTYGSSPECGA
>UniRef90_UPI000374E15E hypothetical protein n=1 Tax=Amycolatopsis benzoatilytica TaxID=346045 RepID=UPI000374E15E
MPEYTIVQCSQGHYFSTIWIPFVSLKAIRLGDRRVQKCPVCRRFRGVVQVPPEQLSPEEL
REARELKDSRLP
>UniRef90_UPI000419F26A hypothetical protein n=1 Tax=Burkholderia sp. WSM2230 TaxID=944435 RepID=UPI000419F26A
MARRDTEEEKSAEANAEQATTEGMAQPDTGMDAGTTGGRNGLREPARVASEQYTGPVIGF
VRDTVSGTLVATGAVATDAVETVRDVLTGAVHATEEVGTETLGLVGTLGTGIVATARDIL
MGGVGGIRQVLGSAAPNRAASMEREPLHARNMTNP
>UniRef90_UPI0004653B1B hypothetical protein n=1 Tax=Luteimonas huabeiensis TaxID=1244513 RepID=UPI0004653B1B
MQEAECLNRAIARYRRAHGESDPLAPALERLQREGWALWRVPEAEHPDVRRCAADFIVDY
VEHALDDHRICDEEMGRIATLKSIFAMREGDLHALNRHRIAELVALEMERMLIDERVEDA
ELLQQAALQRALDLGFDQFLALARAPVERIVERLLAQARQAGPEARAGVLRRIGALQTVV
RIDTTTLTATWPGASP
>UniRef90_UPI00046AE608 hypothetical protein n=1 Tax=Marinilabilia salmonicolor TaxID=989 RepID=UPI00046AE608
MAAGYVTNYGNVENDGLSWDTPKRSIQSAIDAGLSPISGVGFFLRLYLLAQYRLRLTRLD
F
>UniRef90_UPI000488295E hypothetical protein n=1 Tax=Desulforegula conservatrix TaxID=153026 RepID=UPI000488295E
MQKSSNISSSWIKDLEMKKSEASWSTWLREGRQYLKAGKGEKNKFNNSILYNLLAMSLEK
FVMAILGYNLSMPVNHTFTDLIYSLEKLYPLDTDLRKTILRLETKQEICSFEDYVRTDIS
DEDIIILREAVKQFEKIANEVCLYEKAPGILFG
>UniRef90_UPI00048D2B4A SigE family RNA polymerase sigma factor n=1 Tax=Nocardioides alkalitolerans TaxID=281714 RepID=UPI00048D2B4A
MSDENFVEFARANHGRLRSLALGLTGNAAEADDLIQVTFEKLLRAWRRGSPDAPFAYART
TLVRCHATEMRRAWHSRERLGDGSSHDDLRGEVGGDLGHLEGVALDRLVLVSALARMPPR
QRQVVTLRYLEDMSVADVARLLRCTPGTVKRSTSAGLANLRQALEQPMTRPTLIEGARP
>UniRef90_UPI0005A740A2 hypothetical protein n=1 Tax=Streptacidiphilus albus TaxID=105425 RepID=UPI0005A740A2
MSSRITRARSALRRRIERGGSSDRGTLSVFVALAMVGMIALIGIVIDAGGLLDATVAADE
YANEAARAGTQVINVDDAMTGKSITVYCPSTQPRGTLTAQSEAASFLKSAGVAATAHVTC
PADQPNTVDVSFSTQYHTMLLSIFGIDSFTINGSGTATLVTGRQTPNGGQQ
>UniRef90_UPI00066E0854 calcium-binding protein n=1 Tax=Streptomyces sp. SBT349 TaxID=1580539 RepID=UPI00066E0854
MRNALIVLGATALAGVGLGAAPAAAATTATVSAVGNTARFSAGEGEVNEVVVTEVGPRID
QLYVFNDVVPVTPGQNCFHPDEADLTVVACHIDDIGDIPFVSLELGDGDDDVVVRTSGIG
VVYGGDGDDTVHGNNTLHEVFGEDGDDSLSAGHAQHGGPGNDTIRPSPDGWAYGDAGHDT
LIGHRAGETLYGGSGNDVIQGQDGDDLIFGESGEDEIAGGTGNDEIHGGDHADIIFGNSG
DDALYGDGGVDEISGGTGNNVIVQDWAPVRRDA
>UniRef90_UPI000824F04F sporulation protein n=1 Tax=Metabacillus fastidiosus TaxID=1458 RepID=UPI000824F04F
MSFFNKVIASIGIGTAKVDTKISSSRVIQGGDIQGIIQISGGQTDQEIEGIKLHLMTRYV
YDETDHPINCIIYTYKVDEQFIIEKEEVKELPFSFQIPFHTPMTIKDPDTLKNIPRVWID
TDLDIRYALHSRDYDPISIDPSAVYETIIELIEGIGFKRRNMKNISAPNHFKTDHPYVQR
FKFFPSCEKYSGSLNNLDVYMLQEKAETVVYFEAEKKAKGVIDSIKEELDVEEHHEKITL
LNDDVIKNRDVISEQFAHIISRLV
>UniRef90_UPI00082D90CE hypothetical protein n=1 Tax=Nocardia harenae TaxID=358707 RepID=UPI00082D90CE
MTDSDRAAPAEPRHDVLVTGNLLVAGEPVAVTVGRPAPIPPVRGSGYWCRLAVDRATAAP
AQSIVVGRDSAGALASALTLIESRFGVSPADFLADATIGTARMPKN
>UniRef90_UPI00092FF46F hypothetical protein n=1 Tax=Hyphomicrobium sp. CS1GBMeth3 TaxID=1892845 RepID=UPI00092FF46F
MSLRAIPLTIIAFVLYNVIVLFSGSSGAEGTAVDGGAAARALLSETIFSFHMISGGTWDF
TWGDLIILVTLVILFIEIVKATYTSSSGLIDHGLSMLVFIAVLVEFIVIPQAATSVFFVM
LMVMLIDVVAGAIISIRVARRDIGFGSAN
>UniRef90_UPI0009B994A6 YonK family protein n=1 Tax=Cytobacillus gottheilii TaxID=859144 RepID=UPI0009B994A6
MAKDTLNRKYSNVVIDLEEMTLTEMPKKKDEEEREFDLMTELARFAGENRRVDITFNEVS
EHFPEGDED
>UniRef90_UPI000A98C9A0 hypothetical protein n=1 Tax=Streptobacillus felis TaxID=1384509 RepID=UPI000A98C9A0
MGIISEKEENKLINIAIKEKMIEEKKNISLDQYLENEKKYANTDRLKAIRKGKKRTIE
>UniRef90_UPI000BFA56E0 ImmA/IrrE family metallo-endopeptidase n=1 Tax=Bacillus wiedmannii TaxID=1890302 RepID=UPI000BFA56E0
MTKTPAQIQLELLQNQIFRKARGDEWVNKRIEQNKAKNFYQGFMEKQADTYLKESKNKNI
KREDLIFDLKAQGNVYENQVGYNMLVHLLDNIEKASKDLGFTIPTRPIIGTLPTGKVQAM
AMRHYVSKEPMIIFEYELFTFTNLISKSVLLSLPFEQKNGVTKFSSSEENIKKMIVQDQT
GVQKFLEVLLAYLIKGQPTLATPYYPNEKIIGLNSQITHLMELFVMGHEYAHILLGHTNC
SKQKESGISTEVLTEMIFKWNQEFEADGLSLILILQSFSNKNFYDMPLLYAGVDLFLSCL
DIMDRSISIILSGKEEQRMDDSHPPVSERRDYIRYHLTRMLGTEKAEVGISLAKTYVAVL
EVYFDLCRPVLLDLHHKRTKLAKTWWK
>UniRef90_UPI000C9DAB15 hypothetical protein n=1 Tax=Vibrio diazotrophicus TaxID=685 RepID=UPI000C9DAB15
MTLINKYYIATRQQRSTRIDSDLTPDFFKGLVYHGTAQSALDTLFRQFSQVGQSAYTLTG
PYGSGKSTIALLLTGLLHHSYAMRHAALEVINEESTKLLEESIPYSSGWLQIRSVGGVNN
PVDTFWNATLEALQSHPNTAKVYKKYAKVEIKTESALIDTWEELFKEVNSLVDGVLLLAD
EMGKSLEFINKNRGELHLFQDLAEVLGRIKTPVIFLGLLHQAFSEYAKDRGTKLQEEWGK
IQGRYNDILYNVSTDETVALIAKSIVNIDSVDNSGDIRVSKVLNALTDKPERIKQLKQRL
EQSVPLHPLTTLLLGPISKRRFSQNERSTFSFLNSHEQHSFQMFLKQNTNKNARYTLENL
WDYLETNLEHAILGSPDGHGWAAATESIRQASTKQVPEKAIEILKSIALLTLFGRPANLA
ATEEMLLASSDIDDRKELDEYLKSLKEASCIIYRKHQSSWVIFEGSDLDIPSLIEEKIEQ
QGDSNEAINQILFSKQIIAKGYYHKKGTLRWANLSISQRFDKDEINKAVEQRREEFANVV
LLLEANRAEVLRDYTKLHPTLILGNANNSEDIITFSKELYALELLKSDKKIGADLQHDNV
ALKEYQGRYMNAEMALKNAIDEGFNSAEWYYCGQNSTTKTLSEIVSFSAEKIFSQTPVIM
NELVNRNKLSGTAVSALKKLLKAMLENESEENLGIKGFPPEMSMYISCLKNTHIHTYESD
QGSHWRNDTINPRLKSIFKAANDLLKDNAGRTVILSEIAALWNRSPFGLTQGVIPIYLLA
FLKTLGQDVAFYEKDLSNEYAFIVEPDEDYVYKLIRSQYELAVKYIVLDKSEKEWLQNLA
VFAATETSRDVATNVLAIATPLVTTMHNLPHWVKNAHNFIEDDLAANKLVIAVRDLFLQA
NDPHALLIKDLPKLLNSEGNLSYLQQIDVLENCFKVLRGKHEKMLRQIKDKVKIFFPETG
EELASMCKLVEDRTGDLRLKAFARELGKSEDGLMQWLESMIQIVIGRGKQSWNEGLLLTA
SAKISDFSQDFLSIVKSSYQSNVLADAKPESIKTKLVSLVLEDDDGQLRSYKKEVRVTDN
SNSDIKVKDVSQTLNALNLNEFERIHVLQTLLKEALEAQG
>UniRef90_UPI000D304618 AAA family ATPase n=1 Tax=Nocardioides allogilvus TaxID=2072017 RepID=UPI000D304618
MQGGVILFRGTGAAACRYLESDRSRADDYYLEGGTTLAAFTVMDGSGEVLATSELDAEAY
AGWVDWIDPLTKTSMGKPRLPGEEGTAKHGSPRFAEMVVNAPKSLSVAAALHPDVSDALD
AAQADAVAEIHRFLALHSVTRVGPRGRQEVVPVERLQTVAVVHKTSRAGDPHRHVHFQIG
TRVWAAGKWRGLDTAALFKQQGAIRALGTAVLAAHPGLASVLDRQGLTLDPVTGEVVELV
PFNAVMSKRAGQVEKNLAELEAEWAERHPGEEPGPVITSRMVAAAWAKDRPQKRPTSLAH
EDGWRRELADAGCDPELFSLPRVGGHWLANETVSPKDLQVLTLASRALDRCAAAASTWTR
HTVAEKVTRIVTEHGVRATPADLRDLVTLATDLAVGDCLSVLPPGAAQPEHVAHLTSLQV
LAAEMRLCDLLTARVGTTARSHITDVTALAAERGLGGGQARAAAAVASTDPLVVVEGAAG
AGKTTMLAVAIVAACAEGRATRIVTPTKKAADVVARELGVPAESVAKLLHAHGWRWNSDG
VWTRLAVGDRDPATGKTFGGPPVWARLSRGERIVVDEAGMLDQDSAIALFTLADDAAATV
ALVGDRAQLPAVGRGGVLDLAAALAAGSGRTVFDMDSVHRFTDPVYADLTLRLRAGDNPA
HLFDRLHARGHVRLHRSTDDAEQAIASATTAAIESTRTVAATVATNDEARSLNDRIRAQR
VVRGEVDDTATVSGNDELPIGAGDVITTRKNDSTLGVANRQTWTVQSIGDDGTVWALEAV
CPRKHPRSVALPSSYVTDHAHLAYAATAYGVQGVTTTSAHTLLSEALDASGVYVGMTRGR
DANVLHIVADNLDEAREHFIDALELDRSDRGLPAATEAAQVAIAGLAAEGPVKVVNDERA
RLVEAIANADREAARCEHAAGLLATQGQIHAREDESGRDAMARAEAHSTTVLDDAVRPLL
AHAMVDGQAYLDARIQQDAAWDANRSTGRLGRRAAQRRLDAARAGTRDAQVTVLDRWGSV
PATGRWAATTRDGLEAWAARVAHQLAEAQPAVASARQDVARADEALKQTRWRHRAEAEDL
ILRIYGRRDAASVRAVSGAHSAQARAQRWRQYADAARADLTRIESLPIGRAVHFIESRRA
RALQVEVERTAATHSARLDAPTEHRIEQTHPELGRGI
>UniRef90_A0A2N6CKF0 AAA family ATPase n=1 Tax=Chromatiales bacterium TaxID=2026725 RepID=A0A2N6CKF0_9GAMM
MTEVVRDESSPDIARDRLLRLQEALESVLLGQRTLVRELLTAIVAGGHVLLEGLPGLGKT
HLAKGLANALGVSLGRVQCTPDLMPSDITGSEVLQRTAGGQVQMEFLPGPIFASLVLVDE
INRATPRTQAALLEAMQEGQVTAGGRRHVLPSPFWVLATQNPIELEGTYPLPEAQLDRFM
FKVHVPYPDADALESILEEALDSEPADNLSAILSASELEGLRSWGTKVIVAGPVKRAAVD
LILATQPAHDDHSPASRHLRYGASPRGLQAIVRAARINALLEGRAHVAIEDLNRVALPAL
RHRVLLKVESELDGLGPDRVLRDIIGSWLNSR
>UniRef90_UPI000E0D3AEE cupin domain-containing protein n=1 Tax=Ornithinimicrobium murale TaxID=1050153 RepID=UPI000E0D3AEE
MEGFVIDRTDGRDDGEDWAEDYEELPGGAAVSLILESTSKEGVGPRLHKHPYAETFLIRR
GSATFTIAGETVTGRAGQVLVVPADTPHTFATGPQGYEAVHIHASVAFETEWLE
>UniRef90_UPI000E76AE58 TetR/AcrR family transcriptional regulator n=1 Tax=Nesterenkonia muleiensis TaxID=2282648 RepID=UPI000E76AE58
MSEQAAGTDRRSEIAEAGIRLIASRGVRALTHRAIDAELALPVGSTSYYARTRRDLTKLI
VQRLATRTLMDMGRMPIPDRPTVPQAAALIAHGLDMTLVRADEHLARIALHIEYRSDPAM
LEALAGDPPLRPRLIRAAEGLLSSLGVAEPARHAHDLVALMDSLLMQRAVRGAKINVEDI
VRAYLDGISQAKASD
>UniRef90_UPI000FDB3436 hypothetical protein n=1 Tax=Mesorhizobium sp. M7A.F.Ce.TU.012.03.2.1 TaxID=2493681 RepID=UPI000FDB3436
MIEELIAIGHRPADVWEYSPREIAGYLVLAGERRKSEASEQLAIATMAARSDPKEIKKLL
DKMARS
>UniRef90_UPI0010329CA7 Eco57I restriction-modification methylase domain-containing protein n=1 Tax=Fusobacterium ulcerans TaxID=861 RepID=UPI0010329CA7
MEKIYEYFEKKTSNYLNSKNKEYRKTFSQFFTPKDIAKIMVKDISFYNGVTEIKILEPSA
GTGILILAVIEKILLEFKNIKKVYIEAIELDKELYKILEENMKYLKMNTLNKIEMNILLL
NENFIELYGEVWETNDKNLFSYLNTKKEITKFDLIISNPPFKKINKNDKENKYFNDLILG
QPNIYHLFIALSLKLLVPSGKYILISPKNYLGGKYTENLRKFIFNNFSLESIHLFNERNK
AFGSEVLQEICIAYFINEKKDKIEISYNGKKDDSFIVNTKDIFLKNSNALIFPKNEIELK
YKKKLTKGYKTLLEQGLEFKIGQIVQFRIDKEDKKIQAFSEGEVPLLLVQHITKNNINYF
PLTGNKGKGKIISLNFNEKTKRKLIKNENYVILRKNVDFESENFIQAAVYKKNTLKTEYL
GIDNNLAYITSADGNLSLEKAKKICSFLNSRLFKNYYKMFNNSHTINSYEINNMLFPIF
>UniRef90_UPI0010919EDA glycosyltransferase family 2 protein n=1 Tax=Mesorhizobium sp. M1C.F.Ca.ET.210.01.1.1 TaxID=2563930 RepID=UPI0010919EDA
VIVPTFNREKYLPEAIASLLKQTVVPDQILIVDDGSTDNTSAVAASFPAPVEYYRKENGG
KSTALNFALRHCKGDFVWVFDDDDVAHPTALERFLAAFDREPTADFAFGEYARFQQSAQI
EERNYEIVAFGHVSQD
>UniRef90_UPI0011123495 hypothetical protein n=1 Tax=Ralstonia solanacearum TaxID=305 RepID=UPI0011123495
MRSLTLNAGTLAILVVCTSPASAAPDTCDKIRRVATSAVVDGFSSESAGQLAGSGGGKYL
RCKTILAGVKDPEETCNISMVHTPSWSVSWELSPVANAYSEAKATAEELSACLPNSRTEV
SVVKGHWRIFWPVENGIARLRVDASVRNDPVPHVDLTVEKK
>UniRef90_UPI0011C45493 hypothetical protein n=1 Tax=Mycetocola tolaasinivorans TaxID=76635 RepID=UPI0011C45493
MADNDRYDIELHVSGLEGQRDHHFFVAMAGSIMPEYPNSDLAGHPQATIDCPPSILSTDD
TTKCLSTVGNLDSLWFNPESAEDLIIVNGKLSKLEHDDSKGFGTVAVSTAPTNRVEAGDR
TLFRLPTVGTTQVFDTIRDEFKVNVEGLENAYVPIIKTIVKYDELSETELLENPSLVPQS
MRPLTWVEDSGARLSASGFIVDLREQRATDRNLFVVAAITGVWGGSIFPLAQSWMGWYSR
RRLN
>UniRef90_A0A2P8CFP8 Dihydroorotate dehydrogenase (Fumarate) n=6 Tax=Prolixibacter TaxID=314318 RepID=A0A2P8CFP8_9BACT
MPDLSTKFMGLSLNNPIIIASSGLTDSVEKIKELEANGAAAVVLKSLFEEEIILEMKETE
HRMTGRPFLFPETIDFTEEELYEDSVRKYIRLIKEAKEAVEIPVIASINCVSSQKWMYLA
KEIQDAGADALELNLFFLPSDDDREQLDNLVITDAIIHQVKEIVSLPVSLKIGYYCSNLA
SYISRISEAGVQGLVLFNRSWMPDIDTENLTVTSGPILSSPGDYNQTLRWVSLMSGKVKC
DLAASTGIHSADAIVKQLLAGAKAVEIASVVYKHGPKHIKVLLEELKKWMAEKEFESVED
FVGMLKHSSTGNPAAWERVQFMKNFSQFVS
>UniRef90_UPI00123909DC alpha/beta fold hydrolase n=1 Tax=Streptomyces albofaciens TaxID=66866 RepID=UPI00123909DC
MTDIGFFARSFGPPPREGRPAMVLVHGLGLSGRYFVPLARRLAAGGATVVVPDLPGNARS
RAAEHRAPGVGQCAEALARLHRRLSLGPSVLVANSVGCQVAAALAARHPRLVGRLVLVGP
ALEPGVSGWRQCARLVADAPREPLGLLGLAAFDYLVTGPLRCAASFGHALRDAAGAFEGN
LSRVRAPTLVVRGAGDTIASGTWTRRVAGLVADGRAGEIPGAAHAAHYGAPDAMAALIEK
FTVGEPGRSTVGEAG
>UniRef90_UPI0012EC4449 hypothetical protein n=1 Tax=Azohydromonas australica TaxID=364039 RepID=UPI0012EC4449
MVRFNSNYVNLIANATTHLPLRINASTTYGLAVIDGAGLAAQAFAAPWRSRMPMASRLGP
RAKAEA
>UniRef90_UPI0012FCAA47 hypothetical protein n=1 Tax=Actinopolyspora halophila TaxID=1850 RepID=UPI0012FCAA47
MGDNASWVVRAYESYYLYPRGSVVRRFGRDAYIAHLRGERADCEWIKVTRPATFAEFADW
ALWEERQRLGLRLLPPEVARGIGL
>UniRef90_UPI00137AC5FF hypothetical protein n=1 Tax=Nodularia spumigena TaxID=70799 RepID=UPI00137AC5FF
MSEEKDKETNEEAKPEETKEETKTEETKYCPSPVTIPGKTVKERADKFRERFKR
>UniRef90_UPI00137B0A70 metalloregulator ArsR/SmtB family transcription factor n=1 Tax=Enterococcus sp. JM4C TaxID=1857217 RepID=UPI00137B0A70
MRIDTTRDSLPIFQALANETRLSIIQLLGNHEMNIGELAARLRISNAMVTRHIKQLEECG
IVKTRRSPGKSGLQKLASLGVDNIGIDFPEKIFPNYRKYETEVKIGHFTDFSVEPTCGLT
SKDSFIGMGDQPRSFLDTNRVDAELVWLSKGYLEYKVPNQIQPKDHLELLEISFEISSEF
PISNNTWPSDITYYINQHKIGVDTVSGNYSDVRGRLTPSWWPDTCSQYGERKHIRVDRFD
SSIGGIPTSNLNIHELGLENSDFFTLRIASEEISKNVGGLTLFGEFWGNYPQHIKVYTYV
S
>UniRef90_UPI00148809AC hypothetical protein n=1 Tax=Ruegeria sp. HKCCD8929 TaxID=2683006 RepID=UPI00148809AC
MPGTQQKRLLLGIFENLPGLSFLILSQATGDLRLAGWIGAILAGFVCATYVKRILDPHPI
LLGINVFTVGITPLIEGLFLLDMPHQAQLLVQNVDTAVLSSVFLIGLALTLFAPNGFLAC
RTETRRQTLIYSAVLLAASGTGIIWSAFVDANPLLSLAMPLSLLFGLRQYLCAGLSDRQS
LNSGLTALPGAAAPSADLTV
>UniRef90_UPI001667D64A hypothetical protein n=1 Tax=Nocardioides daphniae TaxID=402297 RepID=UPI001667D64A
MRRPLSPVLFTLGLLLLVVGAAGAALSGPDDTVDVVSQPVPEAKGRLVTTDPVVSAFRNV
DLVVRARAEGDVFMGAAHRVDVDDMAATATHYEVQDLRPGLLGGLGGAVDDDGETLRAAD
LADLDIWQVRSRGEGEQQLVVPLADDPVGVVVLTQDATQVPTLSLGFRVAGLFWVSISLM
LVGLVALVGWWLLRRQRGAGALPSERIEVPAQRGADDRATVPMPRLAAVVCVGALSLSGC
ALPMTAAVETPEKTAIPLDRLDDVVADHHDRRVTAEQASRFPKSDLDAWESAVEGPWLES
ARYATTYDRLTRKRSSAPRPATAGKRVWSPTFDSYPMWALGEVDGLEMPMPADATRNRRK
DRAAKQKKGKYETSLVLFTRSAATAPWLVSAGIPLPATVLPSPADGAVSPTTDPKVVRRV
QAVVERLHRWWVTGKAKGLSIDAESRRVRSVLDSFTYGGKSRPTLLEFTPWPRADERLRI
IEVKDGHLAVATTTVRQTLLNPPGADLGWVGFRDQVDGEGPDGPYSLATMTEVVHLPARG
KPRLVGVELPRLLASRE
>UniRef90_UPI001675A8FC DEAD/DEAH box helicase family protein n=1 Tax=Alishewanella tabrizica TaxID=671278 RepID=UPI001675A8FC
MNNSAIRHRQRLEQVLADNTFEHQRQAARKVHEQFAKGSKAVIVAAEMQSGKSGIALALA
CMQRNTLTDNEICERGKLQDTLFLVTLADVALQEQAAEDLAPCPNVVVSNLVHFKTALTV
HFKQQSPKLIIIDECHYGSASDAVRYAQLFDYLDSADSQTRIVLISATPFSAMFAAGGDS
ILRQGFHTSLVFHKTPADYHGVRQMHRKQQIVQLLEEQRDFTQESIPRRIFINHIKQHSG
EGWALIRVASNAAKTAKNELLAQGFSDSQIFIVGNKLNDVEDNELVSLTEFKRQYQNAAL
FDEKVIAITVASFRAGINFGIEMKEQLIASWDSTISNIAAVVQANIGRASGYHHNTTAKH
FSNLDAISAYTELLNYLEQEECTNNFVGIAKLFEQICEKYQIKGFDRGLKLGSTKPSLPT
TPEKEEINIGIIQYLIADLSAPIKNDENIDPRVIRAIQLIQDYYQQKPGLAVRIQEEIAN
RPSWLEIVFADGENFGDSLTGLCHDLGGLLKNTNDYVTQTALKRFMPTVETVVAFALSAS
NISPNKNIYNRRIIQDDLNEFALKFGVDHHEFCIFLLMGNKETQGTGIDQGVEKSRIKSD
SIFKSL
>UniRef90_UPI001675E251 hypothetical protein n=1 Tax=Pseudomonas mosselii TaxID=78327 RepID=UPI001675E251
MYFFEWLSWLAAIDPKEEREAFEKQNKTIKKKDIYEDEEEESIAAAKKSVCAPLKAVAQS
TCTTSMCSKCAAACGRTNVA
>UniRef90_UPI000986BA6B sensor histidine kinase n=1 Tax=Sinomonas mesophila TaxID=1531955 RepID=UPI000986BA6B
MKKLSLANRLLAILVLAVAALTAFIGTAMVLDARNQTHEQAGRRTLAVAEAIADSPFVID
AAARSGTQDPTPALQPYAAQLTADAGLDFVTIMAPDRTRWTHANPEQIGGKYIGSVDDAL
AGRPLTETFEGTLGLSVRSIVPILSADGSVLGMVSAGVRVSALDVALAGRLPAVLAVAAA
VLALGVVGSVVLGRYLASVTRGYGPEQLGQLFAYYESVLHSVREGVILVDRSGRVVIRND
QASRLLGLSDADDAGPSSAAPVAARLDELGLPESLRELLASGRTAHDEIHVTADRVLVVN
QEPALSHEGRRTRVLGAVATLRDRTEIEALGSELETMRTLSDALRSQTHEHANRLHTIVS
LLELGRTEQALSFATEDLHLSQSLADELVVSLDEPVLAALVMGKAAQANERGVRLDAEAT
DSLAGTGVAAQDLVTVVGNLVDNAIDAAASGEAPRWVSLEIAVEEAAVVIEVADSGPGVP
EEEAEAVLRYGYSTKPHSGQGRGLGLALVSRTVNRLGGTLTLGRRQGAVFTVMLPTKEAT
P
>UniRef90_UPI000AE85FDD hypothetical protein n=1 Tax=Phycicoccus sp. Root101 TaxID=1736421 RepID=UPI000AE85FDD
MMPSQHNLNRRPRPATPVSSTSTLSHGLRACRALGVTALAAASVLGVQSASQAAAPDHFA
FSVTETFADPDVCGAYGFTVDTVLHVDFSGIVKLDSNGVPTQLINHVRATTTLTANGRTV
TDVDHFQAIQDLPDGQLREVGSVVHIKGPGGLVIRESGQIVYNPDGTLTLKGPHPILEGT
GTFCTALMP
>UniRef90_UPI000B063359 ABC transporter substrate-binding protein n=1 Tax=Rhodococcus phenolicus TaxID=263849 RepID=UPI000B063359
MPSMLRRRVSVGTALAVLLALVSAACAGPSGDTGEVSPDGKTVLRYEGTASSVTYPELAE
DLGFFDEVTLEWLGDNTSGPSSIQNTATGESDFGSAFYGAIAKLVDAGAPLTAVIANYGS
DGDTEEDSFNGYYVLDGSPLRSARDLIGKKIGINTLGAYHEYVIKEWLFREGLSDDEIAQ
VELVVVPPLNTEQSLRQGQIDVGNLGGVIKDAALARGGLRPLFTDVDLTGPLGIGGIVLR
DDFVAEHPDEVADFVQGTARALRWAQVTPRQEVVDRFVSIIDGRGRNESTDFVRQWKSTG
VPTPGGVIAPDEFAIWIDQSVRLGTLQPGAVEPEELFTNEFNPYANGTYPPDSGPDGEPT
AG
>UniRef90_UPI000B25E64B hypothetical protein n=1 Tax=Novosphingobium naphthalenivorans TaxID=273168 RepID=UPI000B25E64B
MSSKLILKIGNFGGNVEFIYPDGGLDDLSKYGLQTVFKVAGAGVAGIVTNVSEMVSKRIL
GGLPFPGTLYVYEDRLEFRPAFRLIGFIYKGIEEIIVPSSLIKLAEQKNKGLIVNYVEIF
LHEGGSVKIASMLHSKKIAQAINSMNTSTR
>UniRef90_UPI000EA04948 glutamine amidotransferase n=1 Tax=Corynebacterium lactis TaxID=1231000 RepID=UPI000EA04948
MSTGRFLLVALRPADGAGQAEYLDFLEAAGLTRHTLDLLTVDRIDTKLPDLSDYDGVFVG
GSPFNVTDLEHSDVQKHAHDLMYEVLTDPTPALFTCYGASYTAFTFGGVVNRENGETAGV
SVVELTEGAVTDPLAKSLPRTFGALTGHKESVSVLPRHATLLATGPTCPVQMYTIGSNNW
VTQFHPEMDAAGLLRRMSFYASDGYFEPDEVAAIKARIEAEDLSGVRSIVPRFVELCSLI
DAKRGSDVSAQ
>UniRef90_UPI00117DDE47 hypothetical protein n=1 Tax=Sphingobium chlorophenolicum TaxID=46429 RepID=UPI00117DDE47
MEPHERSAVQPFLQPFFEKNPKLGCGLAVGLWVALGCFAVSMCSGGNDEHKTTAETESPA
EARLRQEKNEAIDARVDAEQNLRATLKDGDSAEFKDMFVSRIQGGNLMLCGKVNAKNAFG
AYTGFERFIASPNPSAPSIIEGEATGLSRSQFQQAYSSVCTNPVMRF
>UniRef90_UPI0012B68910 hypothetical protein n=1 Tax=Bifidobacterium tibiigranuli TaxID=2172043 RepID=UPI0012B68910
MISRFSSSLPCDGELLHVRVEKDVEGLARFAVDVVVVLDVELVEEGLVGDPA
>UniRef90_UPI0012DF15C9 hypothetical protein n=1 Tax=Smaragdicoccus niigatensis TaxID=359359 RepID=UPI0012DF15C9
MASDQNVPAASHAAGTTRTRTYSERQAQLMRRREASQRTAGGDPLYTHIWGSQRRTSVTR
NRATDRLCIDLLRAKLSQVIADDDFRHGWLREAADMILGKEAA
>UniRef90_UPI0012EDFF36 response regulator n=1 Tax=Xylophilus ampelinus TaxID=54067 RepID=UPI0012EDFF36
MSALRIFLVEDNATIRDSLIPTLEELAAAHVVADVGGEDDAARWLAAHAGGWDLAVVDLF
LAQGSGLGVLRHLRARGPAQRVVVLSNYATHIGHHVCGGQFFEGG
>UniRef90_UPI0012FD6217 hypothetical protein n=1 Tax=Pseudomonas fluorescens TaxID=294 RepID=UPI0012FD6217
MKYEYVGGCWFVFEGVSFSARKIEKYEGGCKQLEGNELVDELELSKPAPINVKTFFLEGV
LDTPPGPGWVSWEIHAKSFHIEIPES
>UniRef90_UPI001313D81E hypothetical protein n=1 Tax=Rhodovulum sp. 12E13 TaxID=2203891 RepID=UPI001313D81E
MSFDRVTEEIAHFIGLFLATEGAGRPAPIYDAFAPPLTDPELDPLLFPGTIYRFLYGPQG
YTPDGGGIPASDGGGVPLLPRTLPLPPPGDVALFGPGLSLPPVPEPLLLPVLPPPGQFFL
LAPPPGSVATLTWQINGLSDRDVLDVSPEAVAAWRLWQAPRLEALTQKAEALQPLDLAAW
ALPSGTTEIAAEGLALAVTRFAERAEAAAAHGETFTVTGPGAFGTFVDGEAAERMPKLSD
AAPRLPEVEQTWLPGMPAPFFTIGDGSVGAITGGNVAMNVAVGSHVRVDAPLILVGGDAI
SLDLVSQVAVLADDRFGAAAAGAEGGNLVQNAARLTPGAQIVETPELGETDRLPETVILS
RITGDLVNYSWTSQVNAGDDGDAVTLSGGGSWVLTGDNQLLNLEQLATSGMAFDLILVGG
DMVSVFATAQTAALFDVDLVQAPTAASGAQTPSPSPAGEGDPGDGLLVAPAASAFPKSPY
AEAASDSDGPGGAGAAGPASPAALPAGAAIDATTAPGTSTAGAGVDTLPGGEAAAPDPAP
AEAAAAPQTPAETVLGPGSHGNVVSNTADIVHSSLDSFSALTGELKEMLADFDPDAPRLD
PILSVPALADLDVVRVLHVSGDLVNVHAVKQTTVLSDADLVAGAGAAGAITGANMVANTA
ATVDIGMDSVVMAGGDLYTDAFLHQAEFVDFHDPGGAGGAGPPSPSGLASEAVAFLADGM
LDAQFGALGGIDTEAHLAMANLGDAGPPADIMQVMLS
>UniRef90_UPI00131DD364 hypothetical protein n=1 Tax=Xenophilus sp. L33 TaxID=1747220 RepID=UPI00131DD364
MITAKDLEYHTPPDAGHTWAETYFFPIALPEEHLLVTVYVVVRPGIGVMVNDVTVYGALS
DTRSDLLYFDVQPHLPAPKLWADIESPTGLKIKAVKPPRDYRIDYVGYNDTEIHVDWIGM
MDPFDIHNPAHSPKAAKTKEQQHAGSGLGAAWGGHFDMTGRVTGTVKIRGREFKVDCVER
MDHSWGHRNPVTMNAQNSISAAFDHDLAFHIITLLDMDAPNGSDHKLAHGYVLDKGEVFG
VTDLELTNTRLGVAVVGMDMKVTDVRGKVFHMHAVADVGAPWNAYAATVTWTAQMKWLLD
GRQGYGCVMETMGIPGMSVRRGRWFTDKQPSIAAG
>UniRef90_UPI0013D3416A hypothetical protein n=1 Tax=Paludibacter sp. 221 TaxID=2302939 RepID=UPI0013D3416A
MPNHFHLIVIIKEEGAQISQTKGRGHMSLFAQAMGTVLSSYTQAINKQLNRQGVLFAHKT
KAKPLNFAKDNYALSCFMYIHQNPLMANLIDKLEDWEFSSFPDYIGYRTGTLINKQLGLA
ILNLQEEDIYNITYKLIQDKTDDDFL
>UniRef90_UPI0013D40222 hypothetical protein n=1 Tax=Klebsiella michiganensis TaxID=1134687 RepID=UPI0013D40222
AIVAAAEAAKLALPAVESFSSITGYGVRAEVAGARIEIGADRHMALLGLDPAVFAKTARR
LGDEGKT
>UniRef90_UPI0014047637 hypothetical protein n=1 Tax=Micromonospora sp. KC721 TaxID=2530380 RepID=UPI0014047637
FQAVAFLGAEPRIEFGTRDKQETTKDGLPRWDVQVVAGFRDNFGKVQNEVIKVGYAGAKN
PAESIGMYTPVHLVNFTVGVMEKRAKEDKDKVIGFSVWYRCDEVRPTTPPAPPGKA
>UniRef90_UPI00145E1717 N-6 DNA methylase n=1 Tax=Aromatoleum toluolicum TaxID=90060 RepID=UPI00145E1717
MDSLQDWLAKAGITSESAVDFGAVAGPRHVRYLDLLRGDGTQGLLPDAVIESGGVPLVYV
VRHNTLGSARADTIPLAQLVRVLACRADARYLAVLEPGQVVVYPILMDDVLPTPVLSDTE
TASYAKFRGMLSGSAADTASNVSTRKSRKAATRWLDGLLFRLLTDAAREIHRCAPLLTVQ
QVLALVGRALFFRFLVDRHIVSEAELPHISRRANDLSSVFGNLDALMETCTWLDRTFNGD
LLSLSGSHDGPNRYRELRRLLAAGAETVCWHLTNIQCKAVRGQLPLQWGGIYFKHVPVDV
LSQVYEDFAHQFIPELAKETSIHFTPRKLAEIVVDGAFSAVRSTTPDRARVLDPAVGGGV
FLVLAFKRLIAEHWRASGERPRRAEIRRILMEQLTGLDVNRDALNVTALSLYLCALELDP
DPSPLSELKFEKLIGSILHPVDEKALDLASMPDDSPHDLKLGSLSSEVLRRHAALYDIVV
GNPPWNSFKDGRAGALNCTLRKLLAKPKQRATPPAVAMVARYGSPDIAFLLAASSWAKPA
GAIGFAVHGRFFFQGESFGLRRHVFENLRVTGVMNFAALRQDEKIWPKNDAQFALMVATN
ETPHPLDSFYFISPRHEPRLSQEGVFRIDPCAAIPVPLHEVCSDPHAFKALYKGGRLGLE
LLHRMHSEAALPLGQQVAKHGGRFNSGYQVGKEDKRVIGASHLLGLLDVQHDMAFVAAPG
SRPPGEQDRYFDLPELQWPRAPEIYRGPLLLLRESPRPERTLRGALFSATDVAYRESFIG
LSALGKPELAGLMDLIYVVSYSDLFLYHQLLTSPKFGVERDSSLQKDLLDFPLIREEALT
PEQRQKLRRVAAKLRERHVDWQELDELVFDLHGLSTADRQLVHDTLAMELPFTDVSKQAT
APTDSVTRQQFVDTVAKLISPFVGSGLAKVRELPARPIDGWVFIEVGAPDASCQEGVPVS
DFTHLVTFAESYWSTRIKIRLKDRTVLGLLDHMRYWTLTEARALALDWLQSDATPEPGNS
SLICDQIGTSPT
>UniRef90_UPI00165E1ECD maleylpyruvate isomerase family mycothiol-dependent enzyme n=1 Tax=Terrabacter sp. MAHUQ-38 TaxID=2766778 RepID=UPI00165E1ECD
MKHADVTAELVTAETERLLATAASFRNDAVLAPSLCEGWSRGHVLSHVARNADALARVCD
VALTGTPDTMYDDAEARDADIARGARRSADDQATDIRDSAARLAERLQALGPEHAEVRVE
RTPGGFPIEVRMVPFMRLREVVYHHVDLDAGYTFAGAPAEVVALFLRDAVNRLTHDDNPP
SMRVRTTEGDDYTVGDGTTRVSGARADVLMWLARGSTDGVEFDGPVPTLPFGG
>UniRef90_UPI00168068EF hypothetical protein n=1 Tax=Sphingobacterium chuzhouense TaxID=1742264 RepID=UPI00168068EF
MASILVIADDLTGAAEIGGIALRYGLSVEIVHSLEAPITTDVRILNTNTRSLKIAEALAH
LKAVFSVNPTLEWDWIYLKFDSALRGHIAAEISFYRVLFQKDNVVFCPVNPALGRVIQHG
LYCIGGKPIAETDFARDPEFPIVKSSVLETLKADSWKLTEDVEEPSPTTSPYIVAAVKDE
EGLNKWASTVTPFGIYAGAAAFFEALLRQRTKKRLVKEDAEPLLQTPVLYVCGSNHENSI
KRIAAVDADKVVYWSDIGKEEEVAEDIRRKMDRYGEVILAVASTVSYNAQVVREHIAQVL
AIFYQKYVLCELIIEGGATARAILEVLGIDTLLPVWEYRQGVIRNHVPETTLVVTLKPGS
YPWTEKLWVF
>UniRef90_V6KR12 Uncharacterized protein n=1 Tax=Streptomyces roseochromogenus subsp. oscitans DS 12.976 TaxID=1352936 RepID=V6KR12_STRRC
MPGTTFEAEEDDEDEEDEEDDVGDADDEGEDGTEVGVDAGWATSAVPVDGW
>UniRef90_A0A562QY73 KilA domain-containing protein n=1 Tax=Desulfobotulus alkaliphilus TaxID=622671 RepID=A0A562QY73_9DELT
MKKRITAAASQELVINGIALTCNETGLYRLNDLHEATGGLKKHQVGNWLRSQRTQQLIVQ
IGEERIDGTEATASLVMDSILYVQRGGNQKAQGTYACRELAYDYASWIDPAFFVATIRAF
GALADGKTAEALEIGLRKDLAKEYKPMMDALKKVRAAEGKTTEARHYTNENNMLREIVTG
FPPSAYKEIWGNTPFRDLLDIEGCEMLLWLQKENTKLILRGLSYAERKEILAAGRPAQQT
MVA
>UniRef90_A0A5B1C9D7 Uncharacterized protein n=1 Tax=Rubripirellula obstinata TaxID=406547 RepID=A0A5B1C9D7_9BACT
MSWLSAVSNEQKQAMAGIRNGRRRLQRDELDAAIVREGSMQRVNLPVRLSGIGIIIPGCT
DLVANLKRRSVCRANACVNCGPDYSTVIQAYTPAMPR
>UniRef90_A0A5C8BAC6 Peptidase_M56 domain-containing protein n=1 Tax=Burkholderiaceae bacterium TaxID=2030806 RepID=A0A5C8BAC6_9BURK
MLEQYSPLLLVWAFTYFIHSSILIGLAYVIDRLDIVKKTRNAELIWRFALFGALLTASAQ
IYLSAKHAQSEMQHTVEQMSQSAGGTRGTAATLSDLRYPLPEELTYQDAGTKKDATSSTP
MFEKNDRFNQAKVEIELPQQVQTFTAYAVILWLCIALVGCVAVYRSARYLNRLAAYFPDA
DKGALKHLLNRLADREQTRIQLKISDQWNSPFVTPDNTICIPRWAYANLTEDQRDAMLAH
EVAHVLRRDPAWRLAMQILCRVCFFQPLHKVATHKLELLAELACDESAAHSSGKPQELAE
ALYACARISKASDAPSLALAMSRQGSPLLKRVTSLLDQDLLMRAAAPQTRAGQLSKFSVL
GVGLFVLVFTTPSIIISFEKAIPQLQAAAANVKNIAQEVHLQAMAPIIQQPTPSAPMRAG
KEQYMEPQLHIEQTSSNNVGEAIAATPRSTVLPAIIATNDAMSENTEEPSIFEANRMRDK
KEWQKANALYQMLADKGSAEAQFALGEMYWRGNGVPTDTKIATDWFKKAASNGSPTAEKY
LALIREREKRLADIAYYADQYDAKEWAFSEMKCTRPDFGAPAQNSIDLENMIYVINEFAS
CFNNYGERLNSHKGLDKILPNEIARLMTNEELDRALNRQVRTLATIRLTASLIAEDFTLE
KRHWEMRTREYFNGGRSRDWISLKRVALVEKFENDVNTISGTKLVKIDTSIPTSLSTTSV
EP
>UniRef90_A0A5D3YH37 Threonine synthase n=1 Tax=Fodinibius salinus TaxID=860790 RepID=A0A5D3YH37_9BACT
MATATTNYELKCVANGHINSAEETTTYCTQCDSVLWVDYDESSEDIQYPLEQLVPDPIKT
NPTSLKELDRLSEKYGAAIFGKLEFEHPTGCFKDRGSYIEVQKAMELDADAICLASTGNM
AASVAAYACYFNIPCFVFVPEKTTEAKLAQATIYDANIIRIKGSFSTCEQLCREFAKSGN
YYLAGDFVFREEGQKSFTYELMDQGGEDIDYIFIPIGCGTNFGAIYKGYKEMKAAGSIDK
IPKFVGIQPEQSSPVVEGIFKKEKIVKEQVQTMASSVAVPDPVDFYKVLDGIDNTDGMAM
TVTEDEILDALKELAVQEGQFVEPAGAIPLAAFKKHNEKFRDKNCLFVMTGTGFKDTKVV
AKHSLSSPVLSPDLDKVINYVNSGFIEMQKESWGKSRDTFMANLKMDEDHERLYNEYVSK
INKKGKTLTNNEIEVLQSLVFDEDIDLEYPAEVLDYKLTMRKHGLVHAKVKLALQDREVI
TEAKGVGPIDAILSGIRSETDNILPLQVDNHEVDILSPDTDSLVMVTLTLSNEGQQWVSK
GASPDTLEAVIQAFTKGLAIATKSTSRING
>UniRef90_A0A5K7ZBD6 CCG domain-containing protein n=1 Tax=Desulfosarcina widdelii TaxID=947919 RepID=A0A5K7ZBD6_9DELT
MPEGKFCNKMPVNTEEELKALLGDTGGKQYYEEMKRLDVDKDKLWTTIQNTCKSRIRTWL
EICAHCGMCADSCFLYLINDCDPEQVPAYKIQSTLGEIIRRKGDVDNAFMRKTMEVAWAK
CTCCNRCGMYCPHGIDMGIMFGYLRGLLYGQGFVPWELKIGAGMHRVYRAQMDVTQEDWV
ETCEWMAEEWEEDYPGLTIPVDKPDADIMYTCNAREVKHYPEDLAEAAVLFHLAGENWTV
PSEGWEETSLCMFAGDWEACKMQVLHVYDAMDRLKPKRMVGTECGHAHRATVIEGPYWAG
REDGQPPVECLHYVEWVAEALREGKLKIDPAKRIKEPVTLQDSCNYIRNQGLKEVTREIM
SYMVEPGCFVEMNPNGEHNYCCGGGGGFNGIGLFRPQRNKALITKRDQILNTGAKLVIAP
CHNCWDAIRDLEEEYKIGIRWSFLKPLLIDMVIVPDHLKPKD
>UniRef90_A0A656JQQ7 Membrane protein (Fragment) n=1 Tax=Pseudomonas syringae pv. actinidiae ICMP 19096 TaxID=1194405 RepID=A0A656JQQ7_PSESF
MCCIRLPSTXRALTGERKPGSLAMASVALAFCVVLGVLDSHLMLRWYPVLVSTFMLGLFG
SSLV
>UniRef90_A0A661ILT4 Yip1 domain-containing protein (Fragment) n=1 Tax=Deltaproteobacteria bacterium TaxID=2026735 RepID=A0A661ILT4_9DELT
YKEAEKQRGVSPAGEEPAWEQIGEKGVLRGIFQTIKEVLFSPTRFFRQMPVEKGIQMPLL
FGVIMGTFGGLMPLWWNFLLSARISGFVDRFSSTVMIGYSLLVPLFVAIWIFILGGVLHL
CLILVGGNRKGFNATFRVVAYTQTTQLFKIIPIIGWLIASIYAFVLYLIGLGEVHGITTG
RAALAVFIPLIVLLLVFFLIVVAVLIPLIMGVSGMGRSPGMGF
>UniRef90_A0A661S885 Pept_C1 domain-containing protein (Fragment) n=1 Tax=Deltaproteobacteria bacterium TaxID=2026735 RepID=A0A661S885_9DELT
TTADHTIRITFNPSLSQYTLTTTVQGSGRITKNPHSYFYNSGTIVSLTAVPDSGHRFDHW
EGNAAGTQANTAVTVTDEMSVSAVFVPKDEPGIYVRPAGLEIYEDSEDRSRAFYAQNVAS
TEAADDKGKGLVIPHTVVKYWRTHKPRLSYSRADLTKSEDWSVNDSPVKNQGSCGSCWAF
AAAALIENLGNKDDLAEQVLVSCISESNGCSGGWYGYALDHIHNKGLPPEDCYPYIAQNG
NCGTQCSSPSFVVKVEEHDTYGRWGVPDQDTVSNLKYLLQTGPVLVSMRVPTDGTFNKYQ
DGIYDYDGGAVPENRGHAVLAVGYDDDGQYFKVKNSWGPWWGEGGYFRIAYNDVTDHVQF
GGYACTASGAYTAEEGDEDTLAFTIENTGVAALSVLLSCDKTWLTYAPQTTFFVYPGEQE
EVSVSVSDWSKVAKPEETATISVSSNDPDNPLVIVTVRAVPKTETTGHGVVSGQVITNVA
GHPVNVAGATVTIQGRSAVSDAAGKYTIVNVPDGTHEVRFESDHLGSVTKSVTVIQGQIS
IMPAVSLSCPSQSVVINMQDTNGDNKIGLEEAIRALQIAAGIIE
>UniRef90_A0A6C2YU65 Glutamyl-tRNA reductase n=1 Tax=Tuwongella immobilis TaxID=692036 RepID=A0A6C2YU65_9BACT
MNLSAIGCSFRTAPVEIREKFAFEPSHRERALTDLTTRHNCEAVILSTCNRVELYLAPNH
DFAPIDAEAIAAYLGELFQQPAELIRPHLYAYRNSAAVTHIFRVISSLDSLIIGEGQIAG
QMREAFEFAQQIGTTGAMLNTLYQHAVRTSKRVRTETGIAAGHASVSSVAVDFVRQVFDH
FDDKTVLVIGAGKMGRLTLRHLRDFRPQQIWVTNRSPERAAQVAADCNGKAIPWEQLDDA
LAKADIVLSTTGSPELIVTQERWNRIRAKRTGGPIVILDIAIPRDFDPAIHDGDQTCLFN
IDDLKSIQEQTLAKRQKHIAPAEAIVEHEQRKFVEDWSRRRNGPVIAKLRAEFDAKREAV
VQQLFGRLNGKLTDADKESIKGAFQLLQNKLLHTPMQALNESAREGGNVALADALRKLFR
LAD
>UniRef90_A0A6M0C589 ABC transporter ATP-binding protein n=1 Tax=Okeania sp. SIO2H7 TaxID=2607802 RepID=A0A6M0C589_9CYAN
MSETIISLQNVCKCFKRYAHPADRLKEILFPGKSRAEEFWALRDINIEVKRGHTLGIVGR
NGSGKSTLLQIIVGTLTPTMGDVKVTGRISALLELGSGFNPEFTGRQNVFFNGQLLGLKP
QEIDARFDKIASFADIGDFIDQPVKTYSSGMFIRLGFAVATSVDPDILVVDEALSVGDEA
FQRKCFARIQDIQERGGTILFVSHAASTVVQLCDSAILLDRGEMLLYHSPKFVVSKYQKL
IYAFPDKIPSIREEIVAIPNLTADDYSLGEDGEEERDGETSESNYQTEKNGNNSPHQEGD
YEEHYDAEMIPSNTIHYPNKGAEIIDPHVTTLDGRRVNHLVNRREYIYTYQVAFKNATSK
VRFGMLIKTLSGFELGGASLHGYTKSIDRIKSQQTVRVRFRFKCLLNPGVYFLNAGVVGM
SDDHLTYLARCIDVAMFRVQHCTEHFCGTGVVDLLVEPNLKVSDGLVGLAINS
>UniRef90_A0A6N8F8C9 Type IV secretion system DNA-binding domain-containing protein n=1 Tax=Psychrosphaera haliotis TaxID=555083 RepID=A0A6N8F8C9_9GAMM
MTLLGRYQDWKLMGLTWLGLTLLLSSIAINYTWHLGTRWPPLADHLFQWLKIVKGYVINE
LSAFNNYTNYLANNELVVHFWIHLIMPILASSLVGGFLAFKFVYVEGGLDKYRFKSGVKL
LPNKQAVKYHKRKLRRHNLDFALPLHPLIYLPVPEQLGNIFISGSQGAGKSTVLKPILNA
IFQYNRHALIYDAKLEYTQLFYKKTVILINPFDSRSSYWNIAEDIDSELSARNVAEAFIK
ESKDPFWSDGAREVLVGIFLSLNKTISDWSWEDLNSYLSINTDKLQELLSCYHPIAKVFI
EKDSKMTQSLLAYMSSQLSWINVVSDYWKVKDCNNFSINRWSEAEQAERQVIIPNIPNYS
HVSSPIFGALLSLVSNRLLSQEDNDRQFWFVLDELADLPKTKSLIDWLSKGRSKGGHTVA
ATQAQQQVRAKYGDDAETLLSLFSNTVTLRTNSYESASKLSKNIGNRTVELQTKNYDKDG
NVSLSTQEKELPAVTPEQIMHLPSPNSKGVTGFLTLAGYKASYLLTWPYPQLNKIADGFI
AKSIKHSETCPNRRGTRGRSKSC
>UniRef90_A0A7C4LKA0 Tetratricopeptide repeat protein n=1 Tax=Schlesneria paludicola TaxID=360056 RepID=A0A7C4LKA0_9PLAN
MTAAAPAPSSASPPASAAPQTQGKRGMSAGWVRLGLVLTGALLLGAGAVWWFLAPVEEQP
EERLATALRHIDAGETAEARTIAQELEEQGFRSSDFPGGVEYVLGMAAFHLAEAEQPAEG
ASWNAVAAVYLKEAEHRGLPDERRPEWCFALGKTLAVLGDTAVARTLLAEAVETYPPQRI
QASLLLAELLLDAHEDDTEPLQQALRLTEQALRELDSHSDQYPKALLLQGELLVALEQFP
QADAIAQRLLALADSGRPRAALLKAQAHLAQRQYDDTLRLLETLAIPSQAAAAAELARRA
LYLQGLAAESRAEELAASQSPTAAARVEAYRQRAQDAFQTLLDQFERTPEALAALVHLGR
LQLLAGAHEKALQSFGAALRAVDDVPTYRNRWLHLEEFRNRILAAWHDWNQAGRFEIAIA
LAELMSPLFSREQADELAALTRQRWAESVAAELEGSTAASRAQRTAELRRLWRDSGAAFA
RLAEARRAADRPQALWISGDHYFRGHDFATALQILDDLLRDPPEGMRPMALVRRGEVLLN
LDRVEEAIRVLEEVLQSNATSPSAFRAQYLLGLCRLERDDAAGAEEAWRKLLNSPDLHPT
AVEWREALLATGQLRVELAALERRKTQSRDVGEADRGTAWTRMQEFAHDAARLLEEFLAR
YPDSPRHSEAQYALAKALQLQAEWQHHQWELGETENARQQARRQQQLFLTKALTHLAALR
ERLTALAKADRLDPPGRTLLANAWFDYPALCVQLERYDDAIAAYSAAANQYPQDVRVLTA
YLQMARAYALSGRPIEARSMLEQAQVILDQRQVPDSAFLAPTTSLTRAEWNEWLDRARQV
QR
>UniRef90_A0A7C4N781 Alpha-2-macroglobulin (Fragment) n=1 Tax=Chloroflexi bacterium TaxID=2026724 RepID=A0A7C4N781_9CHLR
PDMAPNAFVSVVIVKGVDQNELVPSFRIGYAGFSVNREQQLLNVTLTPDRDPASQNYNPR
DPISYTLKVLDFQGKPVQAQVSLALVDLSVLSLLDPLQPPLADFFYSERGLSVMTGASLV
YSVDRINIKLAEEAKGGGGGAAAEGGEFFVRGNFPDTAYWNATVTTDANGEATISTVLPD
NLTTWRMLAKAVTKDTLVGEGTVDVRSTKDLLIRPITPRFMVVGDRLNLGAIVNNNTASP
IDAEVSIEGTGITVEGGQLRQTVTVPAGGQVRVDWPVTVLDAPNANLTFSVRGGGLSDAS
KPPAGLPPEQYLPIYKFSTPETSATAGTVAKDDPARLEVIALPPNLDVTQGEVTVKIDAS
LAAASTEALKYLEHFEYECTEQTVSRFLPNMLTYRALKELNLAEPELEVKLQEQVNIGLQ
RLYNQQHADGGWGWWVRDKSDTTVSTYVVFALAKAKQAGFPVDADVLDHGAKFLISRIKP
ATQLKATWEANQQAYLLYALAEAGQRQTAALTTLYDSKRPLLGNYGKALLALGLSLDRPD
DRSRLNTLLSDLASTAKASATGLHWEEGAVDYWNWNTDTRSTAIVLDALARLDPQNQLAP
NVVRWLMMARTAERWETTQETAWALMALTDWMKATGELNPDYHWTVKINDQLIGSGTANR
DTVKQSITLSQTIASLLRDQGNALAIERSFNAPQSGDGALYYAAYLRTFIPAAEVKSLSR
GISISRQYFANDDPCFKPLKPGEQPIPCTPVTSAKVGDVLTVKLSIVAPTDLYYVLVEDP
IPAGTEAVDTSLKTTSQRGEDPTVRPVDQPYCFYCGWNWWWFTHTELRDEKVALFATYLP
SGTYEYTYQIRTGLAGTYNVIPAHAEQMYFPEVMGRSDGSTFVIEK
>UniRef90_A0A7C7SP61 Ankyrin repeat domain-containing protein (Fragment) n=1 Tax=Acidobacteria bacterium TaxID=1978231 RepID=A0A7C7SP61_9BACT
MVGSTRCRSDHTMEHHMSAFTPVETTSSVGRPAAVARTTCTGPACVAGAFTPAGMTAAAT
LLLTLTIGASSVQAAADHPLVDAVARQDGRAVRALLSQAVDVNAPQPDGATALHWAAHWN
DLETARLLIEAGADANVENELGTTPLSLAALNASAEMGAALLRAGADANASKPSGETVLM
TAARTGSADLVRALLAAGADLQPTGHFLRQTPLMWSASEGHARIAHLLLEAGAPVDVRSQ
HGTTALLLAARSGDVETARALLDAGADANAAEPLLPFDARIDVEEAQTSGRSPLLIAAAS
QVATSGWEYGLEVKPSTHETLAMFLLARGADPNVPDSIGRTALHAAVETGKVALVEAMLA
AGADPNARLIEAPFVFKGDFVSYERFVGATPLWLAAAARVPRVEIL
>UniRef90_A0A522S557 8-oxo-dGTP diphosphatase MutT n=1 Tax=Rhodanobacteraceae bacterium TaxID=2052182 RepID=A0A522S557_9GAMM
MEVAAGVLIDARGRVLLQQRLPGKHLAGLWEFPGGKLEPGENAAQALARELDEELGIAVL
VATPLISLTWDYPEKTVHLHAFQVTAWRGEVRARENNPLRWVAIPDMDTSVMPPADVPIV
AAVASRAACAPEGDGESPHGSIAGQAGDWPPK
>UniRef90_C5ETN7 Uncharacterized protein n=1 Tax=Clostridiales bacterium 1_7_47FAA TaxID=457421 RepID=C5ETN7_9FIRM
MDFYGRGRGHWGAAPAFSCLLHPFVSGDGGDSRWMLLILFFN
>UniRef90_D7BZH1 Carrier domain-containing protein n=3 Tax=Streptomyces TaxID=1883 RepID=D7BZH1_STRBB
MADTAAALDLEELRAFVADVLDVEEEEVTDDADFVAELGVDSLMALEVMVVLEKKYSVKL
QEQEMKEITCLSNVYDLLASKLEK
>UniRef90_E0UJ33 Phosphoenolpyruvate carboxylase n=1 Tax=Gloeothece verrucosa TaxID=497965 RepID=E0UJ33_GLOV7
MSSLVQVPTTPLQFFSTSDLFLQARLKLVEDLWEAVLKAECGQDLVDLLIKLRAICSEQG
QAQKALEDSITQLIEKLDLNEAVRTSRAFALYFQLINIVEQHYEQRDQQLSRRATYNEGE
SSAKNGINGEQTSIFSSAFGANWLERSLNDEKQNDQKIGTFHWLFPYLKQLNVPPQQIQR
LLEQLDVRLVFTAHPTEIVRHTIRRKQRRIAHILQKLDQAEETFRGMGLTNSWEAEEAKE
QLKEEIRLWWRTDELHQFKPTVLDEVDYSLHYFNEVLFEAIPQLALRLKRTLKSAFPRLR
PPKNNFCYFGSWVGGDRDGNPFVTPEVTWATACYQRNVVIEKYIERVDELSNILSPSLHW
CNVLPDLLDSLEKDRVQIPQVYNQLAIRYRQEPYRLKLAYIKKRLENTRDRNSRLANPEE
RLLVFKTTNANNYQNKEEFIEELKLMRRNLESTGLSCQELDSLICQVEVYGFNLTQLDFR
QESSNHSDAINEIAEYLQILPKPYNQLTEAERTAWLIEELKTRRPLIPQEMPFSEKTCEV
IETLRMLRQLQQEFGLEICHTYIISMTNEVSDVLEVLLLAQEAGLYDPATCSSTIRIVPL
FETVEDLKRAPEIMRALFELTLYRATLAGGYDHLASLQGENVGELKPPLLEPTNLQEIMV
GYSDSNKDSGFLSSNWEIHKAQKALQKVAKRYGLDLRLFHGRGGSVGRGGGPAYAAILAQ
PTATVNGRIKITEQGEVLASKYSLPELALYNLETIVTAVIQSSLLGCGFDDIQVWNEIME
ELASCSRKAYRALIYEEPDFVDFFMSVTPIQEISQLQISSRPARRKSGKKDLSTLRAIPW
VFSWTQTRFLLPAWYGVGTALEQFISTEPEEHLKLLRYFYLKWPFFKMVISKVEMTLSKV
DLQIAYHYVKELSQPEDRERFERLFEQIAQEYHRTCRLVLEITENKRLLDGDPTLQRSVQ
LRNGTIVPLGFLQVSLIKRLRQYNAQAESGVINFRYSKEELLRGALLTINGIAAGMRNTG
>UniRef90_F3PX44 Gamma-glutamyl phosphate reductase n=1 Tax=Bacteroides fluxus YIT 12057 TaxID=763034 RepID=F3PX44_9BACE
MNLHETFAAVQNASRKLLALSDKEINHILLAIADAAIQHTAFILDENRKDLERMNPADPK
YDRLKLTEARLRDIAADIRNVASLPSPLGRILKQNILPNGLKIKRVSVPFGVIGIIYEAR
PNVSFDVFSLCLKSGNACILKGGSDADYSNRAIVSIIHGVLEHFNIDTHIVELLPADREA
TAELLHANGYVDLIIPRGSSGLINFVRRNATIPVIETGAGVCHAFFDHYGDATMGAAIIN
NAKTRRVSVCNALDCLIIDLGRLADLPGLCQPLHQNNVVIYADRPAYMALQGKYPAGLLQ
PATEECYGKEFLDYKMAVKTVTSMQEAMAHIRKYSSKHSECIITEDHARGELFCREVDAA
CVYVNAPTSFTDGAQFGLGAEIGISTQKLHARGPMALEEITTYKWIIEGNGQTRD
>UniRef90_G8T7S3 Lipocalin-like domain-containing protein n=1 Tax=Niastella koreensis TaxID=700598 RepID=G8T7S3_NIAKG
MKSIAVVNTLISSLLFASCATKKAPLPIAGTWKLLSGSLTEKGVTTVTDYTGNKQFIKII
NDTHFAFMSHDLNKGKDSAAALFSAGGGKYSIKDSVYTEHLEYCSDRQWENNDFQFTVTI
KNDTLIQQGVEKVEGTNINRLNIEKYVRLK
>UniRef90_H7FRP3 Uncharacterized protein n=1 Tax=Flavobacterium frigoris TaxID=1086011 RepID=H7FRP3_FLAFP
MFFGYKINYEFKKLWFAFPFGRLWYYFGLNTLGLKKNTTESVSAAVFLL
>UniRef90_I0KZP2 RNA polymerase sigma factor, ECF subfamily n=1 Tax=Micromonospora lupini str. Lupac 08 TaxID=1150864 RepID=I0KZP2_9ACTN
MTTHTCAATGRRPALDQLMSEHAGPLLTFVRTLVADHHLAEDIVQETFIQAWQHGNRLPF
SEVPIRDWLMAVARGLAVTSLREVAVGRETTEPEVDVAQPDHADAAVATAEAIMLLRRLP
NEHRAVLLHTYLAGRTTYQTARVLGVPVRTVRSRHHDALSTLRTSSARP
>UniRef90_M6UGU9 HisKA_7TM domain-containing protein n=5 Tax=Leptospira santarosai TaxID=28183 RepID=M6UGU9_9LEPT
MEVAVGGSFVVLFVGVYVYRIPRRRVVRRWFLLLCCALAAWIGFLGLRFLLPLELRIQTL
NIALLPVIFAPYFFFKLIDSTFRPHRVEPSINKFLNAICIGYFLVIVFFGRFAEVQDVAR
FAYKPTGNYHLLIVYCSLYFLASVVVMWTGIRGGTSRVRAILISSGTVVALLTTIFFVYF
LPLRGIFLAHYSSIGVGIGLIIIGIAMVQDNIFRIKWNLLSGADVPLLSKISLGFVLALY
KFSDPREYESDYRRQRVAFAENLLYSDLELRLKTDLDAKTRALFLVDKYKKYIK
>UniRef90_A0A519DWX6 Long-chain fatty acid--CoA ligase (Fragment) n=1 Tax=Zymomonas sp. TaxID=2068624 RepID=A0A519DWX6_9SPHN
MSPAQLDQPGLLFTDMIRINAARFREKPAVICDSEALSWTDFHRRTNMVANSLIVLGLRK
GDKVCLVMNSSIAMFELIWGVVKAGGVVVPLNIMMSADGLAVTINDCDARFLFADAQMRA
SVDAVRGLLEEVEPDGFFVLREAPAGWRSAATLIDGADDEEPDVGLTMTDPMNIIYSSGS
TGTPKGIEHSQLARHIYTLGFGPGLEMTRFSVPICSTPLYTNGTWITMLPAVYLGGTTVL
MTRFSAEAFLATVERNRCTHAFAVPTQFIVLLESGRIPEYDTSSLKVLMSGGQAIAST
>UniRef90_R0BIU2 Uncharacterized protein n=1 Tax=[Clostridium] clostridioforme 90A6 TaxID=999406 RepID=R0BIU2_9FIRM
MSDAVDYTEVPYLQEILNFLPINPDDEEDVINYIQNITNVVAVNYKYGQYQFAYFGIHLM
YMTYIYCTASFCAGEYEGYDEPKDIISEQMIQSFKLSTNELLICNEMSVSSLITAHRGYQ
TKLKEFKKVVTEYCQKLGYI
>UniRef90_A0A524H6F3 Lactamase (Fragment) n=1 Tax=Dehalococcoidia bacterium TaxID=2026734 RepID=A0A524H6F3_9CHLR
MEIKYLGHSCFRIKGKNTTVITDPFSPDLGLTLGKQIANIVTVSHQHAGHNYTESIGGIP
RVVSKPGEYEIGDAIIIGLAAFHDAEKGLIRGKNIVFVVAMDELTICHLGDLGTPLKESE
IEELGKV
>UniRef90_U1R8Q4 Transcriptional regulator, PadR family n=2 Tax=Actinomycetaceae TaxID=2049 RepID=U1R8Q4_9ACTO
MISADAIRGYVDIMILSILERQASYPYELVKTIARVSRGEYVIKQTTLYSAVKRLESQGL
VDSRPGVSESGKPRTYYRITAAGNEYLRAKCEEWQATKAVVDRFVKGQK
>UniRef90_UPI00030E4FFC hypothetical protein n=1 Tax=Caldicellulosiruptor kronotskyensis TaxID=413889 RepID=UPI00030E4FFC
MIDIFETTAMRELHQIKEKIFEETKDMTTEELIEYFRRRAEKVARELEELKKRNKEEITQ
>UniRef90_UPI0003479852 hypothetical protein n=1 Tax=Magnetospirillum caucaseum TaxID=1244869 RepID=UPI0003479852
MSNRNPHHLWRPILRVLLLLAADAVWRVGDVAGWICTKAYRQAGRMRARALFPGRTA
>UniRef90_UPI000380786B SDR family oxidoreductase n=1 Tax=Lamprocystis purpurea TaxID=61598 RepID=UPI000380786B
MSGRPSDTGQGPFAGQVALIYGGGRGIGAACAIGLAEGGADISVVSRTFGEVQRVCGVAQ
GRGVQAEAIVADLGDPDQIMHSVARTMERFGRIDLVINLVADTGPLNVATWEVSEADWRS
MLAVNVSAPCAIARLVVPIMLQQARGKLLFATSPFGDRVTPGMGGYGCSRAAVNHLVLQL
GAELQGSIVAACLVYPGITDTPGLRSFRERHHAGGASLPFASAVHPENMARLFLWAALQP
PDAINGAVIAWNDPQVQAALRVFWSGRPGRW
>UniRef90_UPI0003F90B0D inorganic phosphate transporter n=1 Tax=Brevibacterium album TaxID=417948 RepID=UPI0003F90B0D
MEVLFSLVVIVTAVFAFVNGFHDAGVTVGNAVATRALTPRIALSLASVFNFLGALLGVGI
AVTVAENIIEFPHQPHDLLAILLAGMTAATLWGIVTYVVAIPVSSTYSLVGGVLGSGLAY
GAHADLGGLVLRLILPLLAVPVIVLGVSALCTAVVSRLAAHSAPKPLFRRARAANAVFTG
VLSLGHGLQDAQKSCAIIMLAIVAYEGATFTDGDPFEVSWPVRLLVATALAGGTLLSGWR
VARTVSRRIVALDPLKSAISNGVSGVTLLVSALAVSVPVSLVYSVVGANLGTQLAGRRGR
IRRRFLTPVLAVWVLGIPIPALLGAVFSGALMLAGV
>UniRef90_UPI0003FDD106 penicillin-binding protein 1B n=2 Tax=Solimonas TaxID=413435 RepID=UPI0003FDD106
MAVSFRSVKIVAISALVLLLSIGGVFFAGYLIKLDREIRDRFAGARWALPAQVYAAPQEL
YVGLPLNARDLVHELSRLGYREDAELGMTGTYSAGAQRVDLYARAFSFWDGPQPAQKLSV
TFSGDIVSAVTDASSGEARDIVRLDPMLIGSIYPKQGEDRVLVRLADLPPLLPKGLVAVE
DHDFYSHSGVSLKAILRASVANLRAGHVVQGGSTITQQLIKNFFLNSRQTWNRKFNEAFM
ALLLESHYSKDEILEAYLNEVHVGQDGNRAVHGFGLGAQFYFNKPLNELRPHEIALLVGI
VKGPSYYNPRRNPKRATERRNLVLGVFRDEGLISDADYQQYVQMPLGVVGGRGGGVERYP
AFVQLVRRQLEADYKEEDLTNEGLRIFTTLDPRAQEALETRVLEQLPLIEKMRKIKPGLL
EAAGAITSADRGEVLALVGGRDVRFPGFNRALDSRRSIGSLAKPFVYLTALQQPDQYNLE
TVLEDEPIELKLPGAALWAPKNYDRQLHGPQHLYMALAQSYNLPTVRLGLALGPDAVLKT
MRAAGYQGEAKALPSIFLGALDASPLQVAQMYGTIASGGFQARPSAIREVQTKEGQPLQR
FPLEVKQTIAEGPVYLLTWAMQKVMTLGTGRAAYTQLSPDVVVAGKSGTTDDYRDAWFAG
FGADRVTVIWVGRDDNQSTGLSGSSGALPIWSRVMKDLHVRSIEPIPPGSVEEILIDPDS
GLRADEHCYNAVTVPYLRGSGPQDWAPCAAQAEQGPLQWLKDIFGH
>UniRef90_A0A533RAQ4 Regulatory protein RecX n=1 Tax=Deltaproteobacteria bacterium TaxID=2026735 RepID=A0A533RAQ4_9DELT
MARRAADRAGRTPWAAALSLLARRDFGTGELRQRLLAKGFPAEAVEQAIARGRELGYLDD
ARHADRLARAMLASGRAAGPRLTLELRRRGLPDELVRAAVAEARSSGGEEQALRDLVARR
FPAFDYAAADDRERRRVVHFLQRRGFPLDHILNELKRTDP
>UniRef90_UPI0004720927 hypothetical protein n=1 Tax=Asaia prunellae TaxID=610245 RepID=UPI0004720927
MRRLLLILPFVLPGTAFAQSQAANPVSPFLEGKRVGTSANPIFAAISSVVPSASASSGQA
AAPVELFSYGRRVGTQNNPLYVNLGNTLSSYLTKDQASATYLPKTGGTVQTLAVTTSFSP
PSIAFDDLPRPCTPPLIAYVPDGQKFWTAMTADHNAGSSYIYKDTNSTNASTYVGCLLVN
GSPTWVPFLINSQAGKW
>UniRef90_UPI0004762079 efflux RND transporter periplasmic adaptor subunit n=1 Tax=Spirosoma panaciterrae TaxID=496058 RepID=UPI0004762079
MRQIVWSLGLLWLINACSGDPQSADQQKAEAKKPAEAAHQEAPAELVELTSDQLRIGDVQ
VGTIDYRNLGQELLVNGRLVAPAQSQVAITGLQGGFIRKLPLLPGQPVRKGQLLARIENP
DLVGVQQEYAENQSRLTYLDAEYIRQKELSEQNVSALKVFQQITAERAQVRARLNGLTER
LRLVGLSPQAALNGTFTASYAVTAPITGVVTDISATIGQYVQPTDVIARIISTQGIYAEL
TVFEKDLPQLRVGQSVSLRLTSEASREHTAKISYINPTIDADRSVRVIAQLGQTDSRLVP
NTFLKATLDLGDSRVPALPEEAIVSTEGKDYIFVVTTEKMPDHHGQHPDETEQVGTTFRR
IPVRRGVSEGGYSQVTLPNQINLRQARVVVKGAYAVLSQLTAASGEEEGHAH
>UniRef90_UPI00047D9AEF cytochrome c-type biogenesis protein CcmH n=1 Tax=Fodinicurvata fenggangensis TaxID=1121830 RepID=UPI00047D9AEF
MRRVLLFALFCLVLPGAALAVQPDEKLDDPALESRARELSSEIRCVVCQHESIETSNAGI
ARDIRILIRERLAEGQDEDQIREYLVSRYGDYILFQPPMKPATWLLWFGPGFVFLIGLTA
VIAYLMKRRSGQTAEQLSDDEQRRLKQLVEEDTRP
>UniRef90_UPI0004CA127B hypothetical protein n=1 Tax=Streptomyces sp. NRRL F-2890 TaxID=1463845 RepID=UPI0004CA127B
MRVEPRFRDQIRCLVLKDRRAKALDEALSPGDRIAFNGFLVSFVAVLLAPRLGDRCGIEE
LAVFSDEVAAAHRAERRPVNEFVVEEVLREVYGVPLLFLTVPVPPRTVSAAGAAIVRYLN
NADSTVAADIDRILDAAVELSRRRDPR
>UniRef90_UPI00054CF0BB hypothetical protein n=1 Tax=Desulfatiglans anilini TaxID=90728 RepID=UPI00054CF0BB
MKYVLCVGMLLALAVSAPALAADVNVRIGIPLPPVIVYAGPIEVIVIPDSYLYDVYVVPD
LEVEIFFSRGWWWRLWEGRWYRSRHFDRGWAYYRYIPDFYYDIDPDWRKFYKGRHWKGHR
WNYRRIPHHQLEQNWSYWNAHRYWEKERKWEVEKYQPLPAQMRQEVRHKREYEYRRKPEV
RKHEQWKVQQRQPQRREMNRQEYRRKSGEEQFKGPQRKESDVRRYQQQGQERNTDGQRQE
RRGRKGPDSKN
>UniRef90_UPI00061973BA hypothetical protein n=1 Tax=Hymenobacter terrenus TaxID=1629124 RepID=UPI00061973BA
MRYLFPLFLILSCLLTFLPGCEPKEDMVQTSGSLEMGADTVLFDTVFTTVRTVTKRLWVY
NRNSGAVKTNVSLTGTAGNTFDLIINGDTGPTANDVTIRGKDSLLVLVRAILGDNGTSTK
PFLITDEVHFRTNGNDQNVKLVAYGQNAYFHDGEILPCNSVWRNDKPHVIYNSVQVNAGC
VLRILPGTRVYLHAGSGILVKGRILVNAGSDFPVGSGPTDTIKATNRNIVRFLGDRREPF
YDNIPGQWLGIQMDEGSTGNIIRYAEIKNASFGVLLYNPENRSQPDVTLDNTVIQNISGN
NLSFASGGNTFTGAGIFSFSGKVTATNCLLTNCGEYAVLGLGGGTYDFNFCTFANYTPSF
RRETSSITFTNEKATDARVLLPTSVTIRNSIVWGSFEDELFVKNYTDPNYTVSIRNSLVR
TKEYATTPAVVGNAGVNIINTDPLFKRTSLSGSQPDYSLQATSPAGAIRSAPATPLPSPF
RDLLNLPRSSQPTIGAYEFNP
>UniRef90_UPI0007AECCB4 LysE family transporter n=1 Tax=Pseudovibrio sp. Ad37 TaxID=989422 RepID=UPI0007AECCB4
MSADQLILYCIAIFSVSIIPGPSMALAFAEGARGGVNGVVPPALGNVTASLGQALIAFFA
FRSVVSLEPRVLLSVQAVGALYIAYIGYIFIRHGSSFRLDTAGPEKQLSKATEGFQTGFL
IAFFNPKAILFLWRCFRSSLTAKL
>UniRef90_UPI0007C587DD hypothetical protein n=1 Tax=Achromobacter insolitus TaxID=217204 RepID=UPI0007C587DD
MLDSHVGLGAQLTALMTGLADQKIKDGEIFVYDGGRLFADDVTEIALPCALVLADSIARH
LGMGDSGYEFELGSPNPVFPVHAEFVRPRAFMQVAPFLTEVFERVVYPLRNDLAQVYALA
ANQMGLILEDGIEPAEVDAMPVVAAAVMENHGALMGAGALSLGR
>UniRef90_UPI0007EC8C16 hypothetical protein n=1 Tax=Mycolicibacterium fortuitum TaxID=1766 RepID=UPI0007EC8C16
MRLPISPDIADALAISNALNRAEAQGGSLAHLLGAWCADPTTTDGRTVAYCCFVPNTLAR
WVRIENLVLNASMHSRFAAQFLNV
>UniRef90_A0A535E080 Metallophosphoesterase family protein n=1 Tax=Chloroflexi bacterium TaxID=2026724 RepID=A0A535E080_9CHLR
MRVAVISDIHANWPALEAVLDDLPAIDDVICLGDVVGYGGNPVQCLDYVRNRQWLTLLGN
HDLACADRDVLDWFNDDAATAIRWTVEQIGPERVDWLGARPPTDRRDGALLVHASPRSPV
FEYVMDAESAAANLAELGGSLCFHGHSHLPGVFRMDGDRVRHQYRTGPVELHGPVLVNPG
SVGQPRDRDPDSSYGIWDTEASTFEFRRVGYDRLAAQKAIMEAGLPARFAHRLEFGY
