# Supplementary material for: “Tear down that wall”—a critical evaluation of bioinformatic resources available for lysin researchers
Source: Appl Environ Microbiol. 2024 Jun 6;90(7):e02361-23. doi: 10.1128/aem.02361-23 (PMC11267937; doi:10.1128/aem.02361-23)
Supplement: File S2 — Proteins from the Lysin90 dataset, with accession numbers, description, and associated model. [file aem.02361-23-s0002.xlsx]

## Sheet: Lysin90 
S2 file – File contains a list of proteins from the Lysin90 dataset, with accession numbers, description and which model they belong to.
Enzybase accession	Uniprot ID	Enzybase Description	protein length (AA)	Pfam-A Top-scorring HMM	Pfam-A Best score	Pfam-A All HMM hits	AllvogHMMprofiles Top-scorring HMM	AllvogHMMprofiles Best score	AllvogHMMprofiles All HMM hits	vog2017db Top-scorring HMM	vog2017db Best score	vog2017db All HMM hits	bacterialHMMdbupdated Top-scorring HMM	bacterialHMMdbupdated Best score	bacterialHMMdbupdated All HMM hits	viralHMMdb Top-scorring HMM	viralHMMdb Best score	viralHMMdb All HMM hits
EN4962905	Q834Z1	bacteriocin	368	SH3_5	83.7	SH3_5 [287-353] (83.7); Amidase_2 [46-176] (44.3)	n.a.	0	n.a.	n.a.	0	n.a.	COG5632	80.3	COG5632 [42-242] (80.3)	n.a.	0	n.a.
EN72533055	E5W3R7	bacteriocin	362	Amidase_2	79.4	SH3_3 [309-358] (23.5); Amidase_2 [24-153] (79.4)	VOG10230	36.4	VOG10230 [27-148] (36.4); VOG4707 [20-137] (20.5)	VOG01143	65.1	VOG21839 [53-162] (24.1); VOG03088 [27-172] (37.4); VOG01143 [24-306] (65.1); VOG00798 [3-195] (59.3)	COG5632	110.5	COG5632 [6-296] (110.5)	n.a.	0	n.a.
EN47322058	F4EJY9	bacteriocin	387	Amidase_2	66.9	PG_binding_1 [320-381] (62.4); Amidase_2 [23-168] (66.9)	VOG10230	42.7	VOG10230 [23-200] (42.7)	VOG01143	48.3	VOG11605 [321-382] (21.8); VOG00953 [319-383] (35.0); VOG11215 [319-383] (31.7); VOG01143 [52-202] (48.3); VOG00798 [48-196] (20.4); VOG03088 [27-207] (43.3)	COG5632	83.5	33SRY [352-386] (21.9); 2ZPSS [337-383] (32.2); 33HZK [322-381] (22.2); 31U4K [321-379] (21.4); 309RS [318-380] (36.5); COG2989 [307-382] (30.2); COG3409 [301-381] (33.6); 323XE [296-378] (20.2); 32TM1 [217-286] (23.3); 31E2G [216-282] (20.2); 2ZW0C [215-278] (20.5); COG3807 [204-296] (23.7); COG5632 [6-270] (83.5)	4QECV	31.5	4QECV [319-383] (31.5)
EN22548845	G0IGI2	bacteriocin	385	Amidase_2	67.9	PG_binding_1 [318-380] (59.4); Amidase_2 [23-169] (67.9)	VOG10230	39.2	VOG10230 [23-194] (39.2)	VOG03088	40	VOG11605 [319-382] (26.1); VOG00953 [317-380] (32.8); VOG11215 [315-380] (25.5); VOG01143 [56-184] (39.3); VOG03088 [28-194] (40.0)	COG5632	87.1	2ZPSS [332-385] (32.3); 33HZK [319-380] (22.6); 309RS [316-380] (33.6); COG2989 [304-380] (29.0); 323XE [290-380] (22.8); 32TM1 [215-286] (24.4); COG3807 [213-296] (24.6); COG3409 [207-380] (30.6); 2ZW0C [186-276] (24.5); COG5632 [4-263] (87.1)	4QECV	27.2	4QECV [317-380] (27.2)
EN56647608	F4EMI6	bacteriocin	385	PG_binding_1	66.7	PG_binding_1 [318-380] (66.7); SH3_3 [221-278] (20.5); Amidase_2 [23-168] (66.2)	VOG10230	39.8	VOG10230 [28-200] (39.8)	VOG03088	40.4	VOG11605 [344-380] (22.7); VOG00953 [318-382] (33.9); VOG11215 [314-380] (29.3); VOG01143 [61-189] (36.4); VOG00798 [48-190] (20.2); VOG03088 [28-197] (40.4)	COG5632	81.1	2ZPSS [342-383] (26.0); 31U4K [319-377] (20.1); 33HZK [319-382] (27.5); 309RS [318-380] (34.5); 33KK3 [318-377] (22.9); COG2989 [301-381] (30.9); COG3409 [237-380] (34.6); 32TM1 [215-285] (21.7); COG3807 [215-291] (25.9); 31E2G [213-281] (22.4); COG5632 [4-257] (81.1)	4QECV	27.5	4QECV [318-380] (27.5)
EN52017807	Q5L2J6	bacteriocin	226	Amidase_2	67.3	LysM [183-225] (62.1); Amidase_2 [24-154] (67.3)	VOG10230	46.5	VOG11038 [180-225] (27.8); VOG4615 [178-222] (26.9); VOG4918 [178-213] (24.1); VOG4824 [177-225] (26.9); VOG10230 [27-149] (46.5)	VOG00798	66.5	VOG16334 [181-225] (30.8); VOG00237 [179-225] (22.9); VOG09725 [178-213] (24.3); VOG23062 [178-223] (25.5); VOG23635 [162-223] (26.9); VOG03088 [27-149] (46.7); VOG11215 [27-131] (21.9); VOG00798 [25-226] (66.5); VOG01143 [24-174] (49.7); VOG01142 [20-209] (45.8); VOG01370 [17-185] (43.8)	COG5632	85.9	30AM1 [181-225] (22.5); 32ZMT [181-225] (22.3); 31TVC [178-225] (21.7); 32WGK [178-224] (26.8); 347K7 [174-225] (27.0); 31A6H [165-225] (25.7); 32E28 [165-222] (24.2); 32G2Z [163-225] (35.9); COG3061 [162-226] (23.8); COG1652 [156-225] (21.7); COG5632 [8-180] (85.9)	n.a.	0	n.a.
EN18575028	E3DWM4	bacteriocin	262	Amidase_2	70.5	Amidase_2 [24-159] (70.5)	VOG10230	48	VOG10230 [27-153] (48.0)	VOG01143	62.5	VOG03088 [27-198] (48.5); VOG00798 [24-192] (45.0); VOG01143 [24-198] (62.5); VOG01142 [22-241] (52.2); VOG01370 [13-213] (39.3)	COG5632	93.1	COG5632 [12-209] (93.1)	n.a.	0	n.a.
EN17581237	E3ZFV7	bacteriocin	309	Amidase_2	74.5	SH3_2 [268-308] (22.3); Amidase_2 [24-157] (74.5)	VOG10230	42.6	VOG10230 [27-148] (42.6)	VOG01143	72.6	VOG03088 [27-149] (42.3); VOG00798 [25-173] (36.4); VOG01370 [23-242] (42.5); VOG01143 [20-181] (72.6)	COG5632	106	2ZVTK [258-306] (20.1); 33E8E [222-308] (23.4); COG3807 [170-309] (35.8); COG3023 [70-244] (22.0); COG5632 [5-266] (106.0)	n.a.	0	n.a.
EN64633788	Q65EU3	bacteriocin	359	Amidase_2	80.1	PG_binding_1 [293-353] (59.4); PG_binding_1 [200-258] (57.2); Amidase_2 [24-152] (80.1)	VOG10230	50.7	VOG0992 [231-265] (22.0); VOG8236 [198-270] (34.5); VOG10230 [27-189] (50.7); VOG4574 [12-263] (29.4)	VOG01143	65.9	VOG11605 [317-354] (20.0); VOG00953 [291-355] (31.4); VOG11215 [291-355] (27.3); VOG01893 [198-261] (27.3); VOG00953 [193-267] (56.4); VOG11605 [184-267] (34.8); VOG11215 [147-256] (32.5); VOG21839 [53-152] (21.0); VOG11215 [41-140] (21.2); VOG03088 [27-209] (53.0); VOG01143 [24-186] (65.9); VOG00798 [14-184] (52.6); VOG01370 [7-265] (50.1)	COG5632	110.3	2ZPSS [311-355] (24.9); 33HZK [296-353] (21.7); 31VVK [293-351] (23.9); 309RS [290-352] (30.8); COG2989 [286-354] (28.9); 2ZRWT [266-354] (22.5); 323XE [251-350] (20.0); 2ZJXC [218-350] (27.2); 2ZSFT [203-267] (20.7); 31U4K [193-260] (26.5); 33KK3 [193-264] (26.9); COG2989 [186-264] (39.3); 323XE [185-254] (36.1); 30JTZ [184-259] (26.0); 320W6 [180-260] (40.9); COG3409 [179-354] (73.2); 2ZPSS [17…	4QECV	55.4	4QECV [292-355] (26.3); 4QECV [193-267] (55.4)
EN78592485	Q99125	Probable	354	Amidase_2	72.5	PG_binding_1 [288-349] (61.7); PG_binding_1 [201-258] (46.1); Amidase_2 [23-152] (72.5)	VOG10230	43.2	VOG8236 [197-273] (24.8); VOG10230 [27-173] (43.2)	VOG01142	57.2	VOG00953 [286-349] (28.4); VOG11215 [283-352] (25.7); VOG00953 [194-263] (49.6); VOG11605 [191-288] (23.3); VOG11215 [185-256] (32.7); VOG03088 [27-208] (44.4); VOG00798 [22-324] (38.7); VOG01142 [20-310] (57.2); VOG01370 [15-270] (46.3); VOG01143 [3-174] (55.7)	COG5632	104.5	2ZPSS [305-351] (25.9); 309RS [287-347] (28.4); COG2989 [268-349] (26.7); 33KK3 [195-266] (21.0); 31U4K [193-260] (28.4); COG2989 [187-262] (33.9); 2ZPSS [185-257] (28.4); 323XE [182-256] (33.1); 320W6 [181-263] (42.4); 33HZK [179-266] (31.5); COG3409 [179-349] (65.9); COG5632 [5-272] (104.5)	4QECV	46.4	4QECV [287-348] (24.9); 4QECV [194-263] (46.4)
EN47231143	C9A1B6	bacteriocin	316	Amidase_2	69.8	PG_binding_1 [254-297] (20.3); Amidase_2 [26-161] (69.8)	VOG10230	39.9	VOG10230 [29-153] (39.9)	VOG22320	114.5	VOG22320 [195-314] (114.5); VOG03088 [30-152] (39.8); VOG11215 [30-139] (21.4); VOG00798 [28-194] (42.1); VOG01143 [27-186] (52.7); VOG01370 [27-199] (36.7); VOG01142 [24-211] (52.1)	COG5632	88.2	COG5632 [12-228] (88.2)	n.a.	0	n.a.
EN30497153	D6QWM6	phage	338	Amidase_2	61.8	DUF3597 [197-239] (20.1); Amidase_2 [26-159] (61.8)	VOG10230	30.1	VOG0992 [275-310] (21.0); VOG4724 [191-244] (22.9); VOG10230 [29-139] (30.1)	VOG22320	97.4	VOG22320 [247-338] (97.4); VOG02043 [191-240] (33.8); VOG03088 [29-138] (30.2); VOG00798 [28-176] (24.2); VOG01143 [27-174] (40.0); VOG01142 [24-257] (65.2); VOG01370 [24-259] (35.7)	COG5632	64.9	32RKY [197-238] (21.3); 346W6 [187-248] (35.8); COG5632 [11-186] (64.9)	4QEUP	23.7	4QEUP [193-250] (23.7)
EN4283676	F4EP47	bacteriocin	460	Amidase_2	67.7	SH3_3 [213-270] (25.6); Amidase_2 [21-153] (67.7)	VOG10230	25.1	VOG10230 [21-111] (25.1)	VOG01142	73.7	VOG01143 [22-212] (46.0); VOG03088 [21-109] (24.9); VOG01142 [1-368] (73.7)	COG5632	91	31ZJM [214-271] (20.5); 32TM1 [214-270] (22.2); 32ZGY [208-270] (26.0); 33NC4 [208-296] (31.6); COG3807 [206-371] (29.3); 2ZW0C [197-269] (24.0); 31E2G [190-272] (35.4); COG3807 [186-272] (30.9); 2ZVQA [159-270] (22.5); COG5632 [1-292] (91.0)	n.a.	0	n.a.
EN97648591	D7ULY2	bacteriocin	277	Amidase_3	58.8	Amidase_3 [4-165] (58.8)	n.a.	0	n.a.	n.a.	0	n.a.	COG0860	37.4	COG0860 [3-166] (37.4)	4QAZY	112.3	4QAZY [1-228] (112.3)
EN56866201	D3KR11	bacteriocin	290	Glyco_hydro_25	95.4	Glyco_hydro_25 [6-181] (95.4)	n.a.	0	n.a.	VOG24666	48.6	VOG24666 [3-188] (48.6)	COG3757	80.7	COG3757 [3-282] (80.7)	n.a.	0	n.a.
EN66562099	A7KV11	phage	368	Glyco_hydro_25	70.5	Glyco_hydro_25 [6-166] (70.5)	n.a.	0	n.a.	VOG24666	72.7	VOG24666 [3-183] (72.7)	COG3757	74.7	COG3757 [4-321] (74.7)	n.a.	0	n.a.
EN762854	F5ZL24	bacteriocin	983	Prophage_tail	47.6	Prophage_tail [693-768] (21.3); CHAP [465-568] (20.3); Glucosaminidase [283-397] (30.5); Prophage_tail [41-326] (47.6)	VOG4985	1605.8	VOG4772 [289-394] (30.7); VOG9502 [260-433] (175.5); VOG4599 [1-946] (464.2); VOG4985 [1-943] (1605.8)	VOG00190	497	VOG01819 [691-774] (37.7); VOG23388 [262-433] (170.0); VOG00539 [25-891] (71.2); VOG00601 [6-230] (64.8); VOG01819 [3-240] (23.6); VOG00190 [1-881] (497.0)	30IKH	213.1	30J9C [935-969] (22.9); 30J1P [647-924] (91.6); 30IKH [644-889] (143.5); 32YYR [639-886] (171.7); COG1705 [285-403] (31.5); COG4926 [35-818] (72.1); 30J1P [10-243] (170.5); 32YYR [4-271] (189.1); 30IKH [1-239] (213.1)	n.a.	0	n.a.
EN54776558	C5WI94	bacteriocin	1122	Prophage_tail	53.2	Prophage_tail [676-753] (25.1); CHAP [457-561] (32.6); Glucosaminidase [277-377] (32.1); Prophage_tail [41-616] (53.2)	VOG4985	1711.1	VOG4599 [949-1122] (52.2); VOG4772 [273-388] (33.2); VOG9502 [231-437] (168.9); VOG4599 [1-950] (533.7); VOG4985 [1-1122] (1711.1)	VOG00190	554.4	VOG00190 [947-1122] (86.3); VOG01819 [676-766] (47.9); VOG00857 [636-764] (23.3); VOG22361 [458-579] (27.9); VOG23388 [239-431] (159.7); VOG00539 [25-876] (113.9); VOG01819 [3-239] (25.7); VOG00190 [1-924] (554.4); VOG00601 [1-233] (92.3)	32YYR	237	32YYR [950-1122] (215.1); 30J1P [630-942] (172.2); 32YYR [625-940] (237.0); 30IKH [611-942] (177.9); 337BG [434-574] (22.3); COG1705 [275-392] (33.3); COG4926 [38-871] (78.1); 30J1P [3-246] (188.0); 32YYR [2-247] (203.2); 30IKH [1-236] (203.7)	n.a.	0	n.a.
EN75864663	E7S282	bacteriocin	1275	Prophage_tail	88	CBM_4_9 [1002-1069] (21.3); CHAP [473-575] (28.5); Glucosaminidase [287-418] (37.1); Prophage_tail [62-785] (88.0)	VOG4985	2153.6	VOG4599 [889-1275] (160.2); VOG4772 [285-419] (38.6); VOG9502 [254-435] (168.9); VOG4599 [6-893] (486.7); VOG4985 [5-1275] (2153.6)	VOG00190	483.7	VOG00190 [889-1275] (200.4); VOG00539 [871-948] (22.5); VOG00601 [850-1070] (31.8); VOG01819 [701-783] (44.2); VOG22361 [472-604] (36.8); VOG23388 [260-439] (158.5); VOG00539 [29-829] (85.0); VOG01819 [25-251] (22.5); VOG00601 [10-236] (49.1); VOG00190 [5-887] (483.7); VOG00463 [4-248] (35.7)	32YYR	212.1	2Z8Q0 [1161-1257] (31.1); 32YYR [879-1275] (208.9); 32YYR [653-896] (212.1); 30J1P [652-901] (143.4); 30IKH [649-893] (146.7); COG1705 [286-418] (39.0); COG4926 [34-886] (74.0); 30IKH [6-238] (184.5); 30J1P [4-245] (167.7); 32YYR [4-250] (184.1)	n.a.	0	n.a.
EN99789766	O80181	phage	1000	Prophage_tail	81.5	CHAP [482-584] (32.2); Glucosaminidase [288-395] (34.3); Prophage_tail [58-787] (81.5)	VOG4985	1828.7	VOG3432 [910-996] (38.2); VOG9244 [904-1000] (129.3); VOG2278 [891-998] (80.0); VOG5035 [464-595] (40.2); VOG4772 [296-403] (33.5); VOG9502 [249-441] (158.5); VOG4599 [1-906] (658.2); VOG4985 [1-950] (1828.7)	VOG00190	557.3	VOG12410 [916-995] (26.0); VOG04887 [904-1000] (146.4); VOG01563 [870-998] (65.2); VOG01819 [714-792] (37.9); VOG03060 [513-619] (34.9); VOG22361 [480-596] (33.4); VOG23388 [272-441] (151.9); VOG00857 [205-245] (20.9); VOG00539 [26-900] (85.6); VOG00463 [3-246] (44.9); VOG01819 [3-250] (40.1); VOG00190 [1-904] (557.3)	32YYR	206.6	2Z93G [909-995] (63.2); 2Z8GM [908-995] (26.9); 33B6N [907-995] (28.2); 33FND [904-995] (71.2); 31UNB [885-992] (25.8); 32YYR [663-909] (206.6); 30IKH [661-902] (156.7); 30J1P [652-924] (136.0); COG1705 [295-416] (34.1); COG4926 [18-821] (87.3); 32YYR [4-240] (183.3); 30J1P [3-240] (161.9); 30IKH [1-235] (204.1)	4QHGG	96.3	4QH95 [909-995] (53.2); 4QHGG [904-1000] (96.3); 4QCT3 [897-999] (58.4)
EN2894380	C4FX53	bacteriocin	532	CW_7	70.9	CW_7 [353-391] (70.9); CHAP [229-308] (35.7); Glucosaminidase [17-161] (41.7)	VOG4985	133.5	VOG9502 [343-399] (33.3); VOG9502 [19-183] (120.9); VOG4772 [12-133] (31.5); VOG4985 [2-177] (133.5)	VOG23388	119.6	VOG18536 [344-395] (45.4); VOG23388 [344-400] (30.0); VOG23388 [21-184] (119.6)	338B2	56	338B2 [468-522] (35.1); 324IX [466-525] (20.2); 30IXF [452-511] (23.9); 30G7N [443-510] (21.3); 34AXG [438-510] (30.4); 33M29 [420-512] (32.9); 347V9 [403-443] (26.3); 30JUI [401-450] (24.9); 338B2 [386-466] (56.0); 34AXW [339-389] (26.4); COG3942 [260-460] (20.4); COG5263 [111-515] (54.7); COG1705 [13-149] (38.5)	4QCGD	51.1	4QCGD [424-521] (51.1); 4QCGD [399-461] (33.5)
EN24570	F8KE45	bacteriocin	499	Amidase_5	80.4	Amidase_5 [348-497] (80.4)	VOG4649	160.3	VOG9502 [348-497] (58.5); VOG4649 [347-497] (160.3)	VOG03024	161.1	VOG23388 [347-497] (57.6); VOG03024 [346-497] (161.1)	COG5263	82.1	COG5263 [33-476] (82.1); 32DWZ [3-111] (26.8); 2ZM3B [2-161] (21.2); 30ARX [2-130] (22.6); 33ECD [2-87] (25.2)	4QCGD	76.1	4QCGD [348-496] (76.1)
EN73372326	Q4Z9I2	phage	209	SH3_5	70.6	SH3_5 [123-189] (70.6)	n.a.	0	n.a.	n.a.	0	n.a.	n.a.	0	n.a.	n.a.	0	n.a.
EN27757592	E5CSC2	bacteriocin	487	SH3_5	68.8	SH3_5 [410-469] (68.8); Amidase_2 [203-331] (50.4); CHAP [48-135] (45.6)	VOG4941	261.5	VOG10230 [42-192] (149.4); VOG4941 [9-201] (261.5)	VOG03088	254.8	VOG01143 [203-341] (48.1); VOG23635 [43-141] (30.9); VOG01370 [37-457] (108.9); VOG03088 [3-250] (254.8)	COG3942	31.4	2ZCQV [43-135] (26.9); 31WIR [40-137] (21.3); COG3942 [34-343] (31.4)	n.a.	0	n.a.
EN57469699	D8HI06	bacteriocin	206	SH3_5	74.4	SH3_5 [120-185] (74.4)	n.a.	0	n.a.	n.a.	0	n.a.	COG5632	24.2	COG5632 [10-132] (24.2)	n.a.	0	n.a.
EN5842410	Q4ZDC4	phage	213	CHAP	46.9	CHAP [27-113] (46.9)	VOG7635	37.3	VOG7635 [1-32] (37.3)	VOG01370	95.7	VOG17427 [12-103] (22.5); VOG17971 [12-128] (25.6); VOG03088 [8-117] (20.5); VOG23635 [8-118] (40.9); VOG01370 [6-187] (95.7); VOG21967 [1-30] (27.9)	2ZCQV	39.3	COG3942 [22-167] (31.3); 2ZCQV [5-113] (39.3)	n.a.	0	n.a.
EN95468263	Q4ZDC1	phage	237	SH3_5	86.1	SH3_5 [151-216] (86.1); Amidase_2 [2-79] (36.9)	n.a.	0	n.a.	VOG01143	37.6	VOG01143 [3-82] (37.6)	COG5632	41.9	COG5632 [9-155] (41.9)	n.a.	0	n.a.
EN48058891	F9L5W1	bacteriocin	476	SH3_5	67.1	SH3_5 [390-455] (67.1); Amidase_2 [193-318] (56.2); CHAP [27-117] (40.9)	VOG10230	47.6	VOG5946 [11-102] (24.5); VOG10230 [8-241] (47.6); VOG7635 [1-32] (30.5)	VOG01370	122.4	VOG01143 [194-321] (46.1); VOG01370 [15-437] (122.4); VOG00196 [14-103] (20.7); VOG17427 [12-108] (35.9); VOG23598 [9-112] (20.5); VOG03088 [8-175] (51.1); VOG23635 [7-130] (30.0); VOG21967 [1-29] (37.5)	COG5632	54.2	COG5632 [183-393] (54.2); COG3942 [21-393] (34.6); 31WIR [10-119] (20.3); 2ZCQV [6-106] (39.4)	n.a.	0	n.a.
EN51197103	C4WDQ7	bacteriocin	477	SH3_5	70.9	SH3_5 [391-456] (70.9); Amidase_2 [194-319] (52.5); CHAP [27-117] (50.5)	VOG10230	54.5	VOG4941 [22-175] (22.5); VOG5946 [13-102] (26.6); VOG10230 [8-247] (54.5); VOG7635 [1-32] (28.8)	VOG01370	119.8	VOG01143 [195-322] (44.9); VOG00196 [14-103] (27.9); VOG17427 [13-107] (37.9); VOG01370 [12-427] (119.8); VOG23598 [9-106] (27.2); VOG23635 [9-130] (36.3); VOG03088 [8-244] (57.9); VOG21967 [1-29] (35.3)	COG5632	54.5	COG5632 [184-392] (54.5); COG0791 [23-149] (20.7); COG3942 [15-388] (40.0); 31WIR [10-119] (23.0); 2ZCQV [6-106] (42.0)	n.a.	0	n.a.
EN57631100	Q4ZC44	phage	482	SH3_5	80.7	SH3_5 [396-461] (80.7); Amidase_2 [199-324] (59.9); CHAP [27-113] (47.2)	VOG10230	36	VOG4941 [14-176] (28.6); VOG5946 [12-112] (20.3); VOG10230 [8-247] (36.0); VOG7635 [1-32] (34.9)	VOG01370	133.5	VOG01143 [190-326] (52.9); VOG17427 [12-110] (30.5); VOG17971 [12-199] (25.8); VOG01370 [8-449] (133.5); VOG03088 [8-182] (43.0); VOG23635 [7-118] (44.2); VOG21967 [1-30] (25.3)	COG5632	57.5	COG5632 [188-371] (57.5); COG3942 [21-401] (37.0); 2ZCQV [5-113] (41.6)	n.a.	0	n.a.
EN6861499	Q4ZCC3	phage	481	SH3_5	76.4	SH3_5 [395-460] (76.4); Amidase_2 [198-323] (61.1); CHAP [28-113] (47.3)	n.a.	0	n.a.	VOG01143	52.2	VOG01143 [199-325] (52.2); VOG17994 [59-116] (20.5); VOG17971 [12-114] (22.8); VOG03088 [8-117] (22.6); VOG23635 [4-169] (40.3)	COG5632	60.3	COG5632 [187-409] (60.3); COG3942 [28-314] (35.2); 2ZCQV [5-113] (32.0)	n.a.	0	n.a.
EN34991875	B9E7Q0	bacteriocin	270	CHAP	42.2	CHAP [33-122] (42.2)	VOG10230	68.8	VOG4941 [23-195] (25.1); VOG5946 [20-121] (35.0); VOG7635 [15-41] (25.3); VOG10230 [14-267] (68.8)	VOG03088	63.3	VOG03088 [208-267] (20.4); VOG17427 [21-122] (44.7); VOG17971 [19-189] (33.8); VOG23598 [18-119] (29.6); VOG23635 [18-122] (49.7); VOG03088 [16-207] (63.3)	2ZCQV	52.3	COG3942 [30-207] (28.9); 31WIR [17-137] (26.6); 2ZCQV [10-122] (52.3)	n.a.	0	n.a.
EN42963034	F3TY67	bacteriocin	467	Amidase_3	90.2	SH3_5 [380-429] (24.8); Amidase_3 [171-358] (90.2); CHAP [26-113] (49.2)	VOG10230	56	VOG4941 [13-172] (35.0); VOG5946 [12-113] (21.8); VOG7635 [6-32] (24.3); VOG10230 [3-167] (56.0)	VOG03088	70.1	VOG23598 [13-106] (20.5); VOG17427 [12-113] (36.7); VOG17971 [12-113] (30.7); VOG23635 [11-119] (41.0); VOG03088 [3-170] (70.1); VOG21967 [1-30] (20.6)	2ZCQV	50.8	32R25 [314-433] (42.1); COG0860 [167-357] (38.4); COG3942 [23-287] (35.1); 2ZCQV [4-113] (50.8)	4QAZY	69.8	4QAZY [169-374] (69.8)
EN23553872	Q4L5L8	bacteriocin	464	Amidase_3	100.8	SH3_5 [402-439] (22.6); Amidase_3 [171-358] (100.8); CHAP [26-113] (51.8)	VOG10230	47.5	VOG4941 [12-172] (32.4); VOG10230 [4-170] (47.5)	VOG01370	100.1	VOG17427 [13-113] (24.7); VOG17971 [13-113] (28.7); VOG01370 [12-379] (100.1); VOG23635 [10-119] (40.1); VOG03088 [5-170] (63.3)	2ZCQV	43	32R25 [353-462] (37.5); COG0860 [167-358] (41.6); COG3942 [22-255] (35.7); COG0791 [9-117] (25.4); 2ZCQV [7-113] (43.0)	4QAZY	81	4QAZY [169-372] (81.0)
EN76096338	D7RWK6	phage	273	SH3_5	55.8	SH3_5 [197-258] (55.8); Amidase_2 [20-144] (53.7)	VOG4707	22.7	VOG4574 [26-221] (21.1); VOG4707 [15-97] (22.7)	VOG01143	43.3	VOG01143 [3-157] (43.3)	COG5632	57	30JEA [197-270] (21.6); COG5632 [5-206] (57.0)	n.a.	0	n.a.
EN9308019	F8KMX4	bacteriocin	469	Amidase_3	91	Amidase_3 [171-358] (91.0); CHAP [27-113] (53.1)	VOG10230	46.8	VOG4941 [13-178] (40.8); VOG5946 [12-112] (20.2); VOG5035 [11-118] (27.5); VOG10230 [3-171] (46.8)	VOG03088	69.3	VOG00196 [29-101] (23.6); VOG17427 [12-112] (33.3); VOG17971 [12-113] (25.5); VOG23635 [10-126] (39.2); VOG23598 [8-104] (28.2); VOG03088 [3-173] (69.3)	2ZCQV	56.8	32R25 [291-435] (40.7); COG0860 [167-357] (38.1); COG0791 [42-123] (21.0); COG3942 [21-251] (36.4); 31WIR [9-117] (25.8); 2ZCQV [4-113] (56.8)	4QAZY	75.4	4QAZY [169-416] (75.4)
EN61257210	A1KXB8	phage	470	Amidase_3	85.9	Amidase_3 [171-358] (85.9); CHAP [26-113] (45.7)	VOG10230	44.7	VOG4941 [13-159] (27.1); VOG10230 [2-170] (44.7)	VOG03088	59.8	VOG17427 [13-113] (25.8); VOG23635 [8-119] (28.9); VOG03088 [2-166] (59.8)	2ZCQV	41.5	32R25 [355-467] (36.7); COG0860 [167-357] (35.1); COG3942 [51-251] (34.5); 31WIR [12-115] (20.6); 2ZCQV [4-113] (41.5)	4QAZY	68.1	4QAZY [168-375] (68.1)
EN2698566	B9DIZ3	bacteriocin	467	Amidase_3	96.7	Amidase_3 [171-358] (96.7); CHAP [25-113] (50.9)	VOG10230	50.3	VOG4941 [13-172] (37.7); VOG10230 [3-170] (50.3)	VOG03088	67.9	VOG17427 [13-113] (27.6); VOG17971 [13-113] (28.7); VOG00196 [12-101] (21.3); VOG23635 [11-119] (36.6); VOG03088 [3-168] (67.9)	2ZCQV	44.7	32R25 [361-433] (38.1); COG0860 [167-357] (39.9); COG3942 [22-243] (32.2); 31WIR [10-115] (21.8); 2ZCQV [4-113] (44.7)	4QAZY	75.9	4QAZY [169-376] (75.9)
EN44542490	E5L6X9	phage	267	CHAP	45	CHAP [46-136] (45.0)	VOG4941	137.2	VOG10230 [40-196] (116.3); VOG4941 [38-197] (137.2)	VOG03088	175	VOG23635 [43-201] (29.0); VOG01370 [41-266] (79.9); VOG03088 [13-221] (175.0)	COG3942	41.3	COG3942 [32-205] (41.3)	n.a.	0	n.a.
EN11231857	A1YTR6	phage	284	SH3_5	69.8	SH3_5 [198-264] (69.8); CHAP [46-136] (44.7)	VOG4941	136.3	VOG10230 [40-187] (120.6); VOG4941 [12-180] (136.3)	VOG03088	172.5	VOG23635 [44-147] (26.8); VOG01370 [41-269] (68.6); VOG03088 [11-196] (172.5)	COG3942	43	COG3942 [32-213] (43.0)	n.a.	0	n.a.
EN37054506	D1GQI6	bacteriocin	500	Amidase_3	78.9	Amidase_3 [181-368] (78.9); CHAP [49-132] (27.6)	VOG10230	107.4	VOG10230 [42-172] (107.4); VOG4941 [10-161] (98.5)	VOG03088	148.7	VOG03088 [17-171] (148.7)	COG0860	33.6	COG0860 [177-370] (33.6)	4QAZY	60.8	4QAZY [178-405] (60.8)
EN50355936	E8SE62	bacteriocin	251	CHAP	51.3	CHAP [22-109] (51.3)	VOG10230	164.7	VOG10230 [143-251] (79.2); VOG4941 [10-139] (105.5); VOG10230 [2-141] (164.7)	VOG03088	164.8	VOG03088 [146-251] (78.7); VOG23598 [14-97] (23.5); VOG23635 [14-119] (42.6); VOG17971 [12-125] (29.6); VOG01370 [3-228] (72.0); VOG03088 [2-144] (164.8)	COG3942	44.3	COG3942 [19-178] (44.3); 2ZCQV [14-109] (41.5)	n.a.	0	n.a.
EN6929476	E6HR46	bacteriocin	277	Amidase_2	42.5	Amidase_2 [21-145] (42.5)	VOG4707	22.2	VOG4707 [18-120] (22.2)	VOG01143	40.4	VOG01143 [13-186] (40.4)	COG5632	51.9	COG5632 [6-209] (51.9)	n.a.	0	n.a.
EN6861175	C7WML7	bacteriocin	287	Amidase_2	45.4	Amidase_2 [31-155] (45.4)	VOG4707	26.1	VOG4707 [28-130] (26.1)	VOG01143	42.5	VOG01143 [11-197] (42.5)	COG5632	52.7	COG5632 [13-224] (52.7)	n.a.	0	n.a.
EN91205420	Q8NVR1	bacteriocin	251	CHAP	44	CHAP [25-109] (44.0)	VOG10230	165.7	VOG10230 [153-251] (86.6); VOG4941 [10-157] (101.9); VOG7635 [3-29] (32.0); VOG10230 [2-147] (165.7)	VOG03088	160.6	VOG03088 [153-251] (88.5); VOG23598 [15-97] (28.3); VOG17971 [11-125] (30.1); VOG23635 [8-120] (47.4); VOG21967 [6-26] (21.3); VOG01370 [4-233] (78.8); VOG03088 [2-141] (160.6)	2ZCQV	45.9	COG3942 [19-178] (42.8); 2ZCQV [13-109] (45.9)	n.a.	0	n.a.
EN9873738	Q4ZE13	phage	628	Glucosaminidase	44.9	Glucosaminidase [490-611] (44.9); CHAP [28-118] (42.7)	VOG10230	53.3	VOG4772 [495-538] (20.1); VOG4941 [26-149] (35.2); VOG10230 [11-151] (53.3); VOG7635 [3-36] (51.4)	VOG01370	189.1	VOG11220 [482-609] (62.7); VOG03088 [13-186] (60.1); VOG01370 [8-627] (189.1)	COG4193	210.9	COG4193 [134-627] (210.9); COG3942 [25-497] (41.3); 2ZCQV [10-111] (30.0)	n.a.	0	n.a.
EN74238596	E8SE60	bacteriocin	629	Glucosaminidase	46.1	Glucosaminidase [490-612] (46.1); CHAP [28-118] (42.3)	VOG7635	51.4	VOG4772 [496-540] (20.4); VOG4941 [26-149] (37.4); VOG10230 [11-151] (51.2); VOG7635 [3-36] (51.4)	VOG01370	188.7	VOG11220 [465-610] (69.9); VOG23635 [16-119] (22.4); VOG03088 [13-151] (56.1); VOG01370 [8-628] (188.7)	COG4193	197.5	COG4193 [138-628] (197.5); 2ZCQV [10-111] (30.2)	n.a.	0	n.a.
EN92637081	Q4ZCC7	phage	639	Glucosaminidase	45.2	Glucosaminidase [501-623] (45.2); CHAP [31-117] (38.7)	VOG7635	41.7	VOG4772 [506-549] (21.4); VOG7635 [3-38] (41.7)	VOG01370	208	VOG11220 [392-618] (85.1); VOG01370 [8-639] (208.0)	COG4193	216.7	COG4193 [110-639] (216.7); COG3942 [27-566] (35.4)	n.a.	0	n.a.
EN11119238	Q4L3Y2	bacteriocin	647	Glucosaminidase	51.9	Glucosaminidase [509-631] (51.9); CHAP [34-119] (36.8)	VOG7635	58.8	VOG4772 [515-557] (21.4); VOG10230 [17-158] (39.7); VOG7635 [1-38] (58.8)	VOG01370	191.3	VOG11220 [476-632] (83.5); VOG03088 [20-175] (41.1); VOG01370 [12-647] (191.3); VOG23635 [12-119] (21.1)	COG4193	214.3	COG1705 [513-629] (27.1); COG4193 [224-647] (214.3); 2ZCQV [12-124] (24.9)	n.a.	0	n.a.
EN45197969	Q4ZC50	phage	630	Glucosaminidase	46.7	Glucosaminidase [492-610] (46.7); CHAP [30-119] (40.7)	VOG7635	73.4	VOG4772 [497-539] (22.3); VOG4941 [25-152] (25.3); VOG10230 [18-153] (37.9); VOG7635 [1-38] (73.4)	VOG01370	191.2	VOG11220 [458-606] (80.5); VOG03088 [19-182] (44.9); VOG23598 [15-129] (25.2); VOG01370 [12-630] (191.2); VOG23635 [12-121] (33.3)	COG4193	221.6	COG1705 [495-602] (23.9); COG4193 [205-629] (221.6); 2ZCQV [14-112] (34.0)	n.a.	0	n.a.
EN534245	A1KX46	phage	632	Glucosaminidase	50.1	Glucosaminidase [494-616] (50.1); CHAP [34-120] (27.7)	VOG7635	38.7	VOG4772 [494-543] (24.9); VOG7635 [1-41] (38.7)	VOG01370	187.7	VOG11220 [460-618] (84.5); VOG01370 [10-632] (187.7)	COG4193	199.5	COG4193 [193-632] (199.5)	n.a.	0	n.a.
EN902196	I1TJX3	Endolysin	264	Amidase_3	108.8	Amidase_3 [3-167] (108.8)	n.a.	0	n.a.	n.a.	0	n.a.	COG0860	73.3	324QU [30-146] (39.6); COG0860 [1-168] (73.3)	4QAZY	170.9	4QAZY [1-240] (170.9)
EN92764833	I6X5A8	LysK	495	SH3_5	68.6	SH3_5 [409-475] (68.6); Amidase_2 [206-334] (43.0); CHAP [46-136] (43.3)	VOG4941	135.4	VOG10230 [40-195] (115.0); VOG4941 [12-197] (135.4)	VOG03088	172.4	VOG01143 [193-340] (41.9); VOG01370 [41-462] (96.9); VOG03088 [12-220] (172.4)	COG3942	25.2	COG3942 [32-368] (25.2)	n.a.	0	n.a.
EN37133597	O26815	Cell	574	NosD	130.7	PMBR [543-574] (33.3); PMBR [510-538] (30.1); PMBR [433-464] (33.2); Beta_helix [95-198] (70.6); NosD [29-240] (130.7)	VOG8704	23.9	VOG8704 [346-431] (23.9)	VOG08966	27.8	VOG06347 [348-431] (22.9); VOG08966 [117-207] (27.8)	COG3420	73.1	3439U [33-173] (37.3); 30GUC [29-69] (20.7); COG3420 [17-541] (73.1)	n.a.	0	n.a.
EN98442010	P0C2T5	Probable	437	Glucosaminidase	71	LysM [395-436] (40.5); LysM [322-362] (52.7); LysM [245-286] (60.9); Glucosaminidase [72-210] (71.0)	VOG4772	120.3	VOG4918 [322-351] (24.9); VOG4615 [317-385] (20.1); VOG4918 [245-276] (32.3); VOG4615 [235-318] (32.0); VOG4772 [60-228] (120.3)	VOG11377	120.1	VOG00798 [369-437] (23.1); VOG09725 [322-351] (25.7); VOG00798 [297-369] (29.3); VOG09725 [245-276] (33.1); VOG23062 [239-284] (21.0); VOG16334 [238-292] (22.7); VOG00798 [232-291] (36.6); VOG01893 [232-295] (22.1); VOG01885 [228-260] (22.5); VOG25194 [67-206] (37.9); VOG11377 [62-229] (120.1); VOG17149 [57-121] (22.0)	COG1705	181.8	306IT [377-435] (23.6); 306IT [301-362] (20.0); 32E28 [297-360] (28.1); 31TVC [237-323] (32.2); 347K7 [229-305] (28.0); 306IT [226-286] (32.4); 32E28 [226-286] (33.3); 303TJ [218-283] (24.9); 32G2Z [217-287] (21.0); COG1652 [173-293] (20.0); COG2992 [84-219] (28.7); COG1705 [56-219] (181.8); COG3951 [39-207] (71.3)	4QB01	36.5	4QB01 [79-210] (36.5)
EN1965220	P11187	Lysozyme	258	Phage_lysozyme	106.7	LysM [214-257] (52.1); LysM [163-206] (50.6); Phage_lysozyme [30-137] (106.7)	VOG4565	189.1	VOG4615 [156-204] (21.0); VOG3794 [13-100] (22.4); VOG4565 [1-149] (189.1)	VOG00298	250.2	VOG23062 [213-256] (24.3); VOG16334 [207-255] (24.0); VOG23635 [165-254] (23.5); VOG23062 [162-204] (22.0); VOG16334 [160-206] (23.9); VOG00798 [154-209] (25.5); VOG00298 [1-258] (250.2)	COG3772	143.1	2ZNP5 [213-257] (24.2); 32WGK [213-256] (24.8); 347K7 [212-257] (30.7); 31AIU [197-254] (21.4); 2ZNP5 [164-206] (32.8); 334TN [162-193] (23.6); 33PQW [156-203] (20.8); 32WGK [154-204] (29.5); 303TJ [144-205] (23.0); 347K7 [129-205] (39.3); COG3772 [1-146] (143.1)	4QAVB	80.1	4QB6G [7-161] (34.7); 4QAVB [3-182] (80.1)
EN36655980	P19385	Lysozyme	342	Glyco_hydro_25	132.7	CW_7 [303-341] (64.4); CW_7 [255-293] (64.9); CW_7 [207-245] (64.9); Glyco_hydro_25 [9-180] (132.7)	VOG9502	34.7	VOG9502 [254-341] (28.3); VOG9502 [203-295] (34.7)	VOG18536	113.6	VOG23388 [254-341] (25.5); VOG23388 [203-296] (31.4); VOG18536 [200-339] (113.6)	34AXW	24.5	34AXW [301-340] (20.0); 34AXW [253-294] (21.0); 34AXW [202-246] (24.5)	n.a.	0	n.a.
EN42419366	P34020	Autolytic	324	Glyco_hydro_25	158	PG_binding_1 [283-320] (39.4); PG_binding_1 [200-250] (45.4); Glyco_hydro_25 [4-171] (158.0)	VOG8236	21.9	VOG8236 [198-251] (21.9)	VOG11215	34	VOG00953 [284-320] (22.8); VOG11215 [284-323] (34.0); VOG00953 [200-256] (27.3); VOG11215 [197-250] (24.1); VOG24666 [4-179] (33.5)	COG3757	103.5	309RS [284-320] (21.0); 2ZPSS [283-320] (24.6); 33SRY [222-258] (20.9); 33HZK [200-239] (21.0); COG3409 [188-321] (42.9); COG3757 [2-182] (103.5)	4QECV	22.1	4QECV [200-253] (22.1)
EN27056240	P39800	N-acetylmuramoyl-L-alanine	297	Amidase_2	84.2	PG_binding_1 [231-291] (60.6); LysM [161-203] (62.1); Amidase_2 [24-140] (84.2)	VOG4707	31.8	VOG4918 [161-202] (26.1); VOG11038 [160-207] (25.5); VOG4615 [159-210] (24.3); VOG4824 [158-203] (25.4); VOG4707 [26-153] (31.8)	VOG00798	135.8	VOG11605 [255-293] (20.2); VOG11215 [254-295] (26.0); VOG00953 [230-293] (30.8); VOG09725 [161-202] (26.6); VOG00798 [159-281] (43.3); VOG23062 [159-201] (30.1); VOG01893 [158-294] (30.9); VOG21839 [53-145] (34.4); VOG01143 [20-158] (115.5); VOG01370 [17-256] (47.0); VOG01142 [12-194] (87.3); VOG00798 [2-154] (135.8); VOG11215 [2-110] (47.7)	COG5632	105.9	2ZPSS [254-293] (27.3); 33RC4 [232-296] (22.5); 33HZK [231-283] (25.6); 30JTZ [230-293] (20.7); 309RS [229-292] (25.7); COG2989 [224-293] (24.9); 2ZRWT [216-293] (20.8); 2ZYNR [162-218] (20.4); 303TJ [160-203] (29.0); 32WGK [160-202] (21.0); 33PQW [159-210] (23.7); 347K7 [159-203] (23.3); 31TVC [158-205] (33.2); 30BDM [157-203] (21.9); 32G2Z [157-204] (35.3); 32JD9 [156-203] (26.3); 33FM3 [150-20…	4QECV	23.8	4QECV [230-293] (23.8)
EN8708600	Q0E627	Putative	898	n.a.	0	n.a.	VOG3794	1160.5	VOG8001 [758-875] (43.9); VOG8023 [755-877] (49.1); VOG4565 [747-871] (44.9); VOG3794 [1-891] (1160.5)	VOG00778	508.2	VOG00933 [759-875] (38.2); VOG02419 [759-877] (42.9); VOG00778 [1-882] (508.2)	n.a.	0	n.a.	4QAVB	594	4QAJK [7-882] (450.5); 4QAVB [3-887] (594.0)
EN31066678	Q5NTY4	Lysin	477	SH3_5	81	SH3_5 [395-459] (81.0); Amidase_2 [196-318] (61.1); CHAP [24-114] (45.3)	VOG10230	114.5	VOG4707 [195-270] (31.1); VOG4941 [12-179] (70.2); VOG10230 [3-165] (114.5); VOG7635 [3-29] (21.9)	VOG03088	113.3	VOG01143 [197-320] (39.3); VOG17427 [7-104] (27.8); VOG23598 [6-119] (42.5); VOG03088 [5-181] (113.3); VOG23635 [3-150] (52.2); VOG17971 [1-99] (36.2)	2ZCQV	49	COG5632 [181-384] (40.5); COG3942 [18-455] (42.7); 2ZCQV [2-101] (49.0)	n.a.	0	n.a.
EN9295439	Q65YV6	Lysin	310	Glyco_hydro_25	105.4	SH3_3 [247-272] (20.6); Glyco_hydro_25 [11-191] (105.4)	n.a.	0	n.a.	VOG24666	32.2	VOG24666 [21-164] (32.2)	33IHB	22.4	33IHB [218-280] (22.4); 30I3P [212-285] (20.0)	n.a.	0	n.a.
EN86318353	Q6Y7R1	ORF56	808	CHAP	58.8	CHAP [694-779] (58.8)	VOG4613	921.3	VOG11087 [523-649] (50.3); VOG11087 [311-341] (29.3); VOG4613 [2-800] (921.3); VOG11087 [1-305] (512.2)	VOG03310	721.4	VOG03310 [2-806] (721.4)	COG3942	118.9	33PRA [698-793] (28.5); COG3942 [266-805] (118.9)	n.a.	0	n.a.
EN78858410	Q859I6	Minor	647	n.a.	0	n.a.	VOG4626	793	VOG4894 [441-583] (33.4); VOG4626 [6-647] (793.0)	VOG09821	870.2	VOG09749 [441-581] (35.4); VOG13923 [431-523] (24.7); VOG09821 [6-647] (870.2)	33GH6	161.3	33VJ2 [310-424] (48.6); 32EYX [170-438] (76.2); 33GH6 [152-432] (161.3)	4QCDW	1307.6	4QBYQ [431-523] (21.6); 4QAJJ [129-620] (108.4); 4QCDW [1-647] (1307.6)
EN88438405	Q859I7	Amidase	250	SH3_5	81.9	SH3_5 [164-229] (81.9); CHAP [24-107] (39.3)	VOG10230	117.1	VOG4941 [19-135] (54.2); VOG10230 [2-152] (117.1)	VOG03088	109	VOG17427 [7-95] (23.4); VOG01370 [6-247] (82.7); VOG23598 [6-108] (33.1); VOG23635 [6-122] (32.2); VOG03088 [2-152] (109.0)	2ZCQV	45.2	COG3942 [18-169] (33.8); 31WIR [5-116] (25.1); 2ZCQV [3-107] (45.2)	n.a.	0	n.a.
EN11443835	Q9AQE1	N-acetyl	209	Glucosaminidase	90.5	Glucosaminidase [64-200] (90.5)	VOG4772	153.6	VOG6551 [80-198] (52.0); VOG4680 [76-203] (21.8); VOG4772 [58-205] (153.6)	VOG11377	167.4	VOG00298 [86-197] (33.4); VOG25194 [79-198] (70.9); VOG19127 [76-192] (22.1); VOG01370 [71-151] (28.0); VOG11377 [57-205] (167.4)	COG1705	171.4	COG2992 [77-206] (33.6); 3334Y [71-107] (21.2); COG4193 [60-196] (38.1); COG1705 [51-207] (171.4); COG3951 [48-198] (79.2)	4QB01	62.3	4QB01 [79-197] (62.3)
EN79372091	Q9CIT4	Probable	439	Glucosaminidase	71.1	LysM [397-438] (40.4); LysM [324-364] (52.1); LysM [243-284] (64.0); Glucosaminidase [72-210] (71.1)	VOG4772	124.3	VOG4918 [324-353] (23.7); VOG4615 [319-386] (21.5); VOG4918 [243-274] (34.4); VOG4615 [231-320] (36.1); VOG4772 [59-237] (124.3)	VOG11377	126.4	VOG00798 [367-439] (28.5); VOG09725 [324-353] (24.3); VOG00798 [302-371] (27.6); VOG09725 [243-274] (35.3); VOG16334 [238-291] (26.5); VOG23062 [235-282] (21.2); VOG01893 [233-285] (23.2); VOG01885 [231-258] (22.5); VOG00798 [215-290] (36.4); VOG25194 [67-206] (38.2); VOG11377 [61-235] (126.4); VOG17149 [57-121] (22.5)	COG1705	181.4	306IT [377-437] (23.2); 303TJ [289-367] (23.0); 32E28 [288-362] (24.7); 347K7 [232-297] (25.8); 31TVC [228-318] (31.4); 32E28 [228-284] (34.6); 306IT [221-284] (38.0); 303TJ [218-282] (23.0); 32G2Z [217-285] (20.6); COG1652 [172-311] (21.7); COG2992 [84-219] (28.1); COG1705 [56-219] (181.4); COG3951 [34-207] (73.4)	4QB01	36.8	4QB01 [82-209] (36.8)
EN6294540	S5MRN1	Lysin	237	CHAP	38.9	CHAP [24-110] (38.9)	VOG10230	49.3	VOG4941 [10-111] (30.4); VOG7635 [7-29] (22.3); VOG10230 [4-135] (49.3)	VOG01370	81.8	VOG22361 [60-168] (23.3); VOG01370 [18-188] (81.8); VOG17427 [10-110] (27.3); VOG17462 [7-122] (22.7); VOG23598 [5-98] (22.0); VOG23635 [5-132] (36.2); VOG03088 [3-111] (57.1)	2ZCQV	35.6	COG3942 [18-183] (29.8); 2ZCQV [7-102] (35.6)	n.a.	0	n.a.
EN16918229	T4YXV2	N-acetylmuramoyl-L-alanine	270	Amidase_3	84.9	Amidase_3 [3-174] (84.9)	n.a.	0	n.a.	VOG21839	474.9	VOG21839 [1-270] (474.9)	COG0860	44.8	COG0860 [1-174] (44.8)	4QAZY	183.8	4QAZY [1-252] (183.8)
EN80415751	W0CKA7	N-acetylmuramoyl-L-alanine	234	Amidase02_C	80	Amidase02_C [190-233] (80.0); Amidase_2 [22-139] (58.5)	VOG4707	27.5	VOG4707 [28-132] (27.5); VOG10230 [21-130] (21.3)	VOG01143	213.8	VOG21839 [30-148] (32.7); VOG03088 [21-129] (21.5); VOG01370 [17-197] (43.6); VOG00798 [15-155] (53.7); VOG01143 [1-167] (213.8)	COG5632	107.7	COG5632 [3-160] (107.7)	n.a.	0	n.a.
EN7121271	F5WF93	bacteriocin	131	LysM	55.5	LysM [93-130] (48.9); LysM [29-70] (55.5)	VOG4918	36.9	VOG4918 [29-59] (36.9); VOG4615 [3-75] (25.1)	VOG00798	46.4	VOG09725 [29-59] (37.0); VOG23062 [26-69] (23.0); VOG00798 [17-129] (46.4); VOG23635 [10-123] (34.1); VOG16334 [9-76] (20.7)	3.2e+29	29.9	31TVC [84-122] (21.1); 32E28 [67-130] (29.9); 32YBG [21-70] (21.1); 32E28 [19-69] (21.5)	n.a.	0	n.a.
EN8614139	C2LZZ5	bacteriocin	264	LysM	63.6	CHAP [158-239] (47.4); LysM [88-130] (63.6); LysM [28-69] (56.2)	VOG4615	32	VOG4615 [77-158] (32.0); VOG4824 [25-69] (20.7); VOG4615 [1-73] (29.6)	VOG00798	38	VOG00798 [82-136] (22.6); VOG00933 [82-195] (27.9); VOG16334 [81-135] (27.5); VOG01893 [67-142] (27.3); VOG00798 [24-129] (38.0); VOG00933 [23-75] (22.3); VOG16334 [1-72] (34.1)	COG3942	152.5	30IFU [175-255] (20.5); 33PRA [140-246] (28.0); 2ZNP5 [88-128] (22.3); 32YBG [87-132] (22.6); COG3942 [84-264] (152.5); 32WGK [83-133] (20.2); 32ZMT [81-160] (24.4); 347K7 [81-172] (28.8); COG1652 [81-168] (27.0); 32G2Z [79-131] (21.0); 306IT [76-126] (20.0); 33PQW [75-148] (21.0); COG3061 [74-111] (21.5); 303TJ [73-131] (32.2); 31TVC [73-144] (28.4); 32E28 [73-128] (41.3); 33FM3 [61-114] (25.1);…	n.a.	0	n.a.
EN48239247	C5QV55	bacteriocin	266	CHAP	51.3	CHAP [161-241] (51.3); LysM [90-132] (47.3); LysM [29-70] (49.2)	VOG4615	28.9	VOG4918 [29-57] (22.2); VOG4615 [1-68] (28.9)	VOG09725	22.5	VOG09725 [29-57] (22.5)	COG3942	153.1	30IFU [185-262] (26.3); 33PRA [169-250] (22.8); 347K7 [85-166] (20.2); 303TJ [76-132] (24.4); 32E28 [76-121] (20.3); 332NN [76-129] (20.9); 31TVC [73-119] (21.7); COG3942 [49-266] (153.1); 32YBG [30-68] (22.5); 34CDQ [27-123] (24.4); 32E28 [24-69] (22.5)	n.a.	0	n.a.
EN83446836	C4W9V7	bacteriocin	273	LysM	50.8	CHAP [168-248] (50.2); LysM [92-134] (50.8); LysM [29-70] (50.7)	VOG4615	29.3	VOG4918 [29-57] (24.7); VOG4615 [2-68] (29.3)	VOG09725	24.9	VOG09725 [29-57] (24.9); VOG16334 [7-72] (22.5)	COG3942	150.4	30IFU [192-269] (21.3); 347K7 [83-160] (21.9); 303TJ [79-120] (31.1); 32E28 [76-122] (25.7); 332NN [76-133] (25.4); COG3942 [49-273] (150.4); 32YBG [30-70] (25.9); 34CDQ [27-130] (20.8); 32E28 [23-69] (23.3); 33PQW [8-76] (23.9)	n.a.	0	n.a.
EN46234263	C5QQ33	bacteriocin	268	CHAP	52.3	CHAP [163-243] (52.3); LysM [92-134] (51.4); LysM [29-70] (51.3)	VOG4615	30.4	VOG4918 [29-59] (23.2); VOG4615 [1-68] (30.4)	VOG00798	29.7	VOG09725 [29-59] (23.3); VOG00798 [14-133] (29.7)	COG3942	147.8	30IFU [193-264] (21.8); 303TJ [80-135] (32.3); 347K7 [77-202] (27.7); 332NN [76-133] (26.8); 31TVC [74-140] (21.6); 32E28 [74-131] (23.2); COG3942 [49-268] (147.8); 32YBG [30-68] (24.5); 34CDQ [27-130] (23.0); 32E28 [24-69] (21.8); 34CI6 [22-68] (23.1); 33PQW [8-83] (23.5)	n.a.	0	n.a.
EN22987377	Q49VK7	bacteriocin	268	LysM	52	CHAP [162-243] (49.4); LysM [91-133] (50.7); LysM [29-70] (52.0)	VOG4918	28	VOG4918 [29-58] (28.0); VOG4615 [1-68] (26.0)	VOG00798	36	VOG09725 [29-58] (28.0); VOG23062 [28-68] (20.8); VOG01885 [22-68] (20.0); VOG00798 [18-130] (36.0); VOG23635 [3-133] (33.0)	COG3942	153.3	33PRA [150-245] (24.9); COG3942 [84-268] (153.3); 303TJ [79-135] (32.8); 31SJX [27-70] (21.7); 34CDQ [25-140] (25.4); 34CI6 [21-70] (23.4); 306IT [15-67] (20.9)	n.a.	0	n.a.
EN94211936	Q4L487	bacteriocin	272	LysM	58.3	CHAP [166-247] (47.9); LysM [91-133] (58.3); LysM [29-70] (57.8)	VOG4615	28	VOG4615 [2-74] (28.0)	VOG01893	21.7	VOG16334 [86-135] (20.9); VOG00798 [79-136] (20.7); VOG01893 [78-142] (21.7); VOG01885 [76-133] (20.3); VOG01885 [22-66] (20.8)	COG3942	151.4	30IFU [190-268] (22.9); 32YBG [90-136] (21.4); 306IT [84-131] (23.3); 32E28 [79-121] (25.0); 31TVC [77-133] (24.4); 303TJ [76-135] (27.8); 34CI6 [76-133] (23.4); COG3061 [76-118] (22.2); 347K7 [75-175] (29.8); COG3942 [58-272] (151.4); 32YBG [29-70] (26.0); 32E28 [22-70] (22.1); 34CI6 [22-67] (24.7); 32G2Z [18-120] (23.5)	n.a.	0	n.a.
EN20013323	F5WAZ8	bacteriocin	265	CHAP	54.5	CHAP [159-240] (54.5); LysM [91-133] (48.9); LysM [29-70] (49.6)	VOG4615	32.2	VOG4615 [1-73] (32.2)	VOG16334	26.3	VOG16334 [8-75] (26.3)	COG3942	155.3	30IFU [172-261] (28.4); 33PRA [165-248] (20.7); 303TJ [77-133] (31.0); 32E28 [76-121] (25.3); 332NN [75-131] (21.2); COG3942 [49-265] (155.3); 32YBG [29-69] (24.3); 34CDQ [27-129] (21.6); 32E28 [22-70] (24.0); 34CI6 [22-68] (26.9); 33PQW [14-81] (23.8); 31TVC [7-60] (21.1)	n.a.	0	n.a.
EN40189447	F5WBC5	bacteriocin	315	Peptidase_M23	94.7	Peptidase_M23 [208-302] (94.7)	VOG4910	78.5	VOG9659 [250-300] (28.2); VOG4910 [207-312] (78.5); VOG8651 [200-311] (71.3); VOG8550 [192-314] (42.9); VOG6576 [165-295] (28.7)	VOG00438	80.8	VOG25043 [220-295] (27.1); VOG11586 [212-298] (26.8); VOG03383 [208-300] (38.9); VOG00438 [202-314] (80.8); VOG03420 [201-299] (66.3); VOG25033 [192-297] (31.0); VOG00630 [188-314] (47.1); VOG02530 [185-305] (63.0); VOG00298 [184-301] (31.7)	COG0739	90	3239A [252-305] (32.5); 2ZH5S [238-294] (25.9); 30XR6 [207-289] (20.3); COG4942 [151-314] (58.8); COG0739 [120-313] (90.0)	n.a.	0	n.a.
EN91452072	A6QDQ0	bacteriocin	246	Peptidase_M23	95.4	Peptidase_M23 [139-233] (95.4)	VOG4910	80	VOG9659 [181-243] (30.3); VOG4686 [171-242] (25.6); VOG4910 [138-244] (80.0); VOG8651 [130-240] (66.7); VOG8550 [122-245] (42.1); VOG6576 [96-226] (29.3)	VOG00438	82.8	VOG25043 [151-226] (27.6); VOG11586 [143-229] (27.5); VOG03383 [140-230] (40.1); VOG00438 [133-245] (82.8); VOG03420 [131-230] (66.3); VOG25033 [122-228] (31.5); VOG00630 [119-245] (48.2); VOG02530 [116-236] (65.1); VOG00298 [112-231] (32.1)	COG0739	88.2	3239A [172-236] (33.5); 2ZH5S [169-225] (26.6); 30XR6 [139-220] (21.3); 32R25 [131-225] (32.4); COG4942 [128-245] (56.2); COG0739 [112-244] (88.2)	n.a.	0	n.a.
EN23044350	B9DIK5	bacteriocin	329	Peptidase_M23	97.5	Peptidase_M23 [221-315] (97.5)	VOG4910	84.3	VOG9659 [267-309] (27.2); VOG4910 [219-328] (84.3); VOG8651 [213-321] (55.8); VOG6576 [139-308] (38.4); VOG8550 [56-328] (23.7)	VOG00438	84.8	VOG25043 [224-310] (20.5); VOG03383 [222-313] (43.4); VOG25033 [221-308] (31.8); VOG00630 [217-311] (57.5); VOG00438 [213-328] (84.8); VOG02530 [213-315] (60.8); VOG03420 [211-313] (73.4)	COG0739	94.1	2ZH5S [252-307] (33.1); 3239A [252-320] (30.3); 30PP0 [221-321] (24.9); 30XR6 [221-301] (20.4); 32R25 [213-309] (26.9); COG0739 [133-325] (94.1)	n.a.	0	n.a.
EN7321213	C8MM86	bacteriocin	486	SH3_5	85.8	SH3_5 [400-465] (85.8); Amidase_2 [203-328] (56.2); CHAP [33-118] (43.6)	VOG7635	27.5	VOG7635 [6-37] (27.5)	VOG01370	136	VOG01143 [204-331] (44.8); VOG23635 [14-122] (34.4); VOG01370 [11-453] (136.0)	COG5632	58.4	COG5632 [192-403] (58.4); COG3942 [35-309] (31.7); 2ZCQV [7-118] (34.4)	n.a.	0	n.a.
EN74107794	B9DQ63	bacteriocin	1254	Glucosaminidase	48	Glucosaminidase [1101-1237] (48.0)	n.a.	0	n.a.	VOG11220	72.3	VOG11220 [1074-1236] (72.3)	COG4193	119.6	COG4193 [774-1253] (119.6); COG5632 [298-813] (79.8)	n.a.	0	n.a.
EN68979381	D3QFD1	bacteriocin	488	SH3_5	70.8	SH3_5 [405-470] (70.8); Amidase_2 [205-332] (52.7); CHAP [50-135] (44.0)	VOG4941	186	VOG10230 [38-193] (128.4); VOG4941 [10-201] (186.0)	VOG03088	210.9	VOG01143 [206-336] (46.8); VOG23635 [43-142] (27.3); VOG01370 [33-432] (98.7); VOG03088 [13-234] (210.9)	COG3942	42.7	COG5632 [191-423] (36.5); 2ZCQV [43-136] (32.5); COG3942 [31-401] (42.7)	n.a.	0	n.a.
EN704671	Q4L3Y5	bacteriocin	494	SH3_5	66.5	SH3_5 [412-476] (66.5); Amidase_2 [211-338] (53.1); CHAP [50-139] (38.3)	VOG4941	163.2	VOG8294 [403-477] (21.5); VOG10230 [16-240] (136.1); VOG4941 [11-199] (163.2)	VOG03088	203.4	VOG21001 [401-476] (21.5); VOG01143 [243-342] (41.5); VOG23635 [43-145] (27.7); VOG01370 [40-406] (89.4); VOG03088 [10-238] (203.4)	COG5632	52.2	COG5632 [197-415] (52.2); COG3942 [36-319] (37.8)	n.a.	0	n.a.
EN3016141	D2J8A7	bacteriocin	1619	Peptidase_M23	88	Peptidase_M23 [1262-1364] (88.0)	VOG4545	81.1	VOG6163 [1373-1509] (51.9); VOG9659 [1294-1350] (29.4); VOG8550 [1262-1372] (43.6); VOG4910 [1259-1367] (78.2); VOG8651 [1259-1369] (47.2); VOG3636 [843-964] (23.6); VOG5793 [228-603] (62.4); VOG4545 [1-689] (81.1)	VOG00630	430.8	VOG03119 [1375-1585] (92.8); VOG04161 [1375-1540] (96.8); VOG00298 [1313-1393] (20.4); VOG00438 [1259-1374] (83.9); VOG02530 [1258-1359] (56.9); VOG03383 [1258-1355] (38.1); VOG03420 [1258-1353] (52.4); VOG25033 [1253-1350] (39.5); VOG15176 [841-965] (23.5); VOG00203 [797-1611] (206.5); VOG00630 [795-1614] (430.8); VOG01908 [773-993] (22.3); VOG02354 [709-1028] (24.1); VOG00630 [518-827] (66.2); …	COG3953	181	30PP0 [1298-1355] (23.9); 32R25 [1258-1353] (25.1); 336DU [1256-1360] (27.1); COG4942 [953-1439] (62.7); COG0739 [950-1421] (91.9); COG1006 [568-707] (35.8); 2ZNA8 [499-574] (24.2); COG3941 [153-461] (82.9); COG3953 [90-1554] (181.0); COG5281 [87-1014] (23.3); COG1196 [25-422] (36.0)	4QHBZ	77.7	4QFER [707-1025] (21.5); 4QE7J [685-1031] (25.1); 4QFER [413-758] (33.5); 4QHNH [280-671] (20.3); 4QFF1 [173-690] (71.0); 4QHBZ [153-375] (77.7); 4QEB9 [130-571] (59.1); 4QCW9 [69-747] (57.8); 4QE7J [25-859] (46.4)
EN11389739	B7VB02	bacteriocin	418	Peptidase_M23	43.5	Peptidase_M23 [286-367] (43.5)	VOG6576	40.3	VOG4910 [302-368] (33.8); VOG6576 [302-384] (40.3)	VOG04785	34.9	VOG00438 [311-364] (20.8); VOG02530 [304-366] (23.2); VOG04785 [302-384] (34.9); VOG03420 [269-376] (30.7)	COG0739	34.1	COG4942 [286-360] (22.0); COG0739 [270-364] (34.1); 30PP0 [247-361] (23.7)	n.a.	0	n.a.
EN64777038	A6V6U2	bacteriocin	418	Peptidase_M23	44.3	Peptidase_M23 [286-367] (44.3)	VOG6576	36.4	VOG4910 [302-369] (32.1); VOG6576 [302-361] (36.4)	VOG04785	33.7	VOG02530 [305-366] (22.2); VOG04785 [302-369] (33.7); VOG03420 [281-376] (30.7)	COG0739	33.6	COG0739 [280-364] (33.6)	n.a.	0	n.a.
EN54888642	Q12KX5	bacteriocin	432	Peptidase_M23	39.9	Peptidase_M23 [301-383] (39.9)	VOG6576	33.8	VOG4910 [317-384] (25.9); VOG6576 [304-386] (33.8)	VOG04785	27.7	VOG00438 [323-393] (20.9); VOG04785 [317-387] (27.7)	COG0739	30.1	COG0739 [291-377] (30.1); 30PP0 [259-375] (20.2)	n.a.	0	n.a.
EN7691102	A3DAE3	bacteriocin	430	Peptidase_M23	41.9	Peptidase_M23 [300-381] (41.9)	VOG6576	30.9	VOG4910 [315-392] (29.0); VOG6576 [303-384] (30.9)	VOG04785	26.7	VOG04785 [315-383] (26.7)	COG0739	31.4	COG0739 [285-375] (31.4); 30PP0 [259-373] (24.0)	n.a.	0	n.a.
EN50636716	A0KHU5	bacteriocin	387	Peptidase_M23	47.9	Peptidase_M23 [256-335] (47.9)	VOG6576	29.2	VOG4910 [272-337] (23.1); VOG6576 [268-354] (29.2)	VOG04785	21.8	VOG04785 [272-353] (21.8); VOG03420 [256-338] (20.5)	COG0739	36.9	COG0739 [241-332] (36.9)	n.a.	0	n.a.
EN45134330	A4SKH1	bacteriocin	406	Peptidase_M23	48.7	Peptidase_M23 [275-354] (48.7)	VOG6576	27.9	VOG4910 [291-356] (22.6); VOG6576 [287-373] (27.9)	VOG03420	26.1	VOG04785 [291-372] (21.0); VOG03420 [196-357] (26.1)	COG0739	36.7	COG0739 [260-351] (36.7)	n.a.	0	n.a.
EN58111894	E7D102	bacteriocin	403	Peptidase_M23	40.3	Peptidase_M23 [277-360] (40.3)	VOG6576	31.1	VOG4910 [295-361] (24.5); VOG6576 [293-359] (31.1)	VOG02530	34.1	VOG04785 [295-362] (27.6); VOG02530 [254-359] (34.1)	COG0739	25.2	COG0739 [263-354] (25.2)	n.a.	0	n.a.
EN7123839	A4CCJ0	bacteriocin	403	Peptidase_M23	36	Peptidase_M23 [279-359] (36.0)	VOG4910	24.3	VOG4910 [295-362] (24.3); VOG6576 [183-352] (22.4)	VOG02530	25.9	VOG04785 [295-353] (20.5); VOG02530 [255-357] (25.9)	n.a.	0	n.a.	n.a.	0	n.a.
EN69645316	A3GJC4	bacteriocin	361	Peptidase_M23	35.2	Peptidase_M23 [231-311] (35.2)	n.a.	0	n.a.	n.a.	0	n.a.	COG0739	27	COG0739 [221-309] (27.0)	n.a.	0	n.a.
EN57259100	E7S799	bacteriocin	299	ZoocinA_TRD	167.9	ZoocinA_TRD [194-298] (167.9); Peptidase_M23 [48-141] (103.3)	VOG4910	88.2	VOG4649 [176-297] (33.6); VOG4910 [48-147] (88.2); VOG8550 [48-189] (49.5); VOG9659 [46-170] (69.9); VOG4686 [39-153] (30.9); VOG8651 [36-141] (65.9); VOG6576 [16-143] (51.5)	VOG00438	99.9	VOG03024 [188-298] (43.4); VOG11586 [103-147] (28.2); VOG04785 [57-143] (31.8); VOG25043 [52-141] (24.0); VOG00438 [48-177] (99.9); VOG00630 [47-142] (29.0); VOG25033 [47-144] (34.0); VOG03383 [31-144] (44.8); VOG02530 [30-141] (83.7); VOG03420 [21-140] (82.9)	COG0739	98.8	3239A [104-140] (25.2); 2ZH5S [86-140] (28.5); 32R25 [49-140] (25.8); COG0739 [47-163] (98.8); COG4942 [39-209] (70.1); 336DU [34-140] (26.1)	4QENP	24.1	4QENP [111-163] (24.1)
EN6622718	Q3D4Y5	bacteriocin	221	ZoocinA_TRD	102.3	ZoocinA_TRD [153-219] (102.3); Peptidase_M23 [9-100] (101.5)	VOG4910	85.2	VOG4649 [146-213] (27.6); VOG4686 [62-150] (30.6); VOG4910 [10-106] (85.2); VOG8550 [10-148] (46.8); VOG6576 [9-102] (44.0); VOG8651 [9-100] (61.3); VOG9659 [9-130] (66.7)	VOG00438	95.7	VOG03024 [146-214] (35.0); VOG11586 [63-113] (29.1); VOG00630 [40-102] (28.2); VOG04785 [36-102] (32.4); VOG25043 [18-100] (24.2); VOG00438 [10-136] (95.7); VOG02530 [10-100] (75.2); VOG03383 [10-103] (41.9); VOG25033 [10-103] (29.6); VOG03420 [9-100] (75.9)	COG0739	95.6	3239A [67-99] (26.0); 2ZH5S [45-99] (29.4); 32R25 [16-99] (26.0); COG0739 [10-121] (95.6); COG4942 [10-154] (62.1)	4QENP	24.4	4QENP [71-122] (24.4)
EN4612169	Q3DQE0	bacteriocin	212	Peptidase_M23	104.4	Peptidase_M23 [48-141] (104.4)	VOG4910	89.7	VOG4910 [48-147] (89.7); VOG8550 [48-177] (49.9); VOG9659 [46-171] (71.4); VOG4686 [37-148] (30.9); VOG8651 [36-141] (67.0); VOG6576 [15-143] (53.0)	VOG00438	100	VOG11586 [102-146] (28.4); VOG04785 [57-143] (32.6); VOG25043 [51-141] (25.1); VOG00438 [48-174] (100.0); VOG00630 [47-143] (30.3); VOG25033 [47-144] (35.1); VOG02530 [30-141] (84.9); VOG03383 [30-144] (46.0); VOG03420 [21-141] (84.5)	COG0739	98.5	3239A [104-140] (25.9); 2ZH5S [86-140] (29.6); 32R25 [49-140] (26.9); COG0739 [47-157] (98.5); COG4942 [39-144] (69.0); 336DU [34-140] (27.3)	4QENP	25.3	4QENP [95-163] (25.3)
EN85127269	D9XYK2	bacteriocin	309	Peptidase_M23	105.6	Peptidase_M23 [201-298] (105.6); LysM [73-119] (23.6)	VOG4910	99	VOG9659 [245-298] (34.3); VOG6576 [201-285] (43.8); VOG8550 [201-304] (65.2); VOG8651 [198-289] (64.8); VOG4910 [190-302] (99.0); VOG4865 [65-119] (21.7); VOG4615 [58-174] (26.5)	VOG03420	95.2	VOG00298 [243-289] (21.1); VOG25043 [212-286] (24.5); VOG00630 [200-304] (60.1); VOG03420 [197-289] (95.2); VOG03383 [193-288] (35.6); VOG00438 [192-305] (89.6); VOG25033 [171-287] (42.9); VOG02530 [169-288] (88.8); VOG01885 [64-119] (31.6)	COG0739	106.3	2ZH5S [227-288] (39.2); 30XR6 [201-280] (20.5); COG4942 [200-305] (77.2); 32R25 [196-283] (29.0); 3239A [193-286] (22.1); 32K55 [175-303] (26.1); COG0739 [173-303] (106.3); 30PP0 [150-286] (25.1); 32EWI [68-122] (22.7); 34CI6 [44-120] (43.5); COG1652 [21-171] (50.7)	n.a.	0	n.a.
EN81683373	B5HSZ8	bacteriocin	312	Peptidase_M23	106.2	Peptidase_M23 [203-300] (106.2); LysM [84-131] (23.1)	VOG4910	97.6	VOG9659 [247-301] (34.3); VOG8550 [203-306] (63.8); VOG4910 [188-305] (97.6); VOG8651 [178-291] (68.5); VOG6576 [128-287] (39.3); VOG4865 [59-131] (22.2)	VOG03420	93.4	VOG11586 [249-294] (20.6); VOG25043 [214-288] (25.3); VOG00630 [202-308] (61.1); VOG25033 [202-290] (38.7); VOG00298 [198-292] (25.1); VOG21772 [195-273] (20.7); VOG03383 [191-290] (36.5); VOG03420 [172-291] (93.4); VOG02530 [171-290] (91.9); VOG00438 [168-308] (91.4); VOG01885 [60-131] (31.7)	COG0739	109.6	2ZH5S [229-290] (38.6); 30XR6 [203-282] (20.9); 32R25 [198-285] (27.6); 3239A [192-288] (27.1); 32K55 [179-305] (23.4); COG4942 [147-307] (69.0); COG0739 [142-305] (109.6); 32EWI [74-146] (25.1); 34CI6 [60-131] (40.1); COG1652 [22-168] (51.0)	n.a.	0	n.a.
EN8223960	E4NB61	bacteriocin	339	Peptidase_M23	99.8	Peptidase_M23 [231-328] (99.8); LysM [80-127] (32.0)	VOG4910	99	VOG9659 [275-332] (36.8); VOG8550 [230-335] (64.0); VOG4910 [215-333] (99.0); VOG8651 [204-319] (62.3); VOG4865 [73-126] (20.9); VOG4615 [67-205] (36.0); VOG6371 [67-127] (41.8); VOG6576 [15-315] (23.8)	VOG00438	100.1	VOG25043 [242-316] (22.3); VOG00630 [230-335] (63.9); VOG03383 [219-318] (34.8); VOG25033 [218-318] (31.0); VOG02530 [203-318] (85.3); VOG03420 [191-318] (89.8); VOG00298 [161-326] (20.2); VOG00438 [154-334] (100.1); VOG01885 [72-126] (37.8); VOG01046 [71-205] (21.6)	COG0739	104.3	2ZH5S [257-318] (38.9); 3239A [221-316] (28.0); 32R25 [220-313] (26.3); COG4942 [216-334] (72.3); COG0739 [170-333] (104.3); 34CI6 [61-127] (42.0); COG1652 [18-211] (54.3); 33FM3 [13-127] (22.3)	n.a.	0	n.a.
EN90432448	E0S0I3	bacteriocin	529	Peptidase_M23	114.9	Peptidase_M23 [430-524] (114.9); G5 [327-398] (59.7); LysM [269-313] (33.6)	VOG4910	112.1	VOG9659 [460-527] (47.9); VOG8550 [427-528] (78.5); VOG8651 [427-526] (83.6); VOG4910 [412-529] (112.1); VOG6576 [389-515] (73.9)	VOG03420	113.1	VOG11586 [479-521] (24.0); VOG25043 [440-516] (26.2); VOG00298 [434-522] (24.1); VOG03383 [431-516] (42.1); VOG00630 [428-528] (48.2); VOG02530 [409-523] (91.3); VOG25033 [409-517] (36.0); VOG04785 [408-518] (51.9); VOG03420 [397-524] (113.1); VOG00438 [387-528] (102.9)	COG0739	114.2	3239A [484-515] (25.5); 2ZH5S [456-522] (25.9); 30XR6 [429-508] (21.1); 32R25 [428-512] (21.0); 32K55 [401-505] (26.3); 336DU [372-515] (36.9); 31AIU [265-343] (24.5); COG0739 [261-529] (114.2); 347K7 [260-312] (28.5); 33PQW [257-336] (27.9); COG4942 [189-529] (98.7); COG3061 [177-311] (26.5)	n.a.	0	n.a.
EN48449111	D6K8F2	bacteriocin	245	Peptidase_M23	108.1	Peptidase_M23 [137-224] (108.1); LysM [2-49] (28.5)	VOG4910	88.1	VOG9659 [169-224] (40.1); VOG8651 [134-241] (63.2); VOG8550 [133-238] (65.7); VOG4910 [124-237] (88.1); VOG6576 [115-221] (39.8); VOG9659 [110-171] (27.4); VOG6371 [2-47] (26.2)	VOG03420	98.5	VOG11586 [189-228] (22.0); VOG25043 [144-222] (22.2); VOG25033 [137-223] (31.8); VOG00630 [136-240] (56.2); VOG02530 [132-224] (87.4); VOG03383 [121-226] (40.4); VOG03420 [109-228] (98.5); VOG00298 [90-236] (21.5); VOG00438 [79-239] (89.8); VOG04785 [73-224] (38.1); VOG01885 [2-47] (27.3)	COG0739	108.1	2ZH5S [163-223] (33.8); 30XR6 [137-216] (23.8); 32K55 [131-214] (22.2); 336DU [130-225] (31.4); COG4942 [123-240] (85.5); COG0739 [118-240] (108.1); 31TVC [2-121] (23.2); 34CI6 [2-50] (35.1); COG1652 [2-112] (53.8)	n.a.	0	n.a.
EN90734529	F1Z5W5	bacteriocin	563	Peptidase_M23	119.1	Peptidase_M23 [415-509] (119.1)	VOG4910	95.5	VOG9659 [447-502] (38.0); VOG8550 [414-511] (44.2); VOG8651 [410-511] (62.4); VOG4910 [397-512] (95.5); VOG6576 [395-502] (61.1); VOG4659 [386-476] (23.2)	VOG03420	111.4	VOG03383 [461-505] (28.0); VOG25043 [415-502] (21.9); VOG00438 [414-512] (82.3); VOG00630 [412-510] (50.5); VOG04785 [398-504] (29.5); VOG25033 [388-501] (39.4); VOG02530 [384-508] (84.7); VOG03420 [374-509] (111.4)	COG0739	109.5	2ZH5S [444-503] (24.8); 32R25 [415-499] (23.8); 336DU [414-512] (25.5); COG0739 [303-512] (109.5); COG4942 [208-511] (84.3)	n.a.	0	n.a.
EN16323464	D9X7H2	bacteriocin	302	Peptidase_M23	101.2	Peptidase_M23 [193-290] (101.2); LysM [72-118] (24.9)	VOG4910	98.4	VOG9659 [237-291] (32.9); VOG8550 [193-296] (60.6); VOG8651 [189-281] (66.3); VOG4910 [177-295] (98.4); VOG6576 [140-277] (41.6); VOG4865 [48-118] (22.7)	VOG03420	96.9	VOG00298 [233-282] (23.3); VOG25043 [204-278] (20.5); VOG25033 [193-280] (40.4); VOG00630 [191-298] (62.0); VOG03383 [189-280] (36.1); VOG03420 [189-281] (96.9); VOG02530 [165-280] (86.4); VOG00438 [143-296] (87.9); VOG04785 [65-279] (45.9); VOG01885 [48-118] (33.6)	COG0739	103.6	2ZH5S [219-280] (35.7); 30XR6 [193-272] (24.1); COG4942 [192-296] (71.2); 32R25 [189-275] (26.2); 3239A [186-278] (22.7); 336DU [185-280] (32.8); 32K55 [171-294] (24.5); COG0739 [169-295] (103.6); 34CI6 [44-119] (38.6); COG1652 [23-158] (52.3)	n.a.	0	n.a.
EN65746186	F3YBL9	bacteriocin	260	Amidase_5	204.1	ZoocinA_TRD [154-259] (171.3); CHAP [30-109] (23.6); Amidase_5 [4-146] (204.1)	VOG4649	193.8	VOG9502 [2-148] (152.9); VOG4649 [1-226] (193.8)	VOG03024	191.4	VOG00196 [26-119] (24.8); VOG22320 [4-83] (53.5); VOG23388 [2-145] (149.0); VOG03024 [1-259] (191.4)	COG0791	25.4	COG0791 [7-142] (25.4)	4QCGD	203	4QCGD [1-180] (203.0)
EN74532571	B1YJJ0	bacteriocin	428	Peptidase_M23	106.4	Peptidase_M23 [317-410] (106.4)	VOG4910	70.9	VOG9659 [350-414] (38.7); VOG6576 [311-419] (35.9); VOG4910 [305-410] (70.9); VOG8651 [293-410] (60.5); VOG9659 [292-345] (21.8); VOG8550 [168-427] (27.3)	VOG03420	91.8	VOG11586 [364-415] (20.5); VOG03383 [319-411] (36.4); VOG02530 [317-413] (74.6); VOG25033 [317-406] (34.0); VOG00630 [305-410] (47.8); VOG03420 [293-412] (91.8); VOG00438 [157-428] (84.8); VOG01427 [35-236] (21.9)	COG0739	114.2	3239A [365-412] (29.0); 30PP0 [353-416] (27.0); 2ZH5S [344-410] (35.7); 32R25 [317-411] (24.3); 336DU [317-414] (34.7); COG0739 [187-427] (114.2); COG4942 [156-428] (75.1); COG1196 [28-267] (21.5); COG3883 [6-394] (114.0)	n.a.	0	n.a.
EN19304943	F3NGH3	bacteriocin	310	Peptidase_M23	96.1	Peptidase_M23 [202-295] (96.1); LysM [68-115] (23.4)	VOG4910	91.8	VOG9659 [247-292] (29.8); VOG8550 [201-304] (54.9); VOG8651 [198-289] (59.8); VOG4910 [187-302] (91.8); VOG6576 [137-287] (34.8); VOG4865 [57-114] (22.5); VOG6371 [56-113] (20.4)	VOG03420	91.1	VOG00298 [238-291] (21.6); VOG25043 [213-287] (21.4); VOG25033 [202-292] (37.7); VOG00630 [201-306] (52.5); VOG03383 [199-289] (29.1); VOG02530 [174-289] (81.9); VOG00438 [143-304] (86.5); VOG03420 [141-289] (91.1); VOG01885 [55-114] (31.7)	COG0739	93.9	2ZH5S [228-290] (37.6); COG4942 [201-305] (61.3); 32R25 [197-284] (22.7); 3239A [191-288] (24.9); COG0739 [144-305] (93.9); 33PQW [48-157] (20.3); 34CI6 [46-115] (40.5); COG1652 [21-172] (52.7)	n.a.	0	n.a.
EN19469879	C5CM19	bacteriocin	446	Peptidase_M23	120.5	Peptidase_M23 [310-404] (120.5)	VOG4910	115.8	VOG9659 [337-396] (37.6); VOG8550 [309-400] (53.6); VOG8651 [300-403] (73.8); VOG4910 [290-410] (115.8); VOG6576 [286-398] (58.8); VOG4659 [269-371] (24.6)	VOG03420	104.6	VOG25043 [318-395] (20.2); VOG00438 [309-407] (89.8); VOG03383 [309-403] (42.4); VOG25033 [306-395] (36.3); VOG00630 [305-406] (62.7); VOG00298 [301-403] (27.0); VOG02530 [294-403] (90.3); VOG04785 [293-397] (33.8); VOG03420 [286-404] (104.6)	COG0739	114.3	2ZH5S [336-412] (46.1); 3239A [320-402] (25.9); 32QXI [319-380] (28.6); 30XR6 [307-391] (24.5); 336DU [305-401] (42.8); COG4942 [293-406] (85.7); 32K55 [292-418] (25.1); COG0739 [226-408] (114.3)	n.a.	0	n.a.
EN30596173	B0PEJ3	bacteriocin	262	Peptidase_M23	123.8	Peptidase_M23 [162-256] (123.8); G5 [54-128] (48.4)	VOG4910	118.1	VOG4686 [211-247] (23.2); VOG9659 [194-253] (40.1); VOG4910 [162-261] (118.1); VOG8550 [162-260] (60.5); VOG6576 [161-246] (47.5); VOG8651 [151-257] (92.3)	VOG02530	100.7	VOG11586 [210-247] (27.9); VOG03383 [208-249] (40.3); VOG24855 [172-248] (21.7); VOG00298 [166-255] (30.3); VOG25043 [166-247] (28.5); VOG00438 [162-260] (95.4); VOG04785 [162-247] (27.6); VOG25033 [162-251] (35.6); VOG00630 [161-261] (51.1); VOG02530 [146-251] (100.7); VOG03420 [137-254] (100.6)	COG0739	112.2	3239A [210-247] (39.0); 2ZH5S [193-250] (27.5); 336DU [162-249] (36.8); 30XR6 [157-242] (31.1); 32R25 [156-246] (31.1); 32K55 [155-237] (24.5); COG4942 [153-261] (94.6); COG0739 [140-261] (112.2)	n.a.	0	n.a.
EN31025798	F3LT60	bacteriocin	456	Peptidase_M23	118	Peptidase_M23 [318-412] (118.0)	VOG4910	110	VOG9659 [351-406] (38.5); VOG8550 [314-420] (65.1); VOG8651 [310-413] (68.3); VOG4910 [296-423] (110.0); VOG6576 [295-409] (70.2)	VOG03420	114.1	VOG25043 [326-403] (23.9); VOG00630 [317-423] (61.4); VOG03383 [317-422] (48.7); VOG00438 [316-443] (91.3); VOG02530 [310-410] (99.1); VOG04785 [300-408] (40.5); VOG03420 [295-410] (114.1); VOG25033 [289-403] (43.7)	COG0739	113	3239A [366-403] (24.4); 2ZH5S [346-416] (43.9); 336DU [313-428] (31.5); 30XR6 [311-423] (24.4); 32K55 [308-392] (28.9); COG0739 [227-418] (113.0); COG4942 [138-414] (81.0)	n.a.	0	n.a.
EN26128009	P16973	Lysozyme	130	Lys	193.4	SLT [24-68] (20.1); Lys [1-128] (193.4)	n.a.	0	n.a.	n.a.	0	n.a.	32F1I	23.7	32F1I [21-63] (23.7)	n.a.	0	n.a.
EN95455285	P81709	Lysozyme	130	Lys	193.3	Lys [1-128] (193.3)	n.a.	0	n.a.	n.a.	0	n.a.	32F1I	25.9	32F1I [21-63] (25.9)	n.a.	0	n.a.
EN96116760	Q06285	Lysozyme	147	Lys	186.6	Lys [19-145] (186.6)	n.a.	0	n.a.	n.a.	0	n.a.	32F1I	24.1	32F1I [39-80] (24.1)	n.a.	0	n.a.
EN65397094	P00697	Lysozyme	148	Lys	191.8	SLT [46-87] (20.4); Lys [19-146] (191.8)	VOG4615	22.5	VOG4615 [33-104] (22.5)	VOG01046	22.8	VOG01046 [35-86] (22.8)	32F1I	22.1	32F1I [40-82] (22.1)	n.a.	0	n.a.
EN49426347	Q27996	Lysozyme	147	Lys	183.4	Lys [19-145] (183.4)	n.a.	0	n.a.	n.a.	0	n.a.	32F1I	24.9	32F1I [39-80] (24.9)	n.a.	0	n.a.
EN17599155	Q6B410	Lysozyme	147	Lys	178.7	Lys [19-145] (178.7)	n.a.	0	n.a.	n.a.	0	n.a.	32F1I	23.2	32F1I [39-80] (23.2)	n.a.	0	n.a.
EN16608327	Q05820	Putative	148	Lys	183.4	SLT [40-86] (23.1); Lys [19-146] (183.4)	n.a.	0	n.a.	VOG01046	23.6	VOG01046 [33-84] (23.6)	32F1I	30.2	32F1I [39-81] (30.2)	n.a.	0	n.a.
EN60134206	P37712	Lysozyme	130	Lys	186.7	Lys [1-128] (186.7)	n.a.	0	n.a.	n.a.	0	n.a.	32F1I	23.8	32F1I [21-68] (23.8)	n.a.	0	n.a.
EN7937612	P12067	Lysozyme	128	Lys	193.3	SLT [29-64] (20.9); Lys [1-126] (193.3)	n.a.	0	n.a.	n.a.	0	n.a.	32F1I	25.3	32F1I [21-61] (25.3)	n.a.	0	n.a.
EN23033633	P51782	Lysozyme	147	Lys	174.5	Lys [19-145] (174.5)	n.a.	0	n.a.	n.a.	0	n.a.	n.a.	0	n.a.	n.a.	0	n.a.
EN44603125	Q2HQ88	bacteriocin	318	CW_binding_1	27.3	CW_binding_1 [259-273] (22.3); CW_binding_1 [239-257] (26.7); CW_binding_1 [218-237] (24.0); CW_binding_1 [198-215] (27.3); Amidase_2 [19-151] (24.7)	n.a.	0	n.a.	n.a.	0	n.a.	COG5263	133.3	324YZ [240-276] (21.9); 33M29 [240-307] (30.1); 338B2 [237-305] (36.1); 31JZR [223-281] (28.4); 2ZCTG [220-257] (21.4); 33B0I [219-262] (22.0); 33UZK [212-284] (27.9); 33JCT [203-253] (25.9); 2ZSGT [201-240] (25.0); 33M29 [179-239] (24.5); 32RT6 [177-218] (24.3); 33B0I [175-220] (22.0); 347V9 [175-218] (41.0); 338B2 [174-239] (50.8); 2ZCTG [173-219] (31.2); 30JUI [173-220] (36.8); COG5263 [169-30…	4QCGD	189.2	4QCGD [174-318] (189.2)
EN6118454	G0I9E4	bacteriocin	318	Amidase_2	31.2	CW_binding_1 [259-273] (21.8); CW_binding_1 [239-257] (26.4); CW_binding_1 [218-236] (23.0); CW_binding_1 [198-215] (26.2); Amidase_2 [19-151] (31.2)	n.a.	0	n.a.	n.a.	0	n.a.	COG5263	130.4	324YZ [240-274] (20.7); 33M29 [240-307] (31.6); 338B2 [239-304] (30.9); 31JZR [222-281] (28.3); 2ZCTG [219-257] (21.2); 338B2 [219-263] (22.9); 30JUI [216-257] (22.8); 33UZK [211-285] (25.0); 33JCT [203-253] (20.7); 33M29 [180-239] (24.3); 2ZCTG [177-219] (33.3); 32RT6 [177-218] (26.5); 347V9 [175-218] (45.5); 338B2 [174-239] (45.2); 30JUI [172-220] (38.3); COG5263 [169-305] (130.4); 30H30 [166-2…	4QCGD	181.8	4QCGD [174-318] (181.8)
EN17637209	Q8RIX6	bacteriocin	316	Amidase_2	26.5	CW_binding_1 [281-298] (21.9); CW_binding_1 [259-278] (21.6); CW_binding_1 [239-257] (26.3); CW_binding_1 [218-237] (24.8); CW_binding_1 [198-215] (26.2); Amidase_2 [19-151] (26.5)	n.a.	0	n.a.	n.a.	0	n.a.	COG5263	133.3	33M29 [241-305] (33.6); 324YZ [240-299] (25.7); 338B2 [237-302] (34.0); 33UZK [234-295] (24.5); 33JCT [203-252] (21.5); 30IXF [202-303] (23.4); 2ZSGT [201-241] (20.2); 33M29 [179-239] (23.0); 32RT6 [176-218] (27.6); 338B2 [174-239] (49.8); 347V9 [174-218] (47.8); 33B0I [173-221] (26.2); 2ZCTG [172-219] (36.0); 30JUI [172-217] (34.1); COG5263 [167-302] (133.3); 30H30 [166-217] (20.5); 30F13 [157-2…	4QCGD	192.3	4QCGD [174-316] (192.3)
EN73288109	F9P1M5	bacteriocin	314	Amidase_2	30	CW_binding_1 [280-297] (26.2); CW_binding_1 [237-255] (23.4); CW_binding_1 [196-213] (21.8); Amidase_2 [19-151] (30.0)	n.a.	0	n.a.	n.a.	0	n.a.	COG5263	112.7	338B2 [237-300] (34.4); 30JUI [216-257] (20.3); 33UZK [213-291] (22.1); 30IXF [205-298] (21.3); 2ZCTP [175-237] (27.4); 30K4E [175-236] (22.2); 32RT6 [175-234] (32.2); 347V9 [175-222] (40.5); 2ZCTG [174-218] (37.8); 30F13 [174-223] (23.5); 30JUI [174-223] (39.6); 338B2 [174-238] (52.4); 33B0I [174-221] (27.8); 30H30 [173-218] (21.6); COG5263 [164-301] (112.7); COG5632 [17-265] (60.1)	4QCGD	136.5	4QCGD [174-314] (136.5)
EN38645682	F9PV44	bacteriocin	314	Amidase_2	24.8	CW_binding_1 [280-296] (23.4); Amidase_2 [18-151] (24.8)	n.a.	0	n.a.	n.a.	0	n.a.	COG5263	105.8	324YZ [238-289] (26.1); 338B2 [237-300] (34.7); 325HK [234-291] (22.4); 33M29 [222-302] (20.3); 2ZCTG [218-257] (23.5); 30JUI [217-255] (22.6); 33UZK [213-271] (22.2); 30IXF [202-300] (22.7); 31JZR [190-261] (23.2); 2ZCTP [176-237] (21.9); 32RT6 [175-223] (31.7); 347V9 [175-222] (39.5); 2ZCTG [174-214] (37.0); 30JUI [174-223] (38.1); 30K4E [174-236] (28.5); 338B2 [173-239] (50.0); 33B0I [173-221]…	4QCGD	132.6	4QCGD [175-313] (132.6)
EN6215037	E6KKE8	bacteriocin	318	CW_binding_1	21	CW_binding_1 [280-296] (21.0); Amidase_2 [18-151] (20.8)	n.a.	0	n.a.	n.a.	0	n.a.	COG5263	97	324YZ [239-271] (23.9); 338B2 [237-300] (29.2); 30JUI [217-255] (21.1); 2ZCTP [176-236] (22.5); 30FS9 [176-240] (21.3); 32RT6 [176-235] (29.7); 347V9 [175-223] (36.6); 2ZCTG [174-218] (33.6); 30JUI [174-223] (34.3); 33B0I [174-221] (28.0); 30F13 [173-224] (22.2); 338B2 [173-238] (49.0); COG5263 [167-300] (97.0); COG5632 [20-265] (64.7)	4QCGD	111.1	4QCGD [174-314] (111.1)
EN88361668	P18020	Uncharacterized	342	Amidase_3	81.4	Amidase_3 [3-173] (81.4)	n.a.	0	n.a.	n.a.	0	n.a.	COG0860	46.4	COG0860 [1-178] (46.4)	4QAZY	96.3	4QAZY [1-230] (96.3)
EN89899792	Q46247	bacteriocin	257	Amidase_3	45.1	Amidase_3 [9-94] (45.1)	n.a.	0	n.a.	n.a.	0	n.a.	COG3807	27.2	COG3807 [118-254] (27.2)	4QAZY	55.2	4QAZY [8-179] (55.2)
EN29869009	B1RA88	bacteriocin	349	Amidase_3	87.6	Amidase_3 [3-174] (87.6)	n.a.	0	n.a.	n.a.	0	n.a.	COG0860	42.5	COG0860 [2-175] (42.5)	4QAZY	102.3	4QAZY [1-210] (102.3)
EN18732235	B1V2Q2	bacteriocin	415	Amidase_3	92.1	SH3_3 [358-412] (46.0); Amidase_3 [3-174] (92.1)	n.a.	0	n.a.	n.a.	0	n.a.	COG3807	52.5	2ZPEJ [356-411] (24.8); 30FGD [353-411] (30.2); 30K9J [352-411] (25.0); 33NC4 [352-413] (20.7); 327U7 [349-406] (20.0); 33543 [347-405] (20.1); 332D2 [344-411] (26.1); 32BTS [341-412] (26.1); 32GPZ [317-413] (33.5); 2ZW0C [316-411] (26.3); 33E8E [316-412] (24.1); COG3807 [316-412] (52.5); 324QU [21-149] (25.2); COG0860 [2-174] (43.3)	4QAZY	111.6	4QAZY [1-214] (111.6)
EN68656661	B1RIV6	bacteriocin	351	Glyco_hydro_25	152.5	Glyco_hydro_25 [12-180] (152.5)	n.a.	0	n.a.	VOG24666	36.5	VOG24666 [10-209] (36.5)	COG3757	116	COG3807 [199-344] (24.9); COG3757 [9-271] (116.0)	n.a.	0	n.a.
EN70174607	F4ABV8	bacteriocin	383	Amidase_3	85	Amidase_3 [161-333] (85.0); Glucosaminidase [13-147] (81.6)	VOG4772	172.8	VOG6551 [25-199] (34.0); VOG4772 [4-163] (172.8)	VOG11377	208.6	VOG25194 [21-149] (47.7); VOG11220 [19-145] (25.1); VOG01370 [6-104] (39.3); VOG11377 [4-167] (208.6)	COG1705	156	COG0860 [157-334] (50.6); 315JG [28-154] (24.7); COG2992 [27-74] (36.0); 3334Y [25-56] (24.7); COG3951 [17-144] (62.9); COG4193 [15-155] (46.3); COG1705 [2-158] (156.0)	4QAZY	108.1	4QAZY [159-381] (108.1); 4QB01 [24-150] (50.3)
EN72034281	F7MJ79	bacteriocin	412	Amidase_3	90.4	Amidase_3 [164-336] (90.4); Glucosaminidase [13-147] (90.0)	VOG4772	184.5	VOG6551 [13-144] (32.1); VOG4772 [3-189] (184.5)	VOG11377	227.9	VOG11215 [344-410] (84.7); VOG11220 [18-145] (23.6); VOG25194 [7-146] (47.6); VOG00298 [5-144] (24.9); VOG01370 [5-245] (27.7); VOG11377 [3-194] (227.9)	COG1705	168.3	COG0860 [164-336] (53.0); 34C1U [31-139] (24.2); 315JG [28-150] (20.0); COG2992 [27-66] (31.5); 3334Y [23-56] (21.3); COG4193 [16-147] (40.3); COG3951 [5-144] (62.7); COG1705 [2-157] (168.3)	4QAZY	108.2	4QAZY [161-347] (108.2); 4QB01 [12-149] (49.6)
EN5398043	Q8XKN3	bacteriocin	291	Glyco_hydro_25	88.4	Glyco_hydro_25 [1-120] (88.4)	n.a.	0	n.a.	n.a.	0	n.a.	COG3757	68	COG3807 [156-285] (29.1); COG3757 [1-185] (68.0)	n.a.	0	n.a.
EN54592131	F7MP18	bacteriocin	409	Amidase_3	93.8	Amidase_3 [160-333] (93.8); Glucosaminidase [12-147] (87.8)	VOG4772	163.3	VOG6551 [24-202] (23.3); VOG4772 [3-173] (163.3)	VOG11377	187.1	VOG11215 [330-407] (84.6); VOG00298 [24-143] (25.2); VOG25194 [24-144] (43.9); VOG11220 [13-58] (25.6); VOG01370 [5-88] (37.3); VOG11377 [3-165] (187.1)	COG1705	155.8	COG0860 [157-334] (50.7); 34C1U [29-100] (22.1); COG2992 [26-98] (32.7); COG4193 [12-168] (47.1); COG3951 [5-144] (54.5); COG1705 [2-157] (155.8)	4QAZY	123.4	4QAZY [158-349] (123.4); 4QB01 [23-145] (43.8)
EN42339927	F4A442	bacteriocin	253	Amidase_3	88.6	SH3_4 [201-248] (23.8); SH3_3 [199-251] (54.2); Amidase_3 [3-175] (88.6)	n.a.	0	n.a.	n.a.	0	n.a.	COG3807	66.7	32ZS9 [201-240] (29.5); 2ZB0F [200-251] (21.0); 31ZJM [200-251] (22.4); 32CN5 [200-250] (36.2); 2ZWKT [199-251] (23.2); 30FGD [199-250] (33.0); 32AHD [199-251] (28.8); 2ZPEJ [198-250] (27.9); 30K9J [198-250] (24.1); 33F2N [198-251] (20.3); 3076B [196-226] (21.0); 31E2G [196-251] (37.0); 31JAZ [196-234] (21.6); 322NT [196-229] (24.7); 330H5 [196-236] (27.3); 347E9 [196-236] (26.3); 2ZR0J [193-240]…	4QAZY	105.9	4QAZY [1-228] (105.9)
EN67849584	B1BB39	bacteriocin	426	Glucosaminidase	88	SH3_3 [372-423] (39.7); Amidase_3 [168-337] (57.4); Glucosaminidase [13-148] (88.0)	VOG4772	175.9	VOG4772 [2-170] (175.9)	VOG11377	212.3	VOG25194 [23-166] (42.3); VOG00298 [15-145] (21.9); VOG11220 [14-63] (28.9); VOG01370 [7-88] (41.6); VOG11377 [1-198] (212.3)	COG1705	163.6	33E8E [372-425] (25.4); 33NC4 [372-424] (21.8); COG3807 [346-424] (37.4); 32GPZ [338-424] (26.9); COG0860 [164-339] (37.7); 315JG [27-142] (21.1); COG2992 [27-59] (35.1); 3334Y [20-56] (26.1); COG4193 [12-172] (38.8); COG3951 [4-144] (63.0); COG1705 [2-158] (163.6)	4QAZY	80.2	4QAZY [166-408] (80.2); 4QB01 [24-152] (36.8)
EN186203	B6DQI8	phage	309	Amidase_2	42.7	DUF3597 [185-228] (21.4); Amidase_2 [5-135] (42.7)	VOG4724	26.9	VOG4724 [187-237] (26.9)	VOG22320	39.8	VOG02043 [181-230] (36.8); VOG22320 [3-174] (39.8)	COG5632	81.2	346W6 [186-233] (41.7); COG5632 [4-207] (81.2)	4QEUP	63.6	4QEUP [166-236] (63.6)
EN13233832	D7WSU8	bacteriocin	258	Amidase_2	37.9	SLH [217-245] (24.7); Amidase_2 [20-151] (37.9)	n.a.	0	n.a.	VOG22320	20.9	VOG22320 [20-170] (20.9)	COG5632	71.1	COG2041 [194-253] (27.1); COG5632 [16-194] (71.1)	n.a.	0	n.a.
EN78799442	B1HSB6	bacteriocin	240	Amidase_2	35	Amidase_2 [20-151] (35.0)	n.a.	0	n.a.	n.a.	0	n.a.	COG5632	66	COG5632 [17-174] (66.0)	n.a.	0	n.a.
EN12643922	A8UCC9	bacteriocin	367	PG_binding_1	39.1	PG_binding_1 [311-365] (39.1); LysM [198-237] (38.1); Amidase_2 [21-156] (27.0)	VOG4918	26.9	VOG4918 [191-240] (26.9)	VOG00953	33.7	VOG00953 [300-365] (33.7); VOG09725 [191-238] (26.3)	COG5632	54.5	309RS [331-365] (20.3); COG2989 [286-366] (25.8); COG5632 [5-214] (54.5)	4QECV	33.6	4QECV [300-365] (33.6)
EN3618382	B1HXT2	bacteriocin	236	Amidase_2	30.8	SLH [194-222] (24.4); Amidase_2 [2-128] (30.8)	n.a.	0	n.a.	n.a.	0	n.a.	COG5632	59.3	COG2041 [181-230] (24.5); COG4733 [132-232] (20.1); COG5632 [2-167] (59.3)	n.a.	0	n.a.
EN9476440	B1HTL7	bacteriocin	222	Amidase_2	28.7	Amidase_2 [10-142] (28.7)	n.a.	0	n.a.	n.a.	0	n.a.	COG5632	65.3	33GN2 [180-221] (25.5); 33ARF [174-218] (22.8); 32TSA [170-219] (21.5); COG5632 [7-168] (65.3)	n.a.	0	n.a.
EN41166471	F4BS08	bacteriocin	367	PG_binding_1	47.7	PG_binding_1 [308-365] (47.7); LysM [196-237] (34.5)	n.a.	0	n.a.	VOG00953	36.6	VOG11605 [331-365] (20.9); VOG00953 [300-365] (36.6)	COG5632	54.9	COG2989 [298-365] (23.6); 323XE [295-363] (21.4); COG5632 [13-214] (54.9)	4QECV	32.3	4QECV [300-365] (32.3)
EN39424377	F0PB98	bacteriocin	368	SH3_5	83.7	SH3_5 [287-353] (83.7); Amidase_2 [46-176] (43.8)	n.a.	0	n.a.	n.a.	0	n.a.	COG5632	78.2	COG5632 [42-242] (78.2)	n.a.	0	n.a.
EN6068592	E6IRG8	bacteriocin	374	SH3_5	80.5	SH3_5 [291-358] (80.5); Amidase_2 [54-184] (34.3)	n.a.	0	n.a.	n.a.	0	n.a.	COG5632	72.9	COG5632 [50-250] (72.9)	n.a.	0	n.a.
EN74659274	C0LZY2	phage	328	ZoocinA_TRD	112.3	ZoocinA_TRD [223-327] (112.3); Amidase_2 [46-175] (46.7)	VOG4649	37	VOG4649 [207-302] (37.0); VOG4574 [47-222] (20.6)	VOG01143	43.4	VOG03024 [204-305] (35.3); VOG22320 [48-264] (32.8); VOG01143 [46-290] (43.4)	COG5632	81.3	COG5632 [43-237] (81.3)	n.a.	0	n.a.
EN71222445	E6FL95	bacteriocin	361	SH3_5	78.1	SH3_5 [280-346] (78.1); Amidase_2 [42-169] (48.4)	n.a.	0	n.a.	VOG22320	34.2	VOG22320 [27-209] (34.2)	COG5632	76.2	COG5632 [31-248] (76.2)	n.a.	0	n.a.
EN92511660	G4L995	bacteriocin	440	Amidase_2	56.6	SH3_5 [375-437] (37.6); SH3_5 [296-360] (47.8); SH3_5 [219-283] (41.1); Amidase_2 [44-171] (56.6)	VOG8294	28.7	VOG8294 [374-438] (23.3); VOG8294 [290-363] (22.4); VOG8294 [212-291] (28.7)	VOG21001	28.3	VOG21001 [375-438] (21.0); VOG21001 [206-292] (28.3)	COG5632	71.1	COG5632 [37-327] (71.1)	n.a.	0	n.a.
EN39341087	D4VV13	bacteriocin	247	Amidase_2	49.4	Amidase_2 [45-172] (49.4)	n.a.	0	n.a.	n.a.	0	n.a.	COG5632	70.4	COG5632 [35-195] (70.4)	n.a.	0	n.a.
EN35187884	C7VI83	bacteriocin	264	Amidase_5	163.2	SH3_5 [205-263] (47.2); CHAP [70-146] (23.7); NLPC_P60 [64-170] (22.2); Amidase_5 [44-184] (163.2)	VOG4649	139.2	VOG8294 [235-264] (23.3); VOG4649 [45-189] (139.2); VOG9502 [42-186] (123.3)	VOG03024	138.4	VOG21001 [236-264] (22.8); VOG00196 [66-170] (27.2); VOG03024 [45-211] (138.4); VOG23388 [43-187] (124.2); VOG22320 [41-88] (27.1)	COG0791	30.1	COG0791 [53-178] (30.1)	4QCGD	148.4	4QCGD [44-188] (148.4)
EN34983602	C7W4W1	n.a.	588	Amidase_5	160.7	SH3_5 [510-571] (40.8); SH3_5 [416-475] (45.4); SH3_5 [324-384] (47.1); CHAP [190-265] (21.7); NLPC_P60 [183-289] (20.1); Amidase_5 [163-303] (160.7); Phage_lysozyme [31-138] (32.5)	VOG4649	136.5	VOG8294 [541-580] (27.3); VOG8294 [445-487] (28.5); VOG8294 [354-390] (26.9); VOG4649 [164-308] (136.5); VOG9502 [161-305] (120.8); VOG4565 [1-149] (100.1)	VOG03024	136	VOG21001 [542-575] (26.5); VOG21001 [446-482] (27.7); VOG21001 [355-388] (26.2); VOG00196 [185-289] (25.0); VOG03024 [164-330] (136.0); VOG23388 [162-305] (121.7); VOG22320 [160-206] (25.1); VOG00298 [2-174] (102.2)	COG3772	84.5	COG3772 [4-151] (84.5)	4QCGD	146	4QCGD [163-307] (146.0); 4QAVB [3-97] (33.7)
EN55097413	E0GXU2	n.a.	497	Amidase_5	161.2	SH3_5 [419-480] (42.8); SH3_5 [324-384] (47.4); CHAP [189-265] (22.1); NLPC_P60 [183-289] (20.4); Amidase_5 [163-303] (161.2); Phage_lysozyme [31-138] (32.9)	VOG4649	137	VOG8294 [450-489] (27.7); VOG8294 [354-396] (27.8); VOG4649 [164-308] (137.0); VOG9502 [161-305] (121.2); VOG4565 [1-149] (100.5)	VOG03024	136.4	VOG21001 [450-484] (26.8); VOG21001 [355-391] (27.0); VOG00196 [185-289] (25.4); VOG03024 [164-330] (136.4); VOG23388 [162-305] (122.2); VOG22320 [160-206] (25.4); VOG00298 [2-174] (102.8)	COG3772	84.9	COG3772 [4-151] (84.9)	4QCGD	146.2	4QCGD [163-307] (146.2); 4QAVB [3-98] (34.2)
EN50311238	E6F3B4	n.a.	382	Amidase_5	161.9	SH3_5 [324-382] (45.5); CHAP [189-265] (22.7); NLPC_P60 [183-289] (21.1); Amidase_5 [163-303] (161.9); Phage_lysozyme [31-138] (33.5)	VOG4649	138.3	VOG8294 [354-382] (20.7); VOG4649 [164-308] (138.3); VOG9502 [161-305] (122.0); VOG4565 [1-149] (101.3)	VOG03024	137	VOG21001 [355-382] (20.2); VOG00196 [185-289] (26.1); VOG03024 [164-330] (137.0); VOG23388 [162-306] (122.9); VOG22320 [160-207] (26.2); VOG00298 [2-174] (103.7)	COG3772	85.7	COG0791 [172-297] (29.9); COG3772 [4-151] (85.7)	4QCGD	147.1	4QCGD [163-307] (147.1); 4QAVB [3-108] (35.0)
EN5588206	F3YBE6	bacteriocin	251	Amidase_5	163	Amidase_5 [1-124] (163.0)	VOG4649	137	VOG4649 [1-218] (137.0); VOG9502 [1-129] (115.0)	VOG03024	146.8	VOG00196 [5-101] (23.0); VOG03024 [1-234] (146.8); VOG22320 [1-48] (20.9); VOG23388 [1-129] (115.4)	COG0791	21.8	COG0791 [9-114] (21.8)	4QCGD	157	4QCGD [1-124] (157.0)
EN49521947	C6R2N6	bacteriocin	216	Amidase_5	182.1	CHAP [29-113] (25.3); Amidase_5 [4-144] (182.1)	VOG4649	146.3	VOG9502 [3-149] (132.4); VOG4649 [1-145] (146.3)	VOG03024	152.4	VOG00196 [26-125] (26.2); VOG22320 [3-67] (49.7); VOG23388 [3-143] (125.8); VOG03024 [1-155] (152.4)	COG0791	31.5	COG0791 [5-146] (31.5)	4QCGD	176.2	4QCGD [1-146] (176.2)
EN11846040	F5ZJQ2	bacteriocin	241	Amidase_5	70.2	Amidase_5 [35-151] (70.2)	VOG4649	77.6	VOG9502 [34-153] (49.2); VOG4649 [1-222] (77.6)	VOG03024	83	VOG23388 [34-149] (48.1); VOG03024 [8-208] (83.0)	n.a.	0	n.a.	4QCGD	66.1	4QCGD [1-196] (66.1)
EN2862282	Q832X5	bacteriocin	858	Amidase_5	234	Phage_lysozyme2 [159-303] (104.6); Amidase_5 [3-143] (234.0)	VOG9502	130.9	VOG4686 [154-302] (50.5); VOG9502 [5-135] (130.9); VOG4649 [4-125] (126.9)	VOG23388	124.9	VOG11586 [154-303] (45.1); VOG00196 [27-111] (22.0); VOG23388 [6-134] (124.9); VOG22320 [5-61] (47.8); VOG03024 [3-120] (124.7)	33HG9	59.4	33DVF [152-209] (26.6); 33HG9 [152-305] (59.4)	4QCGD	152.4	4QANJ [161-305] (31.3); 4QENP [155-302] (39.6); 4QCGD [5-121] (152.4)
EN5101764	Q9CFT6	bacteriocin	259	Amidase_5	224.6	NLPC_P60 [28-127] (23.6); Amidase_5 [3-140] (224.6)	VOG4649	267.3	VOG0992 [193-231] (21.5); VOG9502 [3-163] (114.0); VOG4649 [1-257] (267.3)	VOG22320	333.4	VOG22320 [89-259] (333.4); VOG03310 [22-134] (20.7); VOG22320 [3-88] (116.0); VOG23388 [3-163] (106.0); VOG03024 [1-180] (173.8)	COG0791	25.1	COG0791 [5-137] (25.1)	4QCGD	334.6	4QCGD [1-232] (334.6)
EN7051306	Q02WV7	bacteriocin	355	Amidase_5	219.4	NLPC_P60 [124-223] (23.9); Amidase_5 [99-236] (219.4); Holin_SPP1 [3-71] (88.8)	VOG4649	257.5	VOG0992 [291-327] (21.8); VOG4649 [97-353] (257.5); VOG9502 [97-259] (111.2); VOG0136 [1-76] (86.9); VOG10945 [1-94] (90.4)	VOG22320	321.6	VOG22320 [185-355] (321.6); VOG22320 [98-185] (111.2); VOG03024 [97-275] (168.2); VOG23388 [97-259] (103.9); VOG11128 [1-77] (85.3)	33B7V	96.9	COG0791 [99-233] (24.9); 31RS0 [17-84] (37.3); 30D81 [4-60] (27.4); 30XEY [4-65] (30.2); 31RS1 [4-70] (46.5); 347QK [4-68] (39.5); 308R2 [2-71] (37.6); 32557 [2-78] (57.8); 33B7V [1-77] (96.9)	4QCGD	320.4	4QCGD [96-328] (320.4); 4QBX7 [1-78] (92.9)
EN57446868	G2GVQ8	bacteriocin	487	Amidase_5	126.6	Peptidase_M23 [356-448] (92.7); Amidase_5 [151-297] (126.6)	VOG9502	129.6	VOG4686 [355-451] (33.4); VOG8651 [352-449] (61.2); VOG8550 [345-445] (48.7); VOG9659 [335-443] (36.3); VOG4910 [334-461] (88.6); VOG6576 [329-450] (48.9); VOG4649 [149-314] (104.6); VOG9502 [148-300] (129.6)	VOG23388	125.1	VOG03383 [399-450] (38.0); VOG24855 [367-449] (20.7); VOG03420 [356-449] (57.9); VOG00298 [355-457] (23.1); VOG25033 [354-444] (53.1); VOG02530 [352-448] (70.6); VOG11586 [352-453] (35.4); VOG00438 [331-448] (84.8); VOG03024 [150-307] (102.1); VOG23388 [148-295] (125.1)	COG0739	92.8	3239A [395-450] (31.7); 2ZH5S [389-443] (26.1); 32QXI [369-430] (23.1); 32R25 [356-435] (34.0); 336DU [353-446] (36.3); COG0739 [202-457] (92.8)	4QCGD	120.5	4QENP [330-444] (23.0); 4QCGD [150-311] (120.5)
EN90307072	E3BXW9	bacteriocin	405	Amidase_5	91.7	Amidase_5 [260-372] (91.7)	VOG4649	138.1	VOG4649 [259-404] (138.1); VOG9502 [259-376] (91.6)	VOG03024	130.9	VOG03024 [260-404] (130.9); VOG23388 [259-376] (88.3)	33BPB	68.4	32F1N [128-190] (22.6); 33BPB [31-191] (68.4)	4QCGD	93.4	4QCGD [259-403] (93.4)
EN72026338	F0EII4	bacteriocin	239	Amidase_5	146.3	Amidase_5 [15-154] (146.3)	VOG4649	122.4	VOG9502 [16-154] (86.7); VOG4649 [15-203] (122.4)	VOG03024	112.7	VOG00196 [40-150] (25.1); VOG03024 [15-187] (112.7); VOG23388 [15-153] (83.3); VOG22320 [14-93] (55.4)	32JJS	24.6	32JJS [31-121] (24.6)	4QCGD	144.6	4QCGD [14-171] (144.6)
EN11886155	D8MGH6	bacteriocin	843	Amidase_5	102.1	Amidase_5 [692-842] (102.1)	VOG4649	186.6	VOG4649 [691-842] (186.6); VOG9502 [691-842] (92.2)	VOG03024	184	VOG03024 [692-842] (184.0); VOG23388 [691-842] (91.8)	COG5263	72.9	COG5263 [36-724] (72.9)	4QCGD	100.9	4QCGD [691-842] (100.9)
EN7452766	F8HVN4	bacteriocin	856	Amidase_5	104.9	Amidase_5 [706-855] (104.9)	VOG4649	189.1	VOG4649 [704-855] (189.1); VOG9502 [704-855] (94.3)	VOG03024	187.2	VOG03024 [705-855] (187.2); VOG23388 [704-855] (96.7)	COG5263	76.8	COG5263 [423-793] (37.9); COG5263 [25-465] (76.8)	4QCGD	100.7	4QCGD [704-855] (100.7)
EN86503233	F0H1N0	bacteriocin	1522	Prophage_tail	370	Glucosaminidase [437-548] (61.4); Amidase_5 [252-385] (139.5); Prophage_tail [37-717] (370.0)	VOG4599	203	VOG10016 [981-1074] (58.2); VOG4599 [980-1463] (89.2); VOG10608 [969-1053] (68.3); VOG10016 [905-983] (68.7); VOG4599 [898-981] (71.5); VOG10608 [897-976] (60.3); VOG4985 [616-796] (77.3); VOG4772 [441-554] (39.5); VOG4649 [252-404] (124.8); VOG9502 [252-370] (79.4); VOG4985 [12-242] (47.3); VOG4599 [4-797] (203.0)	VOG00190	231.5	VOG00601 [1017-1077] (20.5); VOG00539 [989-1070] (50.0); VOG00190 [980-1204] (85.8); VOG16664 [972-1053] (65.7); VOG00601 [914-1010] (22.5); VOG00539 [901-1004] (77.6); VOG16664 [899-980] (61.3); VOG00045 [896-1062] (25.7); VOG00101 [896-1237] (38.8); VOG00190 [882-981] (84.8); VOG01819 [602-886] (51.3); VOG11377 [441-484] (27.9); VOG11220 [394-549] (133.0); VOG03024 [253-391] (111.8); VOG23388 […	COG4193	115.5	32YYR [984-1464] (42.4); 32NPH [980-1047] (31.4); 31XHG [975-1083] (75.8); 30IKH [972-1063] (57.2); 32YYR [910-969] (53.5); 32NPH [905-972] (33.2); 30IKH [901-1010] (77.5); 31XHG [900-985] (62.3); COG5164 [895-1063] (23.2); 32YYR [614-765] (62.4); 30IKH [612-779] (36.8); 30J1P [579-773] (90.6); COG2992 [453-485] (26.8); COG3951 [439-550] (27.6); COG1705 [438-554] (56.7); COG4193 [368-548] (115.5)…	4QCGD	140.9	4QBQV [944-1043] (60.0); 4QBQV [899-967] (46.5); 4QCGD [251-404] (140.9)
EN4636394	B1MVI9	bacteriocin	676	Amidase_5	90.8	Amidase_5 [528-675] (90.8)	VOG4649	199.5	VOG4649 [526-675] (199.5); VOG9502 [526-675] (87.5)	VOG03024	198.4	VOG03024 [527-675] (198.4); VOG23388 [526-674] (86.3)	COG5263	61.2	COG5263 [17-587] (61.2)	4QCGD	93.9	4QCGD [526-674] (93.9)
EN19419662	E6I3A8	bacteriocin	590	Amidase_5	143.4	SH3_5 [512-573] (44.7); SH3_5 [417-476] (38.0); SH3_5 [327-387] (41.4); Amidase_5 [158-304] (143.4); Phage_lysozyme2 [5-146] (127.6)	VOG4686	150.8	VOG8294 [536-587] (28.0); VOG8294 [445-481] (21.4); VOG8294 [359-393] (20.2); VOG4649 [157-292] (114.2); VOG9502 [157-269] (100.5); VOG4686 [4-147] (150.8); VOG8893 [2-91] (26.3)	VOG11586	154.4	VOG21001 [537-584] (26.8); VOG21001 [446-480] (20.1); VOG03024 [158-297] (113.4); VOG23388 [157-269] (98.9); VOG22320 [153-238] (43.4); VOG11688 [22-69] (20.3); VOG11586 [4-149] (154.4); VOG04662 [3-90] (22.6)	33HG9	127.1	33DVF [4-150] (63.2); 33HG9 [3-245] (127.1)	4QCGD	132.5	4QCGD [157-289] (132.5); 4QENP [6-145] (114.4); 4QANJ [5-152] (35.3); 4QC9M [3-94] (25.4)
EN92196495	Q8RTD7	bacteriocin	255	CW_binding_1	27.2	CW_binding_1 [196-210] (22.7); CW_binding_1 [176-194] (27.2); Amidase_2 [19-151] (25.5)	n.a.	0	n.a.	n.a.	0	n.a.	COG5263	73	338B2 [198-240] (22.3); 3048X [180-222] (20.3); 324YZ [177-212] (27.4); 325HK [177-224] (20.7); 30GJX [176-215] (21.0); 30G7N [175-239] (22.6); 30JUI [172-247] (23.5); 2ZCTG [170-194] (20.0); 31JZR [170-218] (23.9); 33M29 [169-241] (37.5); COG5263 [169-239] (73.0); 33UZK [165-209] (22.6); 338B2 [156-200] (25.9); COG5632 [17-211] (61.2)	4QCGD	96	4QCGD [172-255] (96.0)
EN28826323	E1H3H5	bacteriocin	193	CW_binding_1	28.9	CW_binding_1 [134-148] (23.2); CW_binding_1 [114-132] (24.8); CW_binding_1 [93-112] (28.9); CW_binding_1 [73-90] (28.3)	n.a.	0	n.a.	n.a.	0	n.a.	COG5263	134.4	324YZ [115-151] (22.2); 33M29 [115-182] (32.7); 338B2 [112-179] (33.8); 31JZR [97-156] (29.2); 2ZCTG [95-132] (21.6); 30JN9 [94-150] (21.2); 338B2 [94-137] (23.7); 30JUI [92-132] (24.1); 33JCT [79-128] (28.0); 2ZSGT [78-116] (21.5); 33M29 [62-114] (24.0); 30K4E [51-112] (22.8); 30FS9 [50-91] (24.0); 30JUI [48-95] (32.9); 32RT6 [48-93] (34.3); 338B2 [48-114] (52.0); 33UZK [48-129] (21.1); 2ZCTG [4…	4QCGD	182.6	4QCGD [50-193] (182.6)
EN17583621	E1LN02	bacteriocin	328	Amidase_2	36.7	CW_binding_1 [249-267] (30.6); CW_binding_1 [207-225] (27.1); Amidase_2 [20-144] (36.7)	n.a.	0	n.a.	n.a.	0	n.a.	COG5263	104.6	324YZ [250-308] (27.8); 338B2 [247-314] (32.6); 34AXG [246-320] (23.7); 33M29 [237-317] (28.7); 2ZCTG [229-269] (23.2); 30JN9 [228-284] (32.9); 30JUI [228-267] (22.3); 33UZK [225-312] (26.5); 33JCT [220-263] (28.7); 2ZSGT [208-253] (20.3); 30IXF [196-283] (23.8); 2ZCTG [187-229] (44.1); 30FS9 [187-259] (31.2); 30F13 [186-245] (42.4); 347V9 [186-238] (39.9); 30K4E [184-247] (30.9); 33B0I [183-232]…	4QCGD	152.7	4QCGD [171-328] (152.7)
EN21942990	F3A2K6	bacteriocin	408	CHAP	43.3	Amidase_2 [166-298] (34.5); CHAP [21-108] (43.3)	VOG10230	55.9	VOG4941 [10-115] (24.9); VOG10230 [6-168] (55.9)	VOG03088	50.5	VOG23598 [17-110] (23.7); VOG17994 [7-98] (21.0); VOG23635 [7-137] (50.0); VOG03088 [4-154] (50.5)	COG5632	61.6	31SN5 [338-398] (25.7); COG5632 [159-399] (61.6); 2ZCQV [6-108] (23.2)	n.a.	0	n.a.
EN90576481	F5W044	bacteriocin	293	Amidase_5	226.9	CW_binding_1 [236-255] (21.7); CW_binding_1 [216-234] (24.0); CW_binding_1 [196-214] (23.7); CW_binding_1 [175-192] (28.5); CHAP [32-108] (22.1); NLPC_P60 [29-125] (25.6); Amidase_5 [4-143] (226.9)	VOG4649	275.4	VOG4649 [3-292] (275.4); VOG9502 [1-148] (244.4)	VOG23388	240.6	VOG03024 [4-255] (230.5); VOG22320 [4-67] (37.3); VOG23388 [1-148] (240.6)	COG5263	119.6	324YZ [217-270] (24.6); 33M29 [217-281] (22.3); 338B2 [214-279] (34.8); 33JCT [200-230] (27.9); 31JZR [199-257] (20.7); 2ZCTG [196-234] (20.3); 336W7 [194-254] (21.2); 338B2 [194-236] (29.3); 2ZSGT [180-226] (20.8); 30IXF [180-268] (31.2); 30JNA [174-234] (20.4); 33M29 [158-217] (23.9); 2ZCTG [154-196] (38.5); 30F13 [154-213] (27.1); 32RT6 [154-195] (31.5); 33B0I [154-197] (25.0); 33UZK [154-230]…	4QCGD	487.1	4QCGD [1-293] (487.1)
EN98401144	C8NHU6	bacteriocin	328	Amidase_2	32.2	CW_binding_1 [251-269] (23.2); CW_binding_1 [231-249] (22.2); CW_binding_1 [210-227] (21.2); Amidase_2 [23-146] (32.2)	n.a.	0	n.a.	n.a.	0	n.a.	COG5263	99.7	324YZ [253-318] (24.6); 338B2 [251-316] (39.5); 33M29 [251-315] (27.8); 33UZK [226-315] (35.3); 324YZ [206-262] (20.0); 30IXF [202-284] (23.2); 31JZR [202-275] (26.4); 2ZCTG [191-250] (35.0); 30F13 [190-249] (34.2); 32ATG [190-250] (24.2); 32AUI [190-232] (23.5); 33B0I [190-236] (32.1); 347V9 [190-248] (43.0); 30JUI [189-246] (33.7); 32RT6 [189-231] (41.2); 338B2 [178-252] (65.0); 30K4E [177-250]…	4QCGD	146.8	4QCGD [182-328] (146.8)
EN441016	F9PY40	bacteriocin	334	Glyco_hydro_25	127.3	CW_binding_1 [257-275] (30.3); CW_binding_1 [237-255] (25.4); CW_binding_1 [216-233] (27.3); Glyco_hydro_25 [8-181] (127.3)	n.a.	0	n.a.	n.a.	0	n.a.	COG5263	123.8	324YZ [258-316] (24.5); 30IXF [242-315] (23.8); 336W7 [238-298] (32.6); 33B0I [237-281] (25.1); 2ZCTG [236-278] (37.1); 30GJX [236-311] (23.8); 30JUI [236-304] (28.3); 30K4E [236-298] (22.4); 325HK [236-273] (26.6); 338B2 [236-317] (39.8); 30JN9 [235-296] (33.8); 347V9 [235-276] (22.7); 30H30 [233-276] (21.1); 33JCT [222-272] (36.5); 33RMR [219-315] (21.7); 2ZSGT [217-257] (25.9); 31JZR [211-281]…	4QCGD	154.2	4QCGD [173-334] (154.2)
EN47698247	D8HHN1	bacteriocin	1266	Glucosaminidase	53.9	Glucosaminidase [1115-1250] (53.9)	n.a.	0	n.a.	VOG11220	81.7	VOG11220 [1102-1252] (81.7)	COG4193	142.4	COG4193 [730-1266] (142.4); COG5632 [235-732] (74.7); COG3266 [38-1239] (31.8)	n.a.	0	n.a.
EN38467676	C4W925	bacteriocin	1368	Glucosaminidase	51.7	Glucosaminidase [1216-1350] (51.7); GW [720-786] (25.0); GW [556-615] (22.4)	n.a.	0	n.a.	VOG11220	76.7	VOG11220 [1203-1351] (76.7)	COG4193	83.1	COG4193 [801-1367] (83.1); COG5632 [326-898] (66.0); COG3266 [14-1338] (27.2)	n.a.	0	n.a.
EN9175723	Q93IM3	bacteriocin	1564	Glucosaminidase	49.1	Glucosaminidase [1413-1545] (49.1); GW [1004-1069] (20.2); GW [844-905] (22.1)	n.a.	0	n.a.	n.a.	0	n.a.	COG4193	89.7	COG4193 [959-1564] (89.7); COG5632 [616-1184] (66.0); COG3266 [60-1561] (46.4)	n.a.	0	n.a.
EN13333953	Q49WH3	bacteriocin	1463	Glucosaminidase	47.6	Glucosaminidase [1312-1444] (47.6); GW [990-1061] (26.4); GW [753-812] (27.1)	n.a.	0	n.a.	VOG11220	67.9	VOG11220 [1299-1446] (67.9)	COG4193	112.6	COG4193 [869-1463] (112.6); COG5632 [525-1090] (76.0); COG3266 [25-1461] (45.5)	n.a.	0	n.a.
EN65406394	Q8RJR4	bacteriocin	1401	Glucosaminidase	49.9	Glucosaminidase [1250-1382] (49.9); GW [942-1004] (22.5); GW [853-920] (21.6); GW [695-756] (24.8)	n.a.	0	n.a.	VOG11220	70.4	VOG11220 [1242-1384] (70.4)	COG4193	94.9	COG4193 [793-1401] (94.9); COG5632 [468-1034] (62.7)	n.a.	0	n.a.
EN21079784	Q9LAA1	bacteriocin	1266	Glucosaminidase	52.4	Glucosaminidase [1113-1249] (52.4)	n.a.	0	n.a.	VOG11220	65.5	VOG11220 [1089-1250] (65.5); VOG05660 [652-779] (24.1)	COG4193	137.8	COG4193 [844-1265] (137.8); COG5632 [274-816] (74.8)	n.a.	0	n.a.
EN74747635	E8SEU0	bacteriocin	1388	Glucosaminidase	47.8	Glucosaminidase [1235-1369] (47.8); GW [759-817] (21.6); GW [593-656] (20.6)	n.a.	0	n.a.	VOG11220	65.9	VOG11220 [1213-1372] (65.9)	COG4193	150.7	COG4193 [843-1387] (150.7); COG3266 [647-1386] (27.4); COG5632 [387-906] (75.9)	n.a.	0	n.a.
EN78911377	E5CNJ4	bacteriocin	1347	Glucosaminidase	45.1	Glucosaminidase [1195-1326] (45.1); GW [734-794] (21.3)	n.a.	0	n.a.	VOG11220	63.8	VOG11220 [1179-1323] (63.8)	COG4193	152.5	COG4193 [880-1346] (152.5); COG5632 [352-822] (40.1)	n.a.	0	n.a.
EN25584697	Q4L555	bacteriocin	1361	Glucosaminidase	48.1	Glucosaminidase [1209-1344] (48.1); GW [969-1038] (27.3); GW [893-963] (22.0); GW [566-624] (20.2)	n.a.	0	n.a.	VOG11220	72.2	VOG11220 [1186-1344] (72.2)	COG4193	199.7	COG4193 [1018-1360] (199.7); COG5632 [339-824] (41.9)	n.a.	0	n.a.
EN44352156	B5L7M5	bacteriocin	1278	Glucosaminidase	46.8	Glucosaminidase [1127-1261] (46.8); GW [895-961] (23.2)	n.a.	0	n.a.	VOG11220	75.7	VOG11220 [1085-1262] (75.7)	COG4193	119.7	COG4193 [775-1278] (119.7); COG5632 [260-746] (73.7)	n.a.	0	n.a.
EN60405144	B9CTW0	bacteriocin	1467	Glucosaminidase	52.9	Glucosaminidase [1316-1449] (52.9); GW [821-888] (21.5); GW [655-716] (24.2)	n.a.	0	n.a.	VOG11220	86.8	VOG11220 [1309-1457] (86.8)	COG4193	76.4	COG4193 [906-1466] (76.4); COG5632 [436-982] (60.8); COG3266 [32-1446] (25.3)	n.a.	0	n.a.
EN30859936	D9REC8	bacteriocin	335	LysM	57.6	CHAP [228-310] (48.1); LysM [160-201] (57.6); LysM [93-134] (55.5); LysM [29-70] (53.3)	VOG4918	34.7	VOG4918 [29-59] (34.7); VOG4615 [3-73] (22.1)	VOG00798	45.1	VOG00798 [138-223] (29.7); VOG09725 [29-59] (34.9); VOG23062 [26-69] (20.5); VOG00798 [17-134] (45.1); VOG23635 [11-138] (31.3)	COG3942	144.6	31TVC [140-197] (20.9); 332NN [140-201] (21.9); 32E28 [136-200] (29.4); COG3942 [107-335] (144.6); 313S2 [94-204] (22.5); 31TVC [85-144] (20.9); 32E28 [68-133] (29.2)	n.a.	0	n.a.
EN50311324	C5QAB7	bacteriocin	324	LysM	65.9	CHAP [217-299] (52.6); LysM [149-191] (62.4); LysM [86-127] (65.9); LysM [29-70] (50.5)	VOG4918	32.6	VOG4615 [73-136] (27.7); VOG4918 [29-59] (32.6); VOG4615 [7-71] (20.5)	VOG23635	54.4	VOG01893 [142-195] (23.2); VOG00798 [134-199] (29.1); VOG23062 [84-126] (20.6); VOG01893 [79-133] (22.5); VOG01885 [76-127] (23.4); VOG09725 [29-59] (32.8); VOG00798 [19-127] (50.5); VOG23635 [17-191] (54.4)	COG3942	153.1	32YBG [144-191] (22.1); 32WGK [142-190] (21.2); 347K7 [142-218] (30.4); 31TVC [139-191] (21.2); 32E28 [139-189] (27.0); 332NN [133-190] (22.9); 303TJ [132-192] (24.4); COG3942 [103-324] (153.1); 313S2 [85-187] (28.0); 32YBG [85-127] (20.6); 32WGK [81-127] (21.7); COG1652 [78-132] (21.8); 32E28 [77-126] (23.1); 347K7 [76-136] (26.1); 33FM3 [74-111] (20.5); 303TJ [66-132] (27.9); 31TVC [64-115] (22…	n.a.	0	n.a.
EN34267955	D3QGP6	bacteriocin	323	LysM	58.5	CHAP [217-298] (51.8); LysM [150-191] (58.5); LysM [89-130] (58.5); LysM [29-70] (48.4)	VOG4918	34	VOG4615 [140-206] (22.7); VOG4615 [78-146] (27.3); VOG4918 [29-59] (34.0); VOG4615 [9-77] (20.6)	VOG00798	48.3	VOG00798 [75-192] (42.7); VOG09725 [29-59] (33.6); VOG00798 [21-131] (48.3)	COG3942	158.7	32YBG [146-191] (24.6); 347K7 [137-207] (20.1); 32E28 [133-190] (30.1); 32G2Z [129-194] (20.5); COG3942 [94-323] (158.7); 32YBG [88-137] (24.8); 32E28 [79-129] (30.4); 332NN [75-130] (20.6); 303TJ [73-132] (20.4); 31TVC [63-138] (24.8)	n.a.	0	n.a.
EN39323077	B9CSR6	bacteriocin	336	LysM	59.3	CHAP [229-311] (53.3); LysM [158-200] (59.3); LysM [90-131] (56.9); LysM [29-70] (50.4)	VOG4918	32.6	VOG4918 [29-59] (32.6); VOG4615 [14-75] (20.6)	VOG00798	52.1	VOG01893 [145-208] (23.2); VOG00798 [139-201] (25.0); VOG01885 [136-200] (20.5); VOG01893 [78-138] (23.3); VOG01885 [76-131] (20.7); VOG09725 [29-59] (32.8); VOG00798 [19-131] (52.1); VOG23635 [17-136] (30.6)	COG3942	153.3	347K7 [149-225] (25.9); 31TVC [147-200] (21.6); 32YBG [147-200] (20.8); 303TJ [140-200] (23.4); 32E28 [137-198] (32.2); 332NN [136-199] (26.6); COG3942 [95-336] (153.3); 313S2 [88-196] (31.3); 32WGK [87-132] (21.9); 347K7 [83-143] (23.8); 303TJ [75-131] (26.9); 306IT [75-130] (21.8); 34CI6 [71-131] (21.2); 31TVC [62-147] (26.9)	n.a.	0	n.a.
EN30031784	F3SSC0	bacteriocin	332	LysM	62	CHAP [225-307] (51.5); LysM [155-196] (62.0); LysM [92-133] (56.9); LysM [29-70] (56.3)	VOG4918	34.5	VOG4615 [143-225] (25.7); VOG4824 [88-134] (21.5); VOG4865 [74-133] (20.0); VOG4918 [29-59] (34.5); VOG4615 [3-77] (28.5)	VOG00798	36	VOG23635 [142-215] (22.8); VOG00798 [140-205] (32.8); VOG01893 [140-209] (24.3); VOG01885 [137-196] (22.2); VOG00798 [76-136] (36.0); VOG01885 [71-133] (20.7); VOG01893 [69-137] (27.1); VOG09725 [29-59] (34.6); VOG23062 [27-69] (22.5); VOG00798 [17-78] (25.5); VOG23635 [16-139] (27.3)	COG3942	154.8	347K7 [148-219] (24.7); 32WGK [145-196] (21.3); 32E28 [142-195] (27.5); 31TVC [141-210] (26.9); 332NN [139-196] (26.2); 303TJ [138-198] (27.7); 33FM3 [134-172] (20.9); COG3942 [97-332] (154.8); 306IT [75-132] (21.6); 32E28 [75-131] (25.4); 332NN [75-133] (22.1); COG3061 [75-133] (21.0); 31TVC [74-136] (25.6); 303TJ [73-135] (28.8); 313S2 [30-130] (23.1); 306IT [23-68] (22.0); 32E28 [21-69] (20.5)…	n.a.	0	n.a.
EN56387657	Q49UX4	N-acetylmuramoyl-L-alanine	327	LysM	66.7	CHAP [221-302] (48.0); LysM [152-193] (63.8); LysM [88-129] (66.7); LysM [29-70] (57.3)	VOG4615	30.6	VOG4615 [139-196] (24.9); VOG4615 [80-136] (25.6); VOG4918 [29-59] (30.3); VOG4615 [1-73] (30.6)	VOG00798	53.9	VOG00798 [136-196] (27.9); VOG01885 [130-193] (20.6); VOG01893 [128-199] (27.4); VOG23635 [86-197] (38.3); VOG23062 [83-128] (20.9); VOG00798 [80-192] (53.9); VOG01893 [77-135] (27.1); VOG09725 [29-59] (31.5); VOG23062 [27-69] (20.3); VOG01885 [24-61] (21.8); VOG00798 [20-75] (25.2); VOG23635 [17-125] (32.5); VOG16334 [3-75] (20.3)	COG3942	129	30IFU [270-324] (21.7); 32WGK [147-193] (22.8); COG1652 [145-227] (20.5); 30AM1 [139-194] (20.4); 347K7 [139-200] (24.4); 332NN [136-193] (23.1); 303TJ [134-194] (26.6); 32E28 [132-192] (33.8); 347K7 [78-144] (29.4); 332NN [74-129] (22.5); 303TJ [73-129] (23.6); 32G2Z [71-130] (22.2); 32E28 [69-128] (31.6); 32WGK [69-133] (24.2); 31TVC [61-117] (27.4); COG3942 [49-327] (129.0); 313S2 [31-126] (26…	n.a.	0	n.a.
EN99804259	E5CIZ7	bacteriocin	329	LysM	56.1	CHAP [223-304] (49.9); LysM [152-193] (53.2); LysM [88-129] (56.1); LysM [30-71] (55.1)	VOG4918	32.8	VOG4918 [30-60] (32.8)	VOG00798	43.3	VOG00798 [80-193] (43.3); VOG09725 [30-60] (32.7)	COG3942	148.7	32YBG [151-193] (21.9); 33P9M [150-194] (21.5); 32E28 [136-191] (22.6); 31TVC [132-207] (21.2); COG3942 [93-329] (148.7); 313S2 [88-191] (27.7); 33U49 [86-181] (20.5); 32E28 [76-128] (21.2); 347K7 [76-144] (20.1); 33FM3 [74-105] (20.6); 303TJ [66-130] (21.3); 30AM1 [64-118] (20.9); 31TVC [63-141] (28.6)	n.a.	0	n.a.
EN87075128	Q4L3C1	N-acetylmuramoyl-L-alanine	329	LysM	56	CHAP [223-304] (50.8); LysM [154-195] (55.5); LysM [90-131] (56.0); LysM [30-71] (52.2)	VOG4918	30.2	VOG4918 [30-60] (30.2); VOG4615 [1-69] (20.2)	VOG00798	45.6	VOG23062 [151-194] (23.2); VOG00798 [147-202] (21.6); VOG00798 [84-195] (45.6); VOG09725 [30-60] (29.9); VOG00798 [23-131] (43.4)	COG3942	147.9	30IFU [263-325] (20.4); 2ZNP5 [154-195] (30.5); 32YBG [149-195] (22.6); 31TVC [141-209] (25.2); 332NN [139-195] (24.2); 32E28 [135-193] (22.6); COG3942 [110-329] (147.9); 2ZNP5 [90-131] (23.4); 313S2 [89-192] (29.1); 32YBG [89-131] (25.1); 33U49 [89-183] (21.8); 347K7 [75-147] (20.5); 31TVC [63-119] (23.9)	n.a.	0	n.a.
EN67263890	B9DLH9	bacteriocin	338	LysM	56.1	CHAP [232-313] (49.1); LysM [160-201] (56.1); LysM [93-134] (52.2); LysM [29-70] (54.2)	VOG4615	27.4	VOG4615 [150-209] (25.0); VOG4824 [91-134] (20.4); VOG4918 [29-59] (20.1); VOG6371 [17-71] (24.0); VOG4615 [3-77] (27.4)	VOG00798	52.5	VOG16334 [151-202] (22.6); VOG00798 [137-208] (24.7); VOG00798 [76-202] (52.5); VOG09725 [29-59] (21.1); VOG01885 [25-68] (21.0); VOG23062 [24-69] (23.1); VOG00798 [14-77] (25.4)	COG3942	151.7	32YBG [158-202] (25.1); 303TJ [142-201] (23.7); 32E28 [138-199] (29.6); COG3942 [98-338] (151.7); 313S2 [93-208] (29.5); 32WGK [91-134] (20.3); 31TVC [80-157] (31.5); 332NN [76-134] (22.1); 32E28 [67-133] (31.3); 30AM1 [28-57] (21.1); 32YBG [23-70] (27.7); 34CI6 [22-70] (24.3); 32E28 [20-69] (23.8)	n.a.	0	n.a.
EN7882369	F5WM78	bacteriocin	227	LysM	58.4	CHAP [120-202] (49.2); LysM [53-94] (58.4)	VOG4615	21.6	VOG4615 [39-110] (21.6)	VOG00798	28.9	VOG00798 [31-101] (28.9)	COG3942	145.8	33PRA [111-202] (20.5); COG3942 [74-227] (145.8); 32YBG [51-94] (20.3); 347K7 [45-110] (22.9); 31TVC [33-83] (21.3); 332NN [33-94] (22.9); 32E28 [29-93] (30.7)	n.a.	0	n.a.
EN88836156	F0P9M4	bacteriocin	335	LysM	54.8	CHAP [228-310] (49.2); LysM [162-203] (53.1); LysM [94-135] (53.9); LysM [29-70] (54.8)	VOG4615	26.2	VOG4615 [149-229] (24.8); VOG4918 [29-59] (25.5); VOG6371 [20-71] (23.0); VOG4615 [10-84] (26.2)	VOG23635	53.6	VOG09725 [158-192] (20.3); VOG00798 [137-209] (36.5); VOG09725 [29-59] (26.2); VOG23062 [27-69] (21.0); VOG00798 [14-135] (53.3); VOG16334 [10-71] (25.7); VOG23635 [5-192] (53.6)	COG3942	148.3	33PRA [232-311] (23.6); 32YBG [160-205] (22.8); 31TVC [146-213] (21.6); 303TJ [144-203] (23.0); 32E28 [132-202] (27.8); 313S2 [92-200] (25.5); COG3942 [87-335] (148.3); 347K7 [84-121] (22.4); 303TJ [76-136] (25.2); 306IT [76-134] (20.1); 31TVC [76-124] (26.7); 32E28 [76-133] (25.3); 30AM1 [28-56] (22.7); 32YBG [28-70] (20.7); 32E28 [22-69] (20.1); 303TJ [12-57] (20.2)	n.a.	0	n.a.
EN83966146	F5WF92	bacteriocin	168	CHAP	50.2	CHAP [61-143] (50.2); LysM [3-34] (38.1)	n.a.	0	n.a.	n.a.	0	n.a.	COG3942	144.7	COG3942 [50-168] (144.7); 33PRA [40-143] (22.9)	n.a.	0	n.a.
EN91133299	B9E8K0	bacteriocin	342	LysM	50.3	CHAP [237-317] (48.6); LysM [159-200] (45.3); LysM [96-137] (50.3); LysM [28-69] (49.3)	VOG4615	27.1	VOG4918 [28-58] (27.1); VOG4615 [5-85] (27.1)	VOG09725	27.4	VOG00798 [151-208] (27.0); VOG09725 [28-58] (27.4)	COG3942	139.2	32E28 [144-197] (21.3); 332NN [141-194] (23.9); 303TJ [140-187] (26.9); 2ZNP5 [95-137] (23.2); 32YBG [94-149] (20.5); 32E28 [65-136] (36.1); 33FM3 [65-117] (24.3); COG3942 [51-342] (139.2); 313S2 [30-151] (26.6); 32YBG [28-75] (22.4); 34CI6 [17-70] (21.6)	n.a.	0	n.a.
EN12821308	F0P9C6	bacteriocin	275	LysM	59.6	CHAP [168-250] (42.8); LysM [92-134] (50.5); LysM [31-72] (59.6)	VOG4615	29.5	VOG4615 [5-69] (29.5)	VOG00798	38.4	VOG00798 [81-137] (21.5); VOG23062 [29-70] (21.9); VOG00798 [25-133] (38.4); VOG01885 [24-47] (22.1); VOG23635 [22-126] (33.2); VOG00933 [21-72] (20.5); VOG16334 [10-73] (24.9)	COG3942	146.6	33PRA [168-253] (22.2); 303TJ [83-137] (28.5); 32E28 [80-128] (34.3); 332NN [79-132] (22.4); COG3942 [51-275] (146.6); 313S2 [32-118] (21.8); 32YBG [30-72] (26.5); 32E28 [26-72] (28.3); 34CI6 [24-72] (25.3); 32WGK [22-71] (29.3); 303TJ [20-59] (25.4); 306IT [16-71] (25.4); 31TVC [8-70] (30.4)	n.a.	0	n.a.
EN4477341	B9DK92	bacteriocin	271	LysM	54.7	CHAP [164-246] (49.9); LysM [94-136] (51.1); LysM [29-70] (54.7)	VOG4615	29	VOG4918 [29-57] (20.9); VOG4615 [2-71] (29.0)	VOG00798	28.9	VOG00798 [83-140] (28.9); VOG09725 [29-57] (20.8); VOG00798 [22-74] (21.4)	COG3942	154.1	33PRA [165-250] (29.1); 34CI6 [78-136] (26.0); 32E28 [72-134] (20.1); 303TJ [69-137] (26.1); COG3942 [62-271] (154.1); 306IT [28-70] (20.3); 32E28 [22-69] (25.5); 34CI6 [21-55] (20.8); 303TJ [16-58] (25.1); 31TVC [6-59] (21.6)	n.a.	0	n.a.
EN73858067	Q8W5Y8	phage	314	Amidase_3	87.7	PSA_CBD [265-314] (24.7); PSA_CBD [182-239] (39.6); Amidase_3 [9-172] (87.7)	n.a.	0	n.a.	VOG01143	159.8	VOG01143 [83-314] (159.8); VOG21839 [10-96] (24.0)	COG0860	48.1	COG0860 [8-172] (48.1)	4QAZY	196.3	4QAZY [1-247] (196.3)
EN5046348	A8ATJ1	phage	321	Amidase_3	117.7	PSA_CBD [272-321] (27.0); PSA_CBD [193-246] (30.7); Amidase_3 [9-176] (117.7)	n.a.	0	n.a.	VOG01143	134.2	VOG01143 [180-321] (134.2)	COG0860	66.6	COG0860 [5-182] (66.6)	4QAZY	216	4QAZY [6-249] (216.0)
EN35568577	B1YH87	bacteriocin	210	Peptidase_M15_4	62.2	PG_binding_1 [172-209] (48.5); Peptidase_M15_4 [72-135] (62.2); VanY [21-120] (52.7)	n.a.	0	n.a.	VOG01143	32.1	VOG11215 [178-209] (25.8); VOG00953 [157-208] (25.0); VOG01143 [49-140] (32.1)	COG1876	88.5	323XE [174-209] (21.1); COG2989 [134-209] (29.8); 32SIW [33-137] (31.6); COG2173 [21-97] (22.8); 33MX8 [18-138] (37.3); COG1876 [6-140] (88.5)	4QEUP	56.4	4QECV [169-207] (24.4); 4QHC8 [29-136] (51.5); 4QB69 [17-96] (23.5); 4QEFN [16-117] (25.2); 4QEUP [15-136] (56.4)
EN90773692	A8ATR6	phage	291	Peptidase_M15_4	59.7	PSA_CBD [229-287] (31.4); PSA_CBD [161-219] (35.4); Peptidase_M15_4 [72-133] (59.7); VanY [22-102] (37.2)	VOG0352	26.7	VOG0352 [3-108] (26.7)	VOG01143	23.4	VOG01143 [52-262] (23.4)	COG1876	71	32SIW [44-136] (21.9); COG3108 [27-102] (27.0); COG1876 [22-139] (71.0); 33MX8 [7-92] (47.1)	4QEUP	42.2	4QB69 [14-97] (35.4); 4QEFN [12-130] (20.6); 4QEUP [12-134] (42.2); 4QHC8 [12-133] (39.5)
EN80795494	E3YIT6	bacteriocin	80	PSA_CBD	27.4	PSA_CBD [31-80] (27.4)	n.a.	0	n.a.	VOG01143	119.8	VOG01143 [1-80] (119.8)	n.a.	0	n.a.	n.a.	0	n.a.
EN71185	A8FGM7	bacteriocin	274	Peptidase_M15_4	67.6	PG_binding_1 [207-268] (67.4); Peptidase_M15_4 [72-136] (67.6); VanY [22-121] (53.4)	n.a.	0	n.a.	VOG00953	33.4	VOG00953 [200-269] (33.4); VOG11215 [191-269] (28.3); VOG01143 [48-146] (23.0)	COG1876	95.9	32SJE [226-247] (20.0); 31VVK [210-266] (20.0); 33HZK [209-264] (24.6); 33KK3 [205-267] (23.2); 2ZPSS [204-271] (32.1); 309RS [204-267] (33.2); COG2989 [200-269] (31.0); COG3409 [189-269] (28.8); 33VQQ [42-135] (23.6); COG3108 [34-95] (21.7); 32SIW [32-137] (20.3); 33MX8 [28-139] (32.1); COG1876 [24-145] (95.9)	4QEUP	51.3	4QECV [200-267] (28.7); 4QGQX [32-134] (21.1); 4QHC8 [26-136] (34.3); 4QB69 [17-90] (27.7); 4QEUP [12-135] (51.3)
EN96414695	B4AH26	bacteriocin	272	Peptidase_M15_4	67.6	PG_binding_1 [206-267] (65.2); Peptidase_M15_4 [72-136] (67.6); VanY [23-121] (51.8)	VOG4666	24.1	VOG4666 [174-271] (24.1)	VOG00953	34.2	VOG00953 [204-268] (34.2); VOG11605 [204-267] (25.2); VOG11215 [191-265] (25.7)	COG1876	95.2	33HZK [209-269] (25.4); 33KK3 [204-266] (25.7); 309RS [200-267] (38.0); COG2989 [198-268] (32.3); 2ZPSS [168-265] (23.9); 32SJE [167-246] (23.9); 320W6 [162-270] (25.2); COG3409 [139-269] (35.4); 33VQQ [42-135] (24.0); COG3108 [34-93] (21.3); 33MX8 [28-147] (28.8); COG1876 [23-144] (95.2)	4QEUP	52.4	4QECV [201-268] (35.0); 4QGQX [32-134] (21.4); 4QHC8 [26-136] (34.2); 4QEUP [12-135] (52.4)
EN31077929	B6V2R4	phage	343	Peptidase_M15_4	60.3	PG_binding_1 [269-331] (45.6); PG_binding_1 [186-235] (49.2); Peptidase_M15_4 [74-136] (60.3); VanY [23-121] (48.0)	VOG8236	31.6	VOG8236 [181-242] (31.6)	VOG11215	49	VOG00953 [289-333] (23.3); VOG09887 [184-225] (20.2); VOG01363 [181-241] (31.7); VOG11215 [181-331] (49.0); VOG00953 [178-246] (46.2); VOG11605 [174-249] (22.3)	COG1876	88.7	31VVK [293-331] (21.6); 2ZPSS [287-330] (20.8); 33RC4 [274-342] (22.7); 309RS [265-332] (28.7); 33HZK [260-314] (26.1); 32SJE [242-310] (20.8); COG2989 [237-334] (20.5); 33R95 [184-245] (27.4); 347I6 [183-240] (24.1); 309RS [177-240] (20.0); COG2989 [175-241] (23.4); 2ZSFT [171-243] (27.3); 33HZK [168-251] (40.8); COG3409 [167-336] (71.1); 2ZYAX [163-224] (20.9); 2ZPSS [158-240] (33.1); 323XE [15…	4QEUP	47.6	4QECV [178-242] (44.5); 4QGQX [33-135] (21.5); 4QEUP [31-152] (47.6); 4QHC8 [27-136] (42.4)
EN59571380	B1YFG8	bacteriocin	220	Peptidase_M15_4	56.2	PG_binding_1 [177-215] (39.8); Peptidase_M15_4 [72-136] (56.2); VanY [20-89] (32.8)	n.a.	0	n.a.	VOG11215	21.8	VOG11215 [182-215] (21.8); VOG00953 [169-215] (20.1)	COG1876	72.8	323XE [174-215] (22.8); COG2989 [101-215] (27.7); COG3409 [36-217] (20.5); 32SIW [20-137] (28.0); 33MX8 [15-95] (40.9); COG1876 [6-140] (72.8)	4QEUP	50.7	4QEFN [15-132] (21.4); 4QEUP [13-136] (50.7); 4QHC8 [10-136] (43.3)
EN6209259	B7GIP5	bacteriocin	213	Peptidase_M15_4	65.8	SLH [164-203] (57.3); Peptidase_M15_4 [69-132] (65.8); VanY [19-106] (42.1)	VOG0352	23	VOG0352 [5-108] (23.0)	n.a.	0	n.a.	COG1876	88.5	311TP [169-198] (21.6); 2ZTPT [166-206] (25.6); COG4099 [159-208] (27.9); COG4733 [159-207] (22.8); COG5272 [156-207] (25.2); COG2041 [149-208] (56.3); COG2333 [147-206] (26.1); 2ZA5A [143-205] (32.3); COG5184 [94-208] (65.3); COG2866 [93-206] (67.7); 33VQQ [72-132] (34.9); COG3108 [26-161] (27.5); COG1876 [14-140] (88.5); 33MX8 [11-90] (31.2)	4QEUP	85.9	4QGQX [28-132] (20.7); 4QB69 [12-91] (25.3); 4QAZT [10-127] (31.5); 4QEFN [10-106] (20.9); 4QEUP [10-140] (85.9); 4QHC8 [8-131] (46.9)
EN611722	C5DB19	bacteriocin	156	Peptidase_M15_4	65.6	Peptidase_M15_4 [68-133] (65.6); VanY [17-117] (52.3)	n.a.	0	n.a.	VOG12191	21.3	VOG12191 [39-91] (21.3)	COG1876	98.4	33VQQ [71-133] (24.5); COG3108 [30-91] (22.4); COG1876 [13-137] (98.4); 33MX8 [10-86] (34.5)	4QEUP	77	4QB69 [7-89] (34.5); 4QHC8 [7-132] (37.7); 4QEUP [4-136] (77.0)
EN4254515	E0IBV2	bacteriocin	255	Peptidase_M15_4	68.2	Peptidase_M15_4 [69-140] (68.2); VanY [18-125] (42.3)	n.a.	0	n.a.	n.a.	0	n.a.	COG1876	85.2	308CW [215-254] (22.0); COG3921 [70-200] (27.0); COG3108 [24-223] (21.5); 33MX8 [15-166] (34.0); COG1876 [13-147] (85.2)	4QEUP	81.5	4QB69 [10-86] (32.7); 4QAZT [9-135] (20.3); 4QHC8 [9-140] (40.8); 4QEUP [8-234] (81.5)
EN85237480	E8T1U8	bacteriocin	156	Peptidase_M15_4	65	Peptidase_M15_4 [68-133] (65.0); VanY [17-99] (46.7)	n.a.	0	n.a.	n.a.	0	n.a.	COG1876	89.6	33VQQ [44-133] (24.7); COG3108 [23-94] (22.0); COG1876 [18-136] (89.6); 33MX8 [11-90] (28.8)	4QEUP	65.4	4QB69 [14-84] (27.1); 4QHC8 [9-132] (35.5); 4QEUP [8-136] (65.4)
EN47673028	C6D2R3	bacteriocin	212	Peptidase_M15_4	69.2	Peptidase_M15_4 [124-193] (69.2); VanY [72-178] (41.4)	n.a.	0	n.a.	n.a.	0	n.a.	COG1876	81.8	33MX8 [62-140] (30.4); COG1876 [44-195] (81.8)	4QEUP	68.9	4QHC8 [93-193] (32.2); 4QEUP [69-196] (68.9); 4QB69 [66-141] (24.5)
EN25767662	D5DQ70	bacteriocin	231	PG_binding_1	66.6	PG_binding_1 [165-222] (66.6); Peptidase_M15_4 [70-133] (64.8); VanY [19-92] (42.8)	VOG8236	24.1	VOG0992 [193-224] (23.9); VOG8236 [166-218] (24.1); VOG4666 [85-226] (20.3)	VOG00953	46.6	VOG11605 [185-222] (20.2); VOG01893 [166-225] (26.8); VOG00953 [161-223] (46.6); VOG01363 [157-215] (27.4); VOG11215 [153-226] (45.7); VOG12191 [35-90] (26.0)	COG1876	80.2	31VVK [187-222] (20.0); 2ZSFT [168-222] (20.9); 33HZK [168-222] (24.3); 30JTZ [167-222] (34.9); 309RS [162-223] (26.5); 323XE [162-224] (24.1); COG3409 [156-226] (30.5); 32SJE [146-200] (25.3); COG2989 [139-224] (30.7); 33VQQ [43-133] (26.7); COG3108 [31-126] (24.6); 33MX8 [30-89] (23.6); COG1876 [27-138] (80.2)	4QEUP	72.2	4QCX5 [193-226] (20.8); 4QECV [160-222] (46.1); 4QB69 [30-95] (25.7); 4QHC8 [11-132] (40.3); 4QEUP [10-136] (72.2); 4QAZT [8-128] (21.5)
EN57908479	D5DDV4	bacteriocin	231	Peptidase_M15_4	65.1	PG_binding_1 [165-222] (63.9); Peptidase_M15_4 [71-133] (65.1); VanY [20-93] (38.7)	VOG8236	25	VOG0992 [193-225] (24.5); VOG8236 [163-218] (25.0)	VOG00953	49	VOG09887 [193-225] (20.0); VOG11605 [186-222] (20.0); VOG01893 [166-225] (25.3); VOG00953 [159-224] (49.0); VOG01363 [157-214] (30.9); VOG11215 [155-227] (45.0); VOG12191 [34-91] (24.5)	COG1876	74.4	31VVK [187-222] (20.1); 309RS [181-224] (25.2); 2ZSFT [168-222] (22.6); 33HZK [168-222] (23.9); 30JTZ [167-225] (35.6); 323XE [159-222] (27.0); 32SJE [150-200] (21.1); COG3409 [150-225] (32.0); COG2989 [139-223] (32.4); 33VQQ [48-133] (24.5); 33MX8 [42-99] (28.7); COG3108 [37-135] (24.6); COG1876 [24-137] (74.4)	4QEUP	70.1	4QCX5 [192-226] (21.4); 4QECV [158-222] (50.6); 4QB69 [27-92] (21.0); 4QHC8 [11-132] (42.3); 4QAZT [10-128] (20.8); 4QEUP [9-136] (70.1)
EN46962687	G2RXH4	bacteriocin	173	Peptidase_M15_4	75.4	Peptidase_M15_4 [94-163] (75.4); VanY [41-148] (52.5)	n.a.	0	n.a.	VOG18969	21.2	VOG18969 [29-151] (21.2)	COG1876	90.5	33VQQ [97-163] (21.4); 32SIW [59-164] (22.8); 33UB4 [56-162] (25.3); 33MX8 [53-130] (42.1); COG3108 [53-113] (25.3); COG1876 [32-165] (90.5)	4QEUP	81.3	4QGQX [51-166] (20.6); 4QHC8 [49-163] (44.7); 4QEUP [41-163] (81.3); 4QB69 [39-112] (24.0)
EN64475597	G0VYY5	bacteriocin	257	Peptidase_M15_4	63.4	Peptidase_M15_4 [69-141] (63.4); VanY [23-126] (34.8)	n.a.	0	n.a.	n.a.	0	n.a.	COG1876	77.2	308CW [199-251] (20.3); 32SIW [39-139] (20.1); COG1876 [26-152] (77.2); 33MX8 [11-107] (32.8)	4QEUP	81.2	4QHC8 [10-141] (44.9); 4QEUP [9-181] (81.2)
EN93378814	F8D2P4	bacteriocin	159	Peptidase_M15_4	61.8	Peptidase_M15_4 [68-133] (61.8); VanY [17-118] (47.0)	n.a.	0	n.a.	VOG12191	20.1	VOG12191 [39-91] (20.1)	COG1876	83.2	33VQQ [41-133] (21.9); COG3108 [25-149] (20.6); COG1876 [16-137] (83.2); 33MX8 [9-87] (37.8)	4QEUP	73.5	4QB69 [8-85] (27.1); 4QHC8 [6-132] (40.8); 4QEUP [4-136] (73.5)
EN26329193	E3DTR3	bacteriocin	167	Peptidase_M15_4	73.6	Peptidase_M15_4 [95-164] (73.6); VanY [43-149] (59.1)	VOG0352	21.7	VOG0352 [25-117] (21.7)	n.a.	0	n.a.	COG1876	101.9	32SIW [52-164] (24.5); COG3108 [52-122] (27.2); 33MX8 [42-134] (39.1); COG1876 [24-166] (101.9)	4QEUP	74.5	4QHC8 [46-164] (44.7); 4QB69 [42-113] (36.5); 4QEUP [41-164] (74.5)
EN61898009	Q2B7L2	bacteriocin	205	Peptidase_M15_4	73.5	Peptidase_M15_4 [115-186] (73.5); VanY [64-171] (48.3)	n.a.	0	n.a.	n.a.	0	n.a.	COG1876	80.9	33MX8 [82-132] (24.2); 33VQQ [71-186] (27.0); COG1876 [60-187] (80.9)	4QEUP	70.7	4QHC8 [85-185] (32.9); 4QEUP [65-188] (70.7)
EN65279984	E8VK96	bacteriocin	167	Peptidase_M15_4	72.4	Peptidase_M15_4 [96-164] (72.4); VanY [42-149] (58.2)	n.a.	0	n.a.	n.a.	0	n.a.	COG1876	96.8	32SIW [61-166] (21.0); 33MX8 [56-165] (39.6); COG3108 [51-114] (20.3); COG1876 [36-166] (96.8)	4QEUP	62.9	4QHC8 [46-164] (38.3); 4QEUP [43-163] (62.9); 4QB69 [42-114] (39.8)
EN32827612	E0IAP9	bacteriocin	206	Peptidase_M15_4	65.5	Peptidase_M15_4 [112-182] (65.5); VanY [60-167] (48.5)	VOG0352	23.4	VOG0352 [69-150] (23.4)	n.a.	0	n.a.	COG1876	84.5	COG2173 [73-135] (23.7); COG3108 [69-134] (21.2); 33MX8 [59-130] (27.2); COG1876 [58-190] (84.5)	4QEUP	73.2	4QHC8 [66-182] (31.6); 4QGQX [64-182] (20.4); 4QEUP [59-195] (73.2); 4QB69 [55-137] (31.7)
EN11656666	G4PA14	bacteriocin	131	Peptidase_M15_4	73.3	Peptidase_M15_4 [60-128] (73.3); VanY [6-113] (60.4)	n.a.	0	n.a.	n.a.	0	n.a.	COG1876	96.5	32SIW [24-130] (22.7); 33MX8 [19-129] (42.9); COG3108 [15-78] (21.1); COG1876 [8-130] (96.5)	4QEUP	65.8	4QHC8 [11-128] (40.1); 4QEUP [7-127] (65.8); 4QB69 [6-78] (39.7)
EN72708464	G0IK70	bacteriocin	159	Peptidase_M15_4	69.1	Peptidase_M15_4 [87-156] (69.1); VanY [34-139] (51.3)	VOG0352	25.8	VOG0352 [15-107] (25.8)	n.a.	0	n.a.	COG1876	89.8	33MX8 [53-107] (35.3); COG3108 [43-109] (25.1); COG1876 [28-158] (89.8)	4QEUP	73.3	4QHC8 [44-155] (33.0); 4QB69 [34-105] (36.0); 4QEUP [34-156] (73.3)
EN29906464	E5WN29	bacteriocin	185	Peptidase_M15_4	71.3	Peptidase_M15_4 [96-166] (71.3); VanY [44-151] (55.1)	n.a.	0	n.a.	VOG18969	20.9	VOG18969 [42-120] (20.9)	COG1876	82.5	33MX8 [57-164] (34.6); 33VQQ [52-165] (23.7); COG1876 [40-167] (82.5)	4QEUP	72.4	4QHC8 [64-166] (34.6); 4QEUP [45-168] (72.4); 4QB69 [44-117] (25.5)
EN25261435	G4HI72	bacteriocin	212	Peptidase_M15_4	69.1	Peptidase_M15_4 [112-183] (69.1); VanY [62-168] (48.3)	VOG0352	21.3	VOG0352 [68-131] (21.3)	VOG12191	20.1	VOG12191 [84-129] (20.1)	COG1876	88.4	COG2173 [78-132] (21.4); 33MX8 [75-130] (27.7); COG3108 [72-131] (23.2); COG1876 [63-190] (88.4)	4QEUP	64.1	4QB69 [58-132] (31.9); 4QEUP [50-185] (64.1); 4QHC8 [49-183] (38.3)
EN69693303	F5LFJ7	bacteriocin	214	Peptidase_M15_4	69.8	Peptidase_M15_4 [124-194] (69.8); VanY [73-179] (48.8)	n.a.	0	n.a.	n.a.	0	n.a.	COG1876	80.4	33MX8 [67-160] (38.8); COG1876 [24-195] (80.4)	4QEUP	67.1	4QB69 [71-160] (29.0); 4QEUP [68-197] (67.1); 4QHC8 [62-195] (37.6)
EN13283663	E7RCU2	bacteriocin	184	Peptidase_M15_4	63.5	Peptidase_M15_4 [97-164] (63.5); VanY [43-117] (37.9)	n.a.	0	n.a.	VOG18969	20.9	VOG18969 [43-112] (20.9)	COG1876	81.4	33MX8 [59-112] (27.8); COG3108 [58-112] (22.3); COG1876 [38-168] (81.4)	4QEUP	54.1	4QHC8 [54-164] (34.1); 4QEUP [43-166] (54.1); 4QB69 [42-116] (20.3)
EN99448698	C4L6K0	bacteriocin	217	Peptidase_M15_4	67.4	Peptidase_M15_4 [115-185] (67.4); VanY [64-170] (44.0)	VOG0352	20.4	VOG0352 [84-143] (20.4)	n.a.	0	n.a.	COG1876	73.3	COG3108 [86-136] (24.7); COG1876 [84-186] (73.3); 33VQQ [83-184] (26.1); 33MX8 [59-135] (35.5)	4QEUP	58	4QGQX [112-186] (20.7); 4QEUP [83-187] (58.0); 4QHC8 [75-185] (36.9)
EN22799112	D9SKR7	bacteriocin	339	Peptidase_M15_4	60.3	Peptidase_M15_4 [251-312] (60.3); VanY [200-296] (51.1); PG_binding_1 [108-161] (48.7); PG_binding_1 [44-98] (48.5)	VOG8236	27.5	VOG8236 [106-229] (27.0); VOG8236 [42-96] (27.5)	VOG00953	47.1	VOG00953 [103-165] (36.7); VOG11215 [103-173] (34.2); VOG22320 [42-92] (24.2); VOG11215 [39-101] (39.1); VOG00953 [38-102] (47.1); VOG11605 [37-109] (31.3)	COG1876	87.6	33VQQ [208-310] (28.7); 33MX8 [198-295] (34.8); 2ZJXC [129-174] (22.6); 31U4K [127-165] (25.3); COG1876 [127-311] (87.6); 33HZK [107-163] (30.0); 309RS [101-164] (26.7); 347I6 [100-163] (20.3); 30JTZ [92-161] (26.7); 2ZPSS [58-104] (27.7); 347I6 [51-98] (24.6); 33HZK [44-110] (36.4); 309RS [40-98] (34.2); 323XE [38-98] (31.2); 31U4K [37-102] (34.1); 33KK3 [37-95] (27.3); COG2989 [36-103] (23.8); …	4QEUP	52.9	4QHC8 [209-311] (38.2); 4QB69 [194-268] (25.3); 4QEUP [193-315] (52.9); 4QECV [103-163] (26.3); 4QECV [37-100] (39.2)
EN53620	B1YI53	bacteriocin	220	Peptidase_M15_4	66.9	Peptidase_M15_4 [118-187] (66.9); VanY [66-171] (37.1)	n.a.	0	n.a.	n.a.	0	n.a.	COG1876	79.2	33MX8 [62-150] (48.8); COG1876 [61-190] (79.2); 32SIW [58-187] (28.6)	4QEUP	76.6	4QHC8 [59-188] (52.3); 4QAZT [57-182] (29.7); 4QEUP [56-207] (76.6)
EN41817456	F3M8G2	bacteriocin	197	Peptidase_M15_4	67.3	Peptidase_M15_4 [100-171] (67.3); VanY [49-156] (50.7)	VOG0352	21.4	VOG0352 [53-119] (21.4)	VOG12191	20.9	VOG12191 [71-117] (20.9)	COG1876	81.9	COG2173 [64-124] (23.7); 33MX8 [63-118] (25.4); COG1876 [52-171] (81.9); COG3108 [46-119] (23.8)	4QEUP	62.8	4QHC8 [68-171] (33.9); 4QB69 [47-120] (33.5); 4QEUP [37-174] (62.8)
EN2346664	F4G6Y4	bacteriocin	202	Peptidase_M15_4	46.9	Peptidase_M15_4 [113-173] (46.9); VanY [63-132] (43.6); PG_binding_1 [4-29] (20.9)	n.a.	0	n.a.	n.a.	0	n.a.	COG1876	83.7	33VQQ [69-173] (41.6); 33MX8 [54-131] (36.8); COG3108 [54-198] (20.4); COG1876 [47-183] (83.7)	4QEUP	49.7	4QGQX [117-173] (27.1); 4QB69 [77-132] (21.4); 4QHC8 [63-174] (42.7); 4QEUP [54-173] (49.7)
EN71975416	B4SDT7	bacteriocin	202	Peptidase_M15_4	53.4	Peptidase_M15_4 [112-173] (53.4); VanY [64-133] (44.4)	n.a.	0	n.a.	n.a.	0	n.a.	COG1876	79.8	33VQQ [81-173] (35.8); 33MX8 [75-131] (23.0); COG1876 [56-185] (79.8)	4QEUP	50.6	4QGQX [117-173] (29.2); 4QHC8 [63-174] (38.8); 4QEUP [52-173] (50.6)
EN19974430	D7VVF1	bacteriocin	166	Peptidase_M15_4	70.3	Peptidase_M15_4 [65-136] (70.3); VanY [11-119] (34.4)	n.a.	0	n.a.	VOG12191	22.7	VOG12191 [35-83] (22.7)	COG1876	64.2	33VQQ [34-134] (24.9); COG1876 [33-137] (64.2); 33MX8 [10-103] (26.3); 32SIW [6-135] (21.1)	4QEUP	50.3	4QGQX [67-134] (20.9); 4QHC8 [34-135] (37.9); 4QB69 [20-84] (21.7); 4QEUP [5-135] (50.3)
EN79238114	D7GNX4	bacteriocin	246	Peptidase_M15_4	49.2	Peptidase_M15_4 [62-121] (49.2); VanY [8-80] (34.1)	n.a.	0	n.a.	n.a.	0	n.a.	COG1876	57.6	2ZCTG [157-194] (27.2); 33B0I [157-195] (20.1); 30F13 [156-196] (20.6); 32RT6 [155-209] (24.2); 347V9 [155-196] (27.9); 338B2 [151-202] (28.4); 30JUI [150-208] (30.9); 336W7 [147-210] (21.9); COG5263 [48-243] (30.9); 33MX8 [20-77] (36.4); COG1876 [15-142] (57.6)	4QEUP	55.5	4QHC8 [21-122] (31.4); 4QGQX [13-121] (20.0); 4QEUP [8-125] (55.5)
EN14017340	A8S209	bacteriocin	252	Peptidase_M15_4	51.5	CW_binding_1 [157-175] (20.5); Peptidase_M15_4 [68-127] (51.5); VanY [14-86] (35.5)	n.a.	0	n.a.	n.a.	0	n.a.	COG1876	61.4	2ZCTG [158-195] (31.6); 32RT6 [158-198] (27.4); 347V9 [157-201] (33.6); 30JUI [156-200] (32.4); 336W7 [155-211] (21.2); 30F13 [150-198] (27.4); 338B2 [145-206] (42.8); COG5263 [54-248] (42.0); 33MX8 [32-104] (28.3); COG1876 [21-136] (61.4)	4QEUP	54.3	4QCGD [154-221] (20.4); 4QHC8 [35-128] (29.5); 4QGQX [19-127] (20.4); 4QEUP [10-128] (54.3)
EN49872058	D3ADD3	bacteriocin	274	Peptidase_M15_4	51.7	Peptidase_M15_4 [90-148] (51.7); VanY [35-109] (32.6)	n.a.	0	n.a.	n.a.	0	n.a.	COG1876	62.5	30F13 [180-220] (31.5); 32RT6 [180-221] (22.4); 347V9 [180-227] (35.7); 30JUI [179-227] (26.8); 30H30 [176-218] (24.5); 336W7 [176-234] (23.2); 338B2 [176-228] (42.6); 2ZCTG [175-219] (31.2); 33B0I [173-219] (20.6); COG5263 [64-261] (42.2); COG1876 [35-156] (62.5); 33MX8 [26-121] (40.0)	4QEUP	53.4	4QCGD [174-243] (23.6); 4QHC8 [50-149] (29.4); 4QEUP [31-149] (53.4)
EN66003321	Q97KB0	bacteriocin	279	VanY	65.3	Peptidase_M15_4 [199-263] (50.5); VanY [146-264] (65.3); PG_binding_1 [73-126] (48.7); PG_binding_1 [13-70] (43.1)	n.a.	0	n.a.	VOG11215	32.9	VOG00953 [73-126] (29.7); VOG11215 [73-129] (27.6); VOG11215 [14-73] (32.9); VOG00953 [7-71] (27.2)	COG1876	57	33VQQ [168-263] (29.9); 32SIW [165-262] (21.3); 33MX8 [165-242] (28.6); COG1876 [141-266] (57.0); COG3409 [74-189] (22.4); 33HZK [73-124] (23.9); 2ZSFT [15-92] (29.1); 30I45 [4-70] (26.1); COG2989 [4-74] (20.0); 320W6 [2-71] (21.9)	4QEUP	54.7	4QHC8 [143-262] (51.2); 4QAZT [141-247] (24.7); 4QEUP [134-266] (54.7); 4QECV [73-126] (23.3); 4QECV [6-70] (26.6)
EN73932707	G2JYE7	bacteriocin	283	Peptidase_M15_4	52.6	DUF3597 [153-195] (25.0); Peptidase_M15_4 [58-120] (52.6)	VOG4724	121.2	VOG4724 [19-274] (121.2)	VOG02043	91.7	VOG02043 [64-277] (91.7)	346W6	42.7	32RKY [154-193] (22.5); 346W6 [150-206] (42.7); COG1876 [10-131] (42.1)	4QEUP	538.1	4QEFN [36-85] (31.9); 4QHC8 [32-121] (45.3); 4QF1A [22-112] (37.9); 4QGQX [20-125] (28.9); 4QAZT [5-112] (33.5); 4QEUP [1-283] (538.1)
EN95236614	E3ZUT1	bacteriocin	242	Peptidase_M15_4	51.8	DUF3597 [142-194] (25.4); Peptidase_M15_4 [58-120] (51.8)	VOG4724	77	VOG4724 [19-240] (77.0)	VOG02043	68.7	VOG02043 [64-223] (68.7)	346W6	45	346W6 [145-204] (45.0); 32RKY [143-192] (23.4); 32WRT [25-123] (23.1); COG1876 [8-131] (41.4)	4QEUP	396	4QF1A [38-112] (39.1); 4QEFN [33-110] (35.0); 4QHC8 [32-121] (46.3); 4QGQX [19-125] (32.5); 4QAZT [7-112] (32.4); 4QEUP [1-242] (396.0)
EN59323891	F8WPX5	phage	236	PG_binding_1	61.8	PG_binding_1 [171-232] (61.8); Peptidase_M15_4 [58-123] (60.2)	VOG4666	21.8	VOG4666 [109-233] (21.8)	VOG00953	30.5	VOG11215 [192-235] (24.0); VOG00953 [169-232] (30.5)	COG1876	42.5	31VVK [191-234] (20.2); 2ZPSS [189-230] (21.6); 33HZK [173-231] (20.0); 309RS [170-231] (25.2); 33KK3 [170-233] (21.8); COG2989 [164-232] (31.3); 2ZRWT [139-230] (23.2); 320W6 [139-232] (21.8); COG3409 [62-232] (37.4); COG1876 [19-134] (42.5)	4QEUP	221.3	4QECV [169-232] (30.8); 4QEFN [39-125] (39.3); 4QHC8 [32-124] (53.6); 4QGQX [25-128] (20.5); 4QF1A [20-116] (50.6); 4QAZT [1-116] (34.6); 4QEUP [1-153] (221.3)
EN42049907	A8ATB8	phage	276	Peptidase_M15_4	53.1	SH3_3 [153-197] (22.0); Peptidase_M15_4 [58-121] (53.1)	n.a.	0	n.a.	n.a.	0	n.a.	COG1876	38.7	32GPZ [149-275] (23.2); COG3807 [139-269] (37.1); 33VQQ [40-121] (22.2); COG1876 [17-131] (38.7)	4QEUP	209.8	4QF1A [40-112] (40.1); 4QAZT [37-112] (32.7); 4QEFN [36-88] (33.6); 4QHC8 [36-120] (47.0); 4QGQX [28-125] (21.7); 4QEUP [1-139] (209.8)
EN2339874	E1UP02	bacteriocin	223	Peptidase_M15_4	54.4	Peptidase_M15_4 [58-123] (54.4)	n.a.	0	n.a.	n.a.	0	n.a.	COG1876	41.9	33VQQ [30-125] (20.1); COG1876 [20-134] (41.9)	4QEUP	223.2	4QEFN [38-114] (37.7); 4QF1A [36-114] (37.7); 4QHC8 [32-124] (43.3); 4QGQX [25-128] (20.1); 4QAZT [5-115] (25.5); 4QEUP [1-162] (223.2)
EN65423616	F8B8D9	bacteriocin	276	Peptidase_M15_4	52.6	Peptidase_M15_4 [58-121] (52.6)	n.a.	0	n.a.	n.a.	0	n.a.	COG1876	37.5	COG3807 [138-269] (33.6); 33VQQ [38-121] (21.7); COG1876 [19-132] (37.5)	4QEUP	202.9	4QF1A [40-111] (38.5); 4QAZT [37-112] (32.1); 4QEFN [36-111] (36.0); 4QHC8 [36-120] (46.9); 4QGQX [28-125] (21.6); 4QEUP [1-142] (202.9)
EN53723556	B7H812	bacteriocin	281	Peptidase_M15_4	61.9	SH3_3 [231-277] (25.8); SH3_3 [155-198] (29.2); Peptidase_M15_4 [56-120] (61.9)	n.a.	0	n.a.	n.a.	0	n.a.	COG3807	77.2	COG4991 [231-279] (22.6); 33IHB [224-277] (20.9); 347E9 [218-280] (34.3); 31JAZ [213-278] (25.0); 32CN5 [212-267] (21.5); 34CE6 [151-191] (25.9); 32AHD [149-196] (20.5); 33BPB [148-277] (44.0); 32GPZ [147-280] (40.0); 33IHB [146-192] (29.8); 33II0 [143-191] (24.8); COG3807 [143-279] (77.2); 33VQQ [39-121] (28.7)	4QEUP	220.4	4QF1A [38-112] (40.1); 4QAZT [34-111] (27.6); 4QEFN [34-110] (44.8); 4QHC8 [34-119] (47.3); 4QEUP [1-145] (220.4)
EN38682376	C4L144	bacteriocin	249	LysM	63.8	LysM [206-248] (55.1); LysM [159-202] (63.8); Peptidase_M15_4 [60-123] (58.4)	VOG4615	27.2	VOG4918 [206-236] (20.5); VOG4824 [157-203] (20.2); VOG4615 [155-199] (27.2); VOG0352 [23-83] (20.9)	VOG00798	50.1	VOG09725 [206-235] (20.4); VOG00798 [205-248] (48.6); VOG23062 [205-247] (32.2); VOG01046 [162-210] (20.0); VOG09725 [159-189] (20.0); VOG23062 [155-200] (25.7); VOG16334 [149-203] (30.7); VOG00798 [124-203] (50.1); VOG01885 [122-202] (20.3)	COG1876	49.7	303TJ [206-247] (20.1); 32WGK [205-249] (22.3); 347K7 [205-248] (22.6); 31TVC [203-248] (30.5); 32G2Z [201-247] (27.4); 32ZMT [183-248] (23.4); 33U49 [158-246] (26.4); 313S2 [156-232] (24.8); 32ZMT [155-203] (21.1); 347K7 [155-203] (26.6); 30BDM [154-203] (20.1); COG0776 [153-202] (20.3); 32YBG [152-202] (22.2); 31TVC [142-204] (24.7); 303TJ [140-204] (27.5); 32E28 [139-199] (23.4); 32G2Z [138-20…	4QEUP	175.8	4QF1A [39-114] (48.4); 4QEFN [37-114] (32.8); 4QHC8 [33-122] (43.9); 4QAZT [10-115] (30.4); 4QEUP [4-189] (175.8)
EN34343	D3UNQ8	bacteriocin	276	Amidase_3	116.2	Amidase_3 [9-176] (116.2)	VOG4724	31.5	VOG4724 [197-266] (31.5)	n.a.	0	n.a.	COG0860	59.4	30B6H [179-275] (24.4); COG0860 [6-182] (59.4)	4QAZY	179.2	4QEUP [152-276] (132.6); 4QAZY [6-213] (179.2)
EN46383884	C3I1E2	bacteriocin	129	Peptidase_M15_4	59.7	Peptidase_M15_4 [1-61] (59.7)	n.a.	0	n.a.	n.a.	0	n.a.	COG3807	25.6	COG3807 [79-123] (25.6)	4QEUP	121.4	4QEUP [1-93] (121.4); 4QHC8 [1-60] (22.8)
EN86383724	B1BGJ2	bacteriocin	337	Amidase_3	98	Amidase_3 [3-174] (98.0)	n.a.	0	n.a.	n.a.	0	n.a.	COG0860	42.2	COG3807 [202-331] (23.3); 324QU [24-149] (24.4); COG0860 [2-174] (42.2)	4QAZY	103.3	4QAZY [1-260] (103.3)
EN78711878	Q0SSV5	bacteriocin	338	Amidase_3	97.1	Amidase_3 [3-174] (97.1)	n.a.	0	n.a.	n.a.	0	n.a.	COG0860	41	COG3807 [200-336] (26.1); 324QU [24-150] (28.3); COG0860 [2-173] (41.0)	4QAZY	93.8	4QAZY [1-244] (93.8)
EN93359138	Q0SPN3	bacteriocin	343	Amidase_3	90.5	Amidase_3 [3-174] (90.5)	n.a.	0	n.a.	n.a.	0	n.a.	COG0860	49.4	COG0860 [1-178] (49.4)	4QAZY	107.2	4QAZY [1-214] (107.2)
EN22838350	D7WRN0	bacteriocin	238	Amidase_2	73.4	Amidase_2 [25-149] (73.4)	VOG10230	32.4	VOG4707 [33-80] (21.7); VOG4574 [31-207] (24.3); VOG10230 [24-172] (32.4)	VOG01143	203.8	VOG03088 [24-198] (32.8); VOG11215 [24-129] (21.8); VOG01370 [23-217] (55.8); VOG00798 [20-169] (60.2); VOG01143 [5-204] (203.8)	COG5632	117.7	2ZTYA [191-236] (21.0); COG3023 [64-185] (28.5); COG5632 [3-193] (117.7)	n.a.	0	n.a.
EN19276088	B7HAN1	bacteriocin	328	Amidase_2	58.5	SH3_3 [278-322] (29.7); Amidase_2 [25-152] (58.5)	VOG4707	20.6	VOG4707 [36-95] (20.6)	VOG01143	221.9	VOG00798 [21-188] (48.6); VOG01370 [20-265] (43.4); VOG01142 [14-261] (55.4); VOG01143 [2-314] (221.9)	COG5632	92.5	32GPZ [196-323] (29.5); COG3807 [186-327] (74.1); COG3023 [64-249] (25.4); COG5632 [7-301] (92.5)	n.a.	0	n.a.
EN27212075	F4E6L4	bacteriocin	348	Amidase_2	64.7	SH3_3 [294-344] (21.7); SH3_3 [195-252] (22.2); Amidase_2 [25-143] (64.7)	VOG4707	22.6	VOG4707 [30-148] (22.6)	VOG01143	219.5	VOG00798 [19-177] (69.2); VOG01143 [1-188] (219.5)	COG5632	99	32TM1 [196-253] (21.7); 32ZGY [191-252] (23.2); 2ZVQA [188-253] (20.8); 2ZW0C [178-251] (26.4); COG3807 [173-345] (37.6); 317RI [170-279] (20.5); 31E2G [169-255] (34.6); 33NC4 [148-340] (42.3); COG5632 [25-269] (99.0)	n.a.	0	n.a.
EN95779389	Q3F0X0	bacteriocin	327	Amidase_2	57.6	SH3_3 [277-321] (34.6); Amidase_2 [24-152] (57.6)	VOG4574	21.4	VOG4574 [84-232] (21.4); VOG4707 [36-95] (21.3)	VOG01143	222.3	VOG01142 [23-259] (54.1); VOG01370 [23-267] (40.0); VOG00798 [18-185] (48.0); VOG01143 [1-269] (222.3)	COG5632	89.4	2ZVQA [273-327] (23.5); 33IHB [273-313] (21.1); 31SN5 [271-314] (22.4); 31E2G [265-299] (20.7); 33BPB [201-304] (20.4); 32GPZ [194-322] (36.2); COG3807 [185-325] (83.2); COG3023 [65-239] (24.6); COG5632 [6-300] (89.4)	n.a.	0	n.a.
EN89475844	B8DAE7	bacteriocin	308	Amidase_2	64.4	PSA_CBD [259-308] (22.7); PSA_CBD [176-233] (49.8); Amidase_2 [28-148] (64.4)	VOG10230	29.6	VOG4707 [33-101] (23.4); VOG10230 [32-141] (29.6)	VOG01143	409.7	VOG03088 [33-141] (29.3); VOG00798 [26-165] (65.0); VOG01143 [1-308] (409.7)	COG5632	98.4	COG3023 [63-269] (24.4); COG5632 [11-301] (98.4)	4QAZY	23.6	4QAZY [173-236] (23.6)
EN84073842	E8VCR9	bacteriocin	273	Amidase_2	68.4	PG_binding_1 [207-267] (58.8); Amidase_2 [24-142] (68.4)	VOG4574	27.2	VOG4574 [42-270] (27.2); VOG4707 [30-146] (26.0)	VOG01143	220.1	VOG00953 [206-270] (26.5); VOG03088 [27-188] (21.7); VOG00798 [23-189] (86.4); VOG01370 [18-187] (43.4); VOG01143 [2-181] (220.1)	COG5632	102.9	2ZPSS [224-268] (23.8); 309RS [206-267] (25.1); 33HZK [202-269] (22.4); COG2989 [184-269] (29.4); COG3409 [145-268] (23.4); COG3023 [53-177] (20.6); COG5632 [7-182] (102.9)	n.a.	0	n.a.
EN50512194	G4PCN2	bacteriocin	247	Amidase_2	69.9	PG_binding_1 [206-247] (29.7); Amidase_2 [24-142] (69.9)	VOG4707	29	VOG4574 [42-217] (21.1); VOG4707 [30-146] (29.0); VOG10230 [27-189] (21.5)	VOG01143	220.6	VOG03088 [27-189] (22.9); VOG00798 [23-232] (85.7); VOG01370 [20-192] (44.7); VOG01143 [2-190] (220.6)	COG5632	104	COG3023 [53-170] (22.6); COG5632 [6-183] (104.0)	n.a.	0	n.a.
EN4876272	C2QCW0	bacteriocin	269	Glyco_hydro_25	90.9	Amidase02_C [225-268] (81.8); Glyco_hydro_25 [5-168] (90.9)	n.a.	0	n.a.	VOG24666	58.8	VOG24666 [4-164] (58.8)	COG3757	93.6	COG3757 [3-199] (93.6)	n.a.	0	n.a.
EN46746227	C2Z1E6	bacteriocin	265	Glyco_hydro_25	91.8	Amidase02_C [222-264] (74.5); Glyco_hydro_25 [5-168] (91.8)	n.a.	0	n.a.	VOG24666	62.6	VOG24666 [3-164] (62.6)	COG3757	89.7	COG3757 [3-210] (89.7)	n.a.	0	n.a.
EN82244607	C3C7P6	bacteriocin	265	Glyco_hydro_25	92.7	Amidase02_C [221-264] (83.5); Glyco_hydro_25 [5-168] (92.7)	n.a.	0	n.a.	VOG24666	68.9	VOG24666 [4-164] (68.9)	COG3757	94	COG3757 [3-198] (94.0)	n.a.	0	n.a.
EN63189652	B7JPD7	bacteriocin	266	Glyco_hydro_25	98.1	Amidase02_C [222-265] (75.3); Glyco_hydro_25 [5-168] (98.1)	n.a.	0	n.a.	VOG24666	66.2	VOG24666 [3-164] (66.2)	COG3757	96.3	COG3757 [3-186] (96.3)	n.a.	0	n.a.
EN9204745	D5TMZ5	bacteriocin	276	Glyco_hydro_25	86.4	Amidase02_C [228-273] (71.8); Glyco_hydro_25 [5-168] (86.4)	n.a.	0	n.a.	VOG24666	66.7	VOG01143 [195-276] (25.5); VOG24666 [4-168] (66.7)	COG3757	86.6	COG3757 [3-202] (86.6)	n.a.	0	n.a.
EN56319297	C3G3Z3	bacteriocin	336	Glyco_hydro_25	89	SH3_3 [281-331] (23.4); SH3_4 [280-326] (22.3); SH3_3 [213-281] (20.6); Glyco_hydro_25 [5-168] (89.0)	n.a.	0	n.a.	VOG24666	59.7	VOG24666 [4-164] (59.7)	COG3757	86.3	33II0 [275-326] (21.2); 32GPZ [209-326] (25.8); COG3807 [204-325] (50.4); COG3757 [3-248] (86.3)	n.a.	0	n.a.
EN95667608	B7HP83	bacteriocin	269	Glyco_hydro_25	94.4	Amidase02_C [222-266] (71.6); Glyco_hydro_25 [5-168] (94.4)	n.a.	0	n.a.	VOG24666	66.3	VOG24666 [5-164] (66.3)	COG3757	89.5	COG3757 [3-202] (89.5)	n.a.	0	n.a.
EN40802333	C3DXB1	bacteriocin	272	Glyco_hydro_25	95.7	Amidase02_C [224-269] (60.2); Glyco_hydro_25 [5-168] (95.7)	n.a.	0	n.a.	VOG24666	65.9	VOG01143 [186-272] (25.8); VOG24666 [5-164] (65.9)	COG3757	92.5	COG3757 [3-187] (92.5)	n.a.	0	n.a.
EN57852539	B9J348	bacteriocin	276	Glyco_hydro_25	87	Amidase02_C [228-273] (48.5); Glyco_hydro_25 [5-168] (87.0)	n.a.	0	n.a.	VOG24666	70.6	VOG01143 [188-276] (30.0); VOG24666 [4-194] (70.6)	COG3757	92.8	COG3757 [3-202] (92.8)	n.a.	0	n.a.
EN39402543	C2XMQ9	bacteriocin	273	Glyco_hydro_25	91.3	Amidase02_C [222-269] (62.5); Glyco_hydro_25 [5-168] (91.3)	n.a.	0	n.a.	VOG24666	57.9	VOG24666 [3-164] (57.9)	COG3757	89.5	COG3757 [3-186] (89.5)	n.a.	0	n.a.
EN2375415	A7GSQ4	bacteriocin	273	Glyco_hydro_25	94.1	Amidase02_C [225-270] (43.6); Glyco_hydro_25 [5-168] (94.1)	n.a.	0	n.a.	VOG24666	67.5	VOG01143 [187-273] (23.9); VOG24666 [3-165] (67.5)	COG3757	92	COG3757 [3-200] (92.0)	n.a.	0	n.a.
EN99186265	C2WPS6	bacteriocin	272	Glyco_hydro_25	95.8	Amidase02_C [222-269] (67.2); Glyco_hydro_25 [5-168] (95.8)	n.a.	0	n.a.	VOG24666	68.4	VOG24666 [4-165] (68.4)	COG3757	93.5	COG3757 [3-186] (93.5)	n.a.	0	n.a.
EN53984223	F2H896	bacteriocin	277	Glyco_hydro_25	91.4	Amidase02_C [230-274] (67.1); Glyco_hydro_25 [5-168] (91.4)	n.a.	0	n.a.	VOG24666	63.8	VOG01143 [188-277] (30.6); VOG24666 [2-164] (63.8)	COG3757	94.1	COG3757 [2-198] (94.1)	n.a.	0	n.a.
EN67296337	A9VS47	bacteriocin	268	Glyco_hydro_25	88.4	Amidase02_C [224-266] (68.3); Glyco_hydro_25 [5-168] (88.4)	n.a.	0	n.a.	VOG24666	62.6	VOG24666 [3-164] (62.6)	COG3757	87.7	COG3757 [3-202] (87.7)	n.a.	0	n.a.
EN3267761	C3DER9	bacteriocin	272	Glyco_hydro_25	88.6	Amidase02_C [222-269] (65.0); Glyco_hydro_25 [5-168] (88.6)	n.a.	0	n.a.	VOG24666	64.5	VOG24666 [4-164] (64.5)	COG3757	92.7	COG3757 [3-200] (92.7)	n.a.	0	n.a.
EN75566617	B7JNX4	bacteriocin	278	Glyco_hydro_25	93	SH3_5 [204-254] (20.5); Glyco_hydro_25 [5-168] (93.0)	n.a.	0	n.a.	VOG24666	67.2	VOG24666 [3-174] (67.2)	COG3757	95.4	32R25 [195-268] (27.0); COG3757 [3-249] (95.4)	n.a.	0	n.a.
EN52822749	C2W2K1	bacteriocin	255	Glyco_hydro_25	71.8	Amidase02_C [207-252] (52.7); Glyco_hydro_25 [2-146] (71.8)	n.a.	0	n.a.	VOG24666	49.1	VOG01143 [172-255] (24.0); VOG24666 [2-142] (49.1)	COG3757	75.8	COG3757 [2-165] (75.8)	n.a.	0	n.a.
EN19278758	Q3EQX6	bacteriocin	269	Glyco_hydro_25	85.7	Amidase02_C [222-266] (72.9); Glyco_hydro_25 [5-168] (85.7)	n.a.	0	n.a.	VOG24666	75.5	VOG24666 [4-164] (75.5)	COG3757	81.3	COG3757 [3-200] (81.3)	n.a.	0	n.a.
EN73277445	D8H2Y2	bacteriocin	327	Glyco_hydro_25	85.8	Glyco_hydro_25 [5-168] (85.8)	n.a.	0	n.a.	VOG24666	65	VOG24666 [3-172] (65.0)	COG3757	86.8	COG3757 [3-240] (86.8)	n.a.	0	n.a.
EN32754646	A9VU48	bacteriocin	331	Glyco_hydro_25	77.3	Glyco_hydro_25 [5-168] (77.3)	n.a.	0	n.a.	VOG24666	76	VOG24666 [4-166] (76.0)	COG3757	77	COG3757 [3-292] (77.0)	n.a.	0	n.a.
EN64646403	C2UV18	bacteriocin	332	Glyco_hydro_25	75.1	Glyco_hydro_25 [5-168] (75.1)	n.a.	0	n.a.	VOG24666	70.4	VOG24666 [4-165] (70.4)	COG3757	74.2	COG3757 [3-229] (74.2)	n.a.	0	n.a.
EN24926260	C2XBG0	bacteriocin	334	Glyco_hydro_25	77.6	Glyco_hydro_25 [5-168] (77.6)	n.a.	0	n.a.	VOG24666	73.5	VOG24666 [4-176] (73.5)	COG3757	80.2	COG3757 [3-222] (80.2)	n.a.	0	n.a.
EN53618392	C2PET4	bacteriocin	337	Glyco_hydro_25	76	Glyco_hydro_25 [5-168] (76.0)	n.a.	0	n.a.	VOG24666	70.3	VOG24666 [4-164] (70.3)	COG3757	75.9	COG3757 [3-204] (75.9)	n.a.	0	n.a.
EN76215865	Q48583	bacteriocin	287	Peptidase_M15_4	73.1	PSA_CBD [238-287] (30.1); PSA_CBD [159-212] (47.9); Peptidase_M15_4 [71-136] (73.1); VanY [21-120] (47.1)	n.a.	0	n.a.	VOG01143	300.3	VOG18969 [22-94] (20.1); VOG01143 [1-287] (300.3)	COG1876	94.3	33MX8 [32-149] (32.1); 32SIW [31-138] (34.6); COG2173 [31-98] (25.3); COG1876 [5-146] (94.3)	4QEUP	61.5	4QGQX [31-136] (20.9); 4QHC8 [28-136] (49.4); 4QB69 [17-89] (20.1); 4QEUP [17-137] (61.5)
EN2062290	E4A1R8	bacteriocin	286	Peptidase_M15_4	71.4	PSA_CBD [237-286] (29.5); PSA_CBD [157-211] (46.9); Peptidase_M15_4 [71-136] (71.4); VanY [21-119] (48.2)	n.a.	0	n.a.	VOG01143	284.8	VOG01143 [1-286] (284.8)	COG1876	95.5	32SIW [32-138] (36.2); 33MX8 [32-137] (31.2); COG2173 [23-98] (27.6); COG1876 [5-143] (95.5)	4QEUP	58.4	4QGQX [30-136] (22.0); 4QEFN [24-132] (20.6); 4QHC8 [23-136] (49.4); 4QB69 [17-89] (20.9); 4QEUP [17-136] (58.4)
EN13337461	G2K9F0	bacteriocin	247	Peptidase_M15_4	74.9	Peptidase_M15_4 [71-136] (74.9); VanY [21-120] (43.8)	n.a.	0	n.a.	VOG01143	95.8	VOG01143 [1-235] (95.8)	COG1876	92.1	32SIW [40-138] (35.9); COG2173 [33-98] (25.2); 33MX8 [32-140] (35.2); COG1876 [6-149] (92.1)	4QEUP	58.2	4QEFN [39-132] (21.5); 4QGQX [28-136] (23.5); 4QHC8 [21-136] (49.8); 4QEUP [16-139] (58.2)
EN40896191	Q4EQ24	bacteriocin	235	Peptidase_M15_4	74.8	Peptidase_M15_4 [71-136] (74.8); VanY [21-119] (47.7)	VOG4724	40.1	VOG4724 [156-226] (40.1)	VOG01143	103.5	VOG01143 [1-188] (103.5)	COG1876	95	32SIW [32-138] (33.6); 33MX8 [32-141] (33.7); COG2173 [22-98] (32.2); COG1876 [5-149] (95.0)	4QEUP	144.4	4QEUP [149-235] (144.4); 4QEFN [41-126] (21.7); 4QGQX [29-136] (22.8); 4QHC8 [23-136] (49.9); 4QB69 [16-90] (25.3); 4QEUP [16-136] (59.9)
EN42611236	D4Q885	bacteriocin	308	Amidase_2	63.8	PSA_CBD [180-233] (41.0); Amidase_2 [28-148] (63.8)	VOG10230	31.4	VOG10230 [32-141] (31.4); VOG4707 [32-101] (23.1)	VOG01143	444.2	VOG03088 [32-141] (32.0); VOG00798 [26-165] (63.8); VOG01143 [1-308] (444.2)	COG5632	99.8	COG3023 [63-283] (24.3); COG5632 [11-302] (99.8)	n.a.	0	n.a.
EN76417362	F3YMF3	bacteriocin	316	Amidase_2	78.1	PSA_CBD [187-241] (50.0); Amidase_2 [23-157] (78.1)	VOG10230	35.9	VOG10230 [27-139] (35.9)	VOG01143	265.8	VOG03088 [27-139] (36.1); VOG01143 [24-316] (265.8); VOG01370 [24-292] (40.8); VOG00798 [12-174] (38.6)	COG5632	98.1	COG3023 [67-292] (31.4); COG5632 [8-310] (98.1)	n.a.	0	n.a.
EN5692743	Q92B50	bacteriocin	308	Amidase_2	61.2	PSA_CBD [176-233] (45.0); Amidase_2 [28-148] (61.2)	VOG4707	23.4	VOG4707 [27-163] (23.4)	VOG01143	422.4	VOG00798 [22-167] (65.7); VOG01143 [1-308] (422.4)	COG5632	96	COG5632 [19-302] (96.0)	n.a.	0	n.a.
EN91361323	A0AI26	bacteriocin	320	Amidase_3	85.1	PSA_CBD [271-320] (27.0); PSA_CBD [191-245] (49.6); Amidase_3 [11-166] (85.1)	n.a.	0	n.a.	VOG01143	182.9	VOG01143 [68-320] (182.9)	COG0860	50.3	324QU [74-164] (23.2); COG0860 [7-171] (50.3)	4QAZY	161	4QAZY [6-251] (161.0)
EN55101322	B9CV63	bacteriocin	626	Glucosaminidase	49.1	Glucosaminidase [489-610] (49.1); CHAP [34-118] (40.6)	VOG7635	61	VOG4772 [490-535] (21.3); VOG4941 [28-179] (40.0); VOG10230 [26-154] (38.6); VOG7635 [1-39] (61.0)	VOG01370	164.8	VOG11220 [453-609] (75.8); VOG03088 [25-177] (47.7); VOG01370 [9-626] (164.8)	COG4193	194.6	COG1705 [492-612] (21.1); COG4193 [394-626] (194.6); COG3942 [25-464] (36.3); 2ZCQV [14-118] (33.7)	n.a.	0	n.a.
EN21773630	D6SFH4	bacteriocin	624	Glucosaminidase	50.6	Glucosaminidase [486-608] (50.6); CHAP [32-119] (36.2)	VOG7635	69.4	VOG4772 [489-534] (24.6); VOG10230 [6-172] (38.3); VOG7635 [1-38] (69.4)	VOG01370	201.3	VOG11220 [452-610] (88.4); VOG23732 [18-105] (26.8); VOG03088 [15-187] (43.1); VOG01370 [10-624] (201.3)	COG4193	215.3	COG1705 [489-604] (27.2); COG4193 [190-624] (215.3); COG3942 [30-450] (42.8); 2ZCQV [13-112] (32.1)	n.a.	0	n.a.
EN50958529	F3TNC1	bacteriocin	291	CHAP	38.4	CHAP [20-90] (38.4)	VOG10230	30.6	VOG10230 [25-127] (30.6); VOG4941 [23-140] (23.0)	VOG01370	77.8	VOG03088 [23-149] (39.7); VOG01370 [8-265] (77.8)	n.a.	0	n.a.	n.a.	0	n.a.
EN18748839	D6TB97	bacteriocin	244	Glucosaminidase	52.8	Glucosaminidase [106-228] (52.8)	VOG4772	27.1	VOG4772 [106-155] (27.1)	VOG01370	92.8	VOG11220 [73-229] (87.6); VOG01370 [48-244] (92.8)	COG4193	210.9	COG1705 [103-225] (29.4); COG4193 [38-244] (210.9)	n.a.	0	n.a.
EN8384963	F9L8Z6	bacteriocin	364	Glucosaminidase	50.5	Glucosaminidase [227-348] (50.5)	VOG4772	22.3	VOG4772 [228-273] (22.3)	VOG11220	79.7	VOG11220 [191-347] (79.7); VOG01370 [9-364] (69.7)	COG4193	204.7	COG1705 [231-350] (28.1); COG4193 [129-364] (204.7)	n.a.	0	n.a.
EN76987053	F5WNI1	bacteriocin	412	Glucosaminidase	51.2	Glucosaminidase [274-396] (51.2)	VOG4772	25.9	VOG4772 [274-323] (25.9); VOG4547 [28-313] (25.7)	VOG01370	111.6	VOG11220 [239-397] (85.2); VOG01370 [49-412] (111.6)	COG4193	215.2	COG1705 [261-393] (22.4); COG4193 [170-412] (215.2)	n.a.	0	n.a.
EN2652831	F3TY71	bacteriocin	548	Glucosaminidase	44.5	Glucosaminidase [410-530] (44.5)	VOG4772	24.2	VOG4772 [416-458] (24.2)	VOG01370	132.9	VOG11220 [374-534] (85.2); VOG01370 [2-548] (132.9)	COG4193	185.9	COG1705 [414-464] (22.6); COG4193 [139-547] (185.9)	n.a.	0	n.a.
EN72867586	F8KMX1	bacteriocin	629	CHAP	43.8	Glucosaminidase [492-613] (43.6); CHAP [33-117] (43.8)	VOG7635	50.8	VOG4772 [493-539] (20.8); VOG4941 [29-171] (33.6); VOG10230 [26-176] (35.7); VOG7635 [3-38] (50.8)	VOG01370	162.7	VOG11220 [389-612] (85.4); VOG01370 [10-629] (162.7)	COG4193	207.1	COG1705 [496-604] (22.2); COG4193 [115-629] (207.1); COG3942 [27-455] (31.6); COG0791 [25-124] (22.2); 2ZCQV [12-127] (28.0)	n.a.	0	n.a.
EN44542833	O56789	bacteriocin	233	HSP70	54.6	HSP70 [2-185] (54.6)	n.a.	0	n.a.	VOG02278	321.1	VOG02278 [1-232] (321.1)	COG0443	78.3	COG0849 [3-160] (27.4); COG0443 [2-172] (78.3)	4QE5G	220.8	4QE5G [1-230] (220.8)
EN97983809	Q6VRA5	bacteriocin	554	HSP70	116.8	HSP70 [5-476] (116.8)	n.a.	0	n.a.	VOG02278	738.2	VOG02278 [1-553] (738.2)	COG0443	120.3	COG0849 [158-335] (32.8); COG0443 [5-374] (120.3)	4QE5G	480.2	4QE5G [4-553] (480.2)
EN4335915	C3EU19	bacteriocin	233	Amidase_2	60.4	Amidase_2 [22-139] (60.4)	VOG4707	30	VOG4707 [34-134] (30.0); VOG10230 [22-130] (22.9)	VOG01143	246.3	VOG21839 [48-149] (27.5); VOG03088 [22-130] (22.5); VOG00798 [14-171] (67.8); VOG01143 [1-231] (246.3)	COG5632	111	32CN5 [182-219] (21.4); 33IHB [174-230] (22.0); 347E9 [170-230] (30.6); 31JAZ [165-230] (27.1); COG3807 [164-230] (38.2); COG4991 [116-231] (25.0); 32CAJ [24-135] (21.8); COG5632 [2-218] (111.0)	n.a.	0	n.a.
EN46266016	C2VKV3	bacteriocin	214	Amidase_2	59	Amidase02_C [172-212] (51.6); Amidase_2 [3-119] (59.0)	VOG10230	22.7	VOG4707 [13-111] (22.3); VOG10230 [3-110] (22.7)	VOG01143	199.7	VOG21839 [27-127] (31.3); VOG00798 [3-140] (54.1); VOG01370 [2-191] (40.5); VOG03088 [2-104] (22.2); VOG01143 [1-153] (199.7)	COG5632	99.4	COG5632 [2-157] (99.4)	n.a.	0	n.a.
EN86116086	B3Z227	bacteriocin	232	Amidase02_C	73.1	Amidase02_C [188-231] (73.1); Amidase_2 [22-139] (55.8)	VOG10230	23.7	VOG4707 [33-133] (23.5); VOG10230 [21-130] (23.7)	VOG01143	216.8	VOG21839 [34-155] (34.2); VOG03088 [21-130] (23.4); VOG00798 [14-155] (53.9); VOG01370 [14-195] (43.0); VOG01143 [1-167] (216.8)	COG5632	106.3	COG5632 [2-192] (106.3)	n.a.	0	n.a.
EN26132619	C3GSJ1	bacteriocin	233	Amidase02_C	87.8	Amidase02_C [189-232] (87.8); Amidase_2 [22-139] (59.1)	VOG10230	25.7	VOG4707 [26-132] (22.5); VOG10230 [21-131] (25.7)	VOG01143	217.9	VOG21839 [47-147] (27.7); VOG03088 [21-130] (25.4); VOG00798 [14-151] (55.9); VOG01370 [14-179] (44.1); VOG01143 [1-163] (217.9)	COG5632	108.9	COG5632 [2-185] (108.9)	n.a.	0	n.a.
EN32061855	C2RBP3	bacteriocin	294	Amidase_2	66.9	Amidase_2 [22-139] (66.9)	VOG10230	31.1	VOG4707 [31-130] (30.1); VOG10230 [22-125] (31.1)	VOG01143	229.3	VOG03088 [22-125] (31.0); VOG00798 [21-156] (62.2); VOG01142 [19-143] (51.1); VOG01370 [13-233] (50.5); VOG01143 [1-179] (229.3)	COG5632	109.9	COG3023 [64-222] (22.9); COG5632 [3-244] (109.9)	n.a.	0	n.a.
EN69622700	B0QQ76	bacteriocin	310	Amidase_2	68.1	SH3_3 [260-307] (22.6); Amidase_2 [22-139] (68.1)	VOG10230	40.1	VOG4707 [31-134] (38.2); VOG10230 [22-130] (40.1)	VOG01143	252.8	VOG03088 [21-130] (40.4); VOG00798 [14-166] (62.4); VOG01143 [1-297] (252.8)	COG5632	113.4	COG4991 [259-308] (20.8); 32CN5 [252-296] (23.3); 31JAZ [243-307] (21.7); 347E9 [241-307] (40.3); 33IHB [238-307] (22.2); 32K5H [229-289] (20.8); 34CE6 [180-220] (20.6); 32GPZ [178-308] (42.5); 33BPB [173-306] (35.2); COG3807 [172-308] (71.7); 33II0 [163-220] (23.4); COG3023 [58-249] (24.7); COG5632 [2-294] (113.4)	n.a.	0	n.a.
EN5204652	A9VVT9	bacteriocin	311	Amidase_2	69.5	SH3_3 [186-229] (34.4); Amidase_2 [22-139] (69.5)	VOG10230	37.1	VOG4707 [32-132] (35.4); VOG10230 [22-132] (37.1)	VOG01143	256.6	VOG03088 [21-144] (38.4); VOG00798 [3-173] (69.0); VOG01143 [1-298] (256.6)	COG5632	97.8	347E9 [243-308] (37.6); 32CN5 [242-297] (22.1); 31JAZ [239-308] (24.6); 30F7H [187-216] (20.3); 33E8E [180-309] (21.9); 32GPZ [179-309] (45.5); 34CE6 [179-222] (30.5); 33IHB [176-234] (26.5); 32AHD [174-220] (23.0); 33BPB [174-307] (41.2); COG3807 [173-310] (83.3); 33II0 [164-222] (32.0); COG3023 [58-250] (28.9); COG5632 [3-294] (97.8)	n.a.	0	n.a.
EN21569001	C2N5B6	bacteriocin	310	Amidase_2	69.3	SH3_3 [184-227] (24.6); Amidase_2 [22-139] (69.3)	VOG4707	35.9	VOG4707 [32-134] (35.9); VOG10230 [22-130] (35.4)	VOG01143	270.1	VOG21839 [38-147] (21.9); VOG03088 [22-130] (36.5); VOG00798 [14-171] (64.8); VOG01143 [1-297] (270.1)	COG5632	115.8	32CN5 [259-296] (21.0); 347E9 [251-307] (35.2); 31JAZ [242-307] (20.7); 34CE6 [180-220] (26.7); 32GPZ [178-308] (34.4); 33IHB [177-221] (23.6); 32AHD [176-225] (23.5); 33BPB [174-306] (30.9); COG3807 [171-309] (75.5); 33II0 [163-220] (31.0); COG3023 [58-231] (27.2); COG5632 [2-293] (115.8)	n.a.	0	n.a.
EN5694851	A7Z3N4	bacteriocin	317	Amidase_2	65.8	PG_binding_1 [252-312] (62.4); LysM [179-221] (52.7); Amidase_2 [24-142] (65.8)	VOG4707	28.3	VOG4666 [251-317] (24.1); VOG11038 [177-225] (25.2); VOG4824 [170-223] (26.8); VOG4615 [169-232] (23.3); VOG4574 [86-315] (22.1); VOG4707 [31-146] (28.3)	VOG01143	213	VOG11605 [252-312] (26.6); VOG00953 [249-314] (35.4); VOG11215 [248-316] (35.0); VOG10564 [173-233] (22.7); VOG23062 [173-220] (35.8); VOG23635 [171-221] (22.0); VOG01893 [164-313] (32.8); VOG03088 [24-165] (21.3); VOG00798 [22-283] (132.5); VOG01370 [14-224] (49.4); VOG01143 [3-163] (213.0)	COG5632	101.7	33SRY [283-315] (22.9); 323XE [261-309] (21.6); 2ZPSS [257-313] (26.9); 31VVK [253-310] (22.3); 33HZK [253-312] (27.4); 30JTZ [252-309] (20.9); 33KK3 [250-310] (20.6); 33RC4 [249-311] (20.9); 309RS [246-312] (35.0); COG2989 [227-313] (30.9); COG3409 [224-312] (33.1); 2ZYNR [178-233] (26.3); 347K7 [174-230] (32.2); 32E28 [173-221] (22.2); 32WGK [173-222] (20.6); 31TVC [169-232] (35.1); 32G2Z [158-…	4QECV	31.5	4QECV [247-313] (31.5)
EN63519079	B4AHA0	bacteriocin	279	Amidase_2	66.2	PG_binding_1 [205-268] (53.1); Amidase_2 [24-143] (66.2)	VOG4574	25.5	VOG4666 [186-273] (21.7); VOG4574 [84-268] (25.5)	VOG01143	210.4	VOG11215 [202-272] (22.2); VOG00953 [200-271] (32.9); VOG11605 [183-273] (25.2); VOG03088 [31-190] (20.1); VOG00798 [22-232] (74.2); VOG01143 [1-174] (210.4)	COG5632	104.1	2ZPSS [201-269] (28.7); 309RS [200-268] (30.7); 33KK3 [199-268] (28.9); COG2989 [174-270] (28.8); 32SJE [171-246] (29.5); 320W6 [170-271] (32.8); 33HZK [163-275] (28.1); 323XE [159-264] (27.0); 31U4K [151-271] (41.9); COG3023 [65-157] (21.0); COG3409 [53-272] (44.6); COG5632 [5-185] (104.1)	4QECV	24.6	4QECV [199-270] (24.6)
EN1781313	B5LPS9	phage	250	Amidase_2	62.9	Amidase02_C [202-247] (46.1); Amidase_2 [23-139] (62.9)	VOG4707	28.6	VOG10230 [46-131] (23.2); VOG4707 [27-96] (28.6)	VOG01143	312.5	VOG03088 [47-131] (23.8); VOG01142 [21-242] (45.4); VOG01370 [18-245] (46.8); VOG00798 [17-154] (51.7); VOG01143 [1-250] (312.5)	COG5632	93.5	COG3023 [51-132] (23.2); COG5632 [2-177] (93.5)	n.a.	0	n.a.
EN56314482	C3EP00	bacteriocin	312	Amidase_2	67.3	Amidase_2 [23-139] (67.3)	VOG4707	35.3	VOG10230 [46-130] (24.5); VOG4707 [27-135] (35.3)	VOG01143	252.9	VOG03088 [46-130] (24.6); VOG21839 [44-147] (26.0); VOG00798 [19-155] (50.8); VOG01370 [18-254] (47.1); VOG01143 [1-229] (252.9)	COG5632	95	32CN5 [261-298] (24.5); 33IHB [253-309] (20.3); 347E9 [243-309] (37.6); 31JAZ [241-309] (23.2); 32AHD [182-235] (22.2); 32GPZ [176-277] (40.0); 33IHB [175-221] (28.5); 33BPB [173-308] (36.9); COG3807 [144-311] (64.8); COG3023 [51-209] (23.7); COG5632 [2-295] (95.0)	n.a.	0	n.a.
EN97062565	C3DQ28	bacteriocin	242	Amidase_2	67.1	Amidase02_C [195-239] (49.7); Amidase_2 [23-140] (67.1)	VOG4707	30.9	VOG10230 [47-132] (23.6); VOG4707 [27-136] (30.9)	VOG01143	281	VOG03088 [47-131] (22.7); VOG21839 [44-169] (38.2); VOG01142 [21-166] (49.1); VOG01370 [18-239] (49.7); VOG00798 [17-144] (47.2); VOG01143 [1-242] (281.0)	COG5632	96.3	COG3023 [65-146] (27.3); COG5632 [2-177] (96.3)	n.a.	0	n.a.
EN18045401	Q65KE6	bacteriocin	311	Amidase_2	67.6	LysM [182-224] (58.2); Amidase_2 [25-141] (67.6)	VOG4707	30.4	VOG11038 [182-231] (26.6); VOG4824 [180-227] (23.4); VOG4615 [164-227] (23.5); VOG4865 [153-224] (21.1); VOG4707 [30-145] (30.4)	VOG01143	223.4	VOG00237 [182-224] (21.5); VOG23062 [180-223] (35.0); VOG16334 [179-226] (24.6); VOG01885 [166-224] (24.2); VOG23635 [159-224] (28.4); VOG01893 [145-227] (27.5); VOG01142 [23-311] (119.9); VOG01370 [20-196] (47.9); VOG00798 [16-290] (156.8); VOG01143 [1-161] (223.4)	COG5632	103.4	30BDM [178-222] (20.7); 32E28 [172-224] (23.2); 347K7 [172-236] (29.4); 31TVC [167-238] (38.0); 32G2Z [167-225] (46.9); 306IT [162-220] (20.1); COG3061 [159-205] (23.1); 32WGK [151-225] (25.5); COG1652 [121-231] (27.7); COG3023 [64-199] (21.4); COG5632 [5-200] (103.4)	n.a.	0	n.a.
EN13875945	A3ICX8	bacteriocin	236	Amidase_2	69.8	Amidase_2 [25-149] (69.8)	VOG10230	29.3	VOG4574 [33-183] (27.1); VOG10230 [29-142] (29.3)	VOG01143	209.4	VOG03088 [28-142] (29.0); VOG01370 [23-218] (56.1); VOG00798 [19-171] (57.5); VOG01143 [5-188] (209.4)	COG5632	112.6	COG3023 [64-166] (23.6); COG5632 [4-185] (112.6)	n.a.	0	n.a.
EN63146576	D6QWL6	phage	249	Amidase_2	62.2	Amidase02_C [222-247] (20.9); Amidase_2 [25-142] (62.2)	VOG4707	23.9	VOG4707 [30-146] (23.9)	VOG01143	220	VOG01370 [15-212] (44.4); VOG00798 [10-161] (74.8); VOG01143 [4-162] (220.0); VOG01142 [1-217] (59.6)	COG5632	99.8	COG5632 [12-209] (99.8)	n.a.	0	n.a.
EN6509078	C3H4K4	bacteriocin	278	Amidase_2	64.5	Amidase_2 [3-119] (64.5)	VOG10230	33	VOG4707 [13-100] (25.4); VOG10230 [3-110] (33.0)	VOG01143	198.2	VOG01142 [3-133] (49.6); VOG03088 [3-140] (33.4); VOG00798 [2-138] (62.1); VOG01143 [1-143] (198.2)	COG5632	102.1	COG3023 [47-246] (23.7); COG5632 [2-224] (102.1)	n.a.	0	n.a.
EN11559909	A9QTG2	phage	311	Amidase_2	67.1	SH3_3 [188-234] (27.0); Amidase_2 [25-141] (67.1)	VOG4707	26.7	VOG4707 [29-144] (26.7)	VOG01143	332.2	VOG00798 [14-166] (65.0); VOG01143 [1-295] (332.2)	COG5632	101.6	33IHB [246-292] (22.8); 30B25 [217-301] (28.0); 31JAZ [181-238] (27.9); 32GPZ [180-290] (38.7); 347E9 [177-239] (43.4); COG3807 [172-291] (79.8); 33BPB [171-303] (31.5); 33IHB [171-234] (22.5); 317XT [158-223] (22.4); COG4991 [135-290] (20.7); COG3023 [60-252] (28.1); COG5632 [8-284] (101.6)	n.a.	0	n.a.
EN368579	C3EV83	bacteriocin	291	Amidase_2	66.8	SH3_3 [241-288] (22.3); SH3_3 [166-210] (23.4); Amidase_2 [3-119] (66.8)	VOG10230	36	VOG4707 [13-114] (34.5); VOG10230 [2-109] (36.0)	VOG01143	228.1	VOG00798 [3-143] (58.5); VOG03088 [2-104] (36.0); VOG01143 [1-278] (228.1)	COG5632	101.5	347E9 [229-288] (35.9); 32CN5 [222-277] (22.6); 34CE6 [161-201] (23.4); 32GPZ [159-289] (43.5); 33IHB [158-201] (26.8); 33BPB [156-287] (36.7); COG3807 [156-289] (76.2); 33II0 [145-201] (24.3); COG3023 [38-209] (22.9); COG5632 [2-275] (101.5)	n.a.	0	n.a.
EN80234505	C3DAX2	bacteriocin	323	Amidase_2	67.6	Amidase_2 [51-168] (67.6)	VOG10230	35.6	VOG4707 [61-159] (30.2); VOG10230 [50-154] (35.6)	VOG01143	237.1	VOG03088 [50-158] (36.0); VOG00798 [49-187] (63.2); VOG01142 [43-172] (55.8); VOG01370 [31-271] (52.5); VOG01143 [29-207] (237.1)	COG5632	110.5	COG3023 [87-251] (24.1); COG5632 [31-263] (110.5)	n.a.	0	n.a.
EN49538322	G4NTK7	bacteriocin	324	Amidase_2	65	PG_binding_1 [258-318] (61.1); LysM [182-224] (63.3); Amidase_2 [25-142] (65.0)	VOG4615	30.7	VOG4666 [256-323] (23.1); VOG4918 [182-211] (22.9); VOG11038 [181-224] (23.0); VOG4615 [176-238] (30.7); VOG4574 [30-322] (23.7); VOG4707 [30-146] (26.5)	VOG01143	223	VOG11605 [257-319] (25.3); VOG00953 [256-320] (33.4); VOG11215 [246-323] (34.0); VOG09725 [182-211] (23.3); VOG23062 [181-223] (30.0); VOG16334 [177-230] (22.9); VOG01893 [176-319] (44.0); VOG00798 [20-300] (139.7); VOG01143 [2-164] (223.0)	COG5632	103.6	33SRY [289-323] (23.4); 2ZPSS [275-319] (27.8); 31VVK [261-316] (20.2); 33HZK [259-319] (31.4); 31U4K [256-315] (20.2); 33KK3 [256-316] (24.3); 33RC4 [253-321] (20.5); 309RS [252-318] (33.8); COG2989 [251-320] (27.2); 2ZRWT [241-319] (20.7); 320W6 [237-320] (22.1); 32SJE [233-298] (21.1); 31TVC [179-281] (36.8); 347K7 [179-235] (39.1); 32G2Z [178-224] (31.7); 32ZMT [178-224] (23.3); 32E28 [173-22…	4QECV	29.1	4QECV [256-319] (29.1)
EN42519361	G4ETI0	bacteriocin	272	Amidase_2	68.8	PG_binding_1 [205-267] (65.4); Amidase_2 [24-142] (68.8)	VOG10230	28.6	VOG4666 [203-269] (21.7); VOG4707 [30-99] (28.2); VOG10230 [24-188] (28.6)	VOG01143	230.7	VOG11605 [206-267] (21.1); VOG00953 [204-268] (35.2); VOG11215 [134-267] (30.1); VOG03088 [24-188] (32.5); VOG11215 [24-112] (21.3); VOG00798 [20-198] (81.2); VOG01370 [17-232] (47.8); VOG01143 [1-184] (230.7)	COG5632	107.5	2ZPSS [218-269] (28.5); 309RS [204-267] (33.3); 33HZK [197-268] (28.9); 323XE [189-267] (20.9); 33RC4 [182-268] (23.8); 2ZRWT [175-268] (21.6); COG2989 [157-268] (32.8); COG3409 [148-268] (36.3); 32Y9V [139-257] (22.5); COG3023 [64-157] (20.1); COG5632 [7-186] (107.5)	4QECV	27.2	4QECV [205-268] (27.2)
EN82671618	P89924	phage	263	Amidase_2	72.3	SH3_5 [185-245] (35.6); Amidase_2 [23-140] (72.3)	VOG4707	36.2	VOG4707 [32-136] (36.2)	VOG01143	228	VOG21839 [44-148] (29.0); VOG00798 [20-182] (53.9); VOG01142 [20-174] (51.0); VOG01370 [16-185] (47.1); VOG01143 [1-155] (228.0)	COG5632	97.5	COG3807 [145-229] (21.1); COG3023 [50-148] (26.5); COG5632 [4-187] (97.5)	n.a.	0	n.a.
EN34874691	A7VT90	bacteriocin	316	Amidase_2	61.7	Amidase_2 [23-139] (61.7)	VOG4574	39.7	VOG4574 [23-190] (39.7); VOG4707 [23-93] (29.4)	VOG01143	204.3	VOG21839 [48-143] (23.7); VOG00798 [16-176] (85.2); VOG01143 [1-163] (204.3)	COG5632	93.8	33Q34 [181-302] (26.3); COG5632 [2-226] (93.8)	n.a.	0	n.a.
EN7919874	E3ZMW3	bacteriocin	217	Amidase_2	67.2	Amidase_2 [28-148] (67.2)	VOG10230	36.6	VOG4707 [30-101] (22.6); VOG10230 [4-168] (36.6)	VOG01143	249.9	VOG11215 [28-124] (21.2); VOG00798 [26-184] (68.9); VOG01370 [16-157] (51.0); VOG03088 [4-200] (39.1); VOG01143 [1-197] (249.9)	COG5632	104.8	COG3023 [57-163] (22.4); COG5632 [9-189] (104.8)	4QEUP	73.8	4QEUP [167-217] (73.8)
EN39927541	G4NRY2	bacteriocin	317	Amidase_2	67	PG_binding_1 [252-312] (60.6); LysM [179-221] (57.8); Amidase_2 [24-142] (67.0)	VOG4574	32.1	VOG4666 [252-317] (23.7); VOG11038 [177-225] (21.8); VOG4824 [172-223] (27.4); VOG4574 [30-315] (32.1); VOG4707 [30-146] (25.8)	VOG01143	220.8	VOG00953 [251-314] (34.7); VOG11605 [251-312] (27.7); VOG11215 [250-316] (30.8); VOG01893 [174-313] (33.0); VOG23062 [174-220] (28.4); VOG23635 [172-221] (27.7); VOG03088 [27-178] (20.9); VOG00798 [23-293] (130.7); VOG01370 [18-229] (42.7); VOG01143 [2-166] (220.8)	COG5632	102.5	33SRY [283-315] (22.9); 31VVK [254-310] (21.2); 33HZK [253-312] (29.4); 2ZPSS [252-313] (29.9); 33KK3 [250-310] (20.2); 309RS [249-312] (36.9); 33RC4 [248-311] (22.4); 323XE [232-309] (22.0); 320W6 [231-314] (20.0); 32SJE [225-309] (22.5); COG2989 [214-313] (30.0); COG3409 [211-312] (36.4); 2ZYNR [179-232] (27.1); 32E28 [173-221] (20.4); 32G2Z [169-221] (33.9); 31TVC [166-242] (35.6); COG3061 [16…	4QECV	30.5	4QECV [250-313] (30.5)
EN52254555	E3DWF7	bacteriocin	319	Amidase_2	66.3	PG_binding_1 [253-314] (60.7); LysM [178-220] (62.3); Amidase_2 [25-142] (66.3)	VOG4574	28	VOG4918 [178-207] (23.2); VOG11038 [176-223] (20.6); VOG4615 [170-233] (22.1); VOG4574 [30-313] (28.0); VOG4707 [30-146] (27.6); VOG10230 [27-134] (20.7)	VOG01143	226.4	VOG00953 [252-314] (33.0); VOG11215 [252-316] (29.5); VOG09725 [178-207] (24.1); VOG23062 [176-219] (32.8); VOG10564 [169-235] (24.3); VOG01893 [167-315] (32.6); VOG03088 [27-166] (21.9); VOG00798 [23-303] (126.0); VOG01370 [20-236] (46.3); VOG01143 [1-173] (226.4)	COG5632	106.3	33HZK [254-313] (25.1); 309RS [251-312] (27.0); 2ZRWT [237-315] (20.3); 2ZPSS [225-315] (32.8); COG2989 [220-315] (28.3); 30BDM [176-221] (20.0); 32WGK [176-227] (29.5); 32G2Z [170-222] (36.1); 2ZYNR [168-231] (30.7); 347K7 [168-226] (30.8); 303TJ [167-224] (23.6); 32E28 [167-220] (24.1); 306IT [165-219] (20.8); 31TVC [164-276] (42.4); COG3409 [160-313] (36.9); 32JD9 [152-221] (22.2); 33PQW [152-…	4QECV	28.4	4QECV [252-314] (28.4)
EN70108694	C3BDX6	bacteriocin	247	n.a.	0	n.a.	n.a.	0	n.a.	VOG01143	30.2	VOG01143 [91-153] (30.2)	COG5632	51.3	32GPZ [106-239] (20.4); COG3807 [105-237] (31.8); COG5632 [4-179] (51.3)	n.a.	0	n.a.
EN29134714	C2P8A7	bacteriocin	352	Amidase_2	47.7	SH3_3 [220-255] (30.6); Amidase_2 [49-167] (47.7)	n.a.	0	n.a.	VOG22320	47.1	VOG01143 [50-154] (35.2); VOG22320 [46-243] (47.1)	COG5632	90.5	34CE6 [212-255] (20.2); 317XK [211-253] (24.3); 33E8E [210-341] (22.1); 32GPZ [207-273] (22.5); COG3807 [206-321] (50.3); 33II0 [192-255] (27.6); 32AHD [191-254] (30.1); COG5632 [40-281] (90.5)	n.a.	0	n.a.
EN33501242	C2SDK9	bacteriocin	342	Amidase_2	47.8	Amidase_2 [37-155] (47.8)	n.a.	0	n.a.	VOG22320	40.3	VOG01143 [186-248] (29.0); VOG01143 [38-134] (32.4); VOG01370 [35-270] (21.4); VOG22320 [33-235] (40.3); VOG01142 [31-248] (28.7)	COG5632	100.3	COG3807 [200-332] (38.4); 33II0 [193-250] (21.4); COG5632 [30-272] (100.3)	n.a.	0	n.a.
EN58026686	Q02XS3	bacteriocin	448	Glyco_hydro_25	98.8	LysM [406-446] (49.6); LysM [352-393] (49.2); Glyco_hydro_25 [33-235] (98.8)	VOG4824	28.3	VOG11038 [351-393] (22.8); VOG4824 [349-394] (28.3)	VOG23635	46.4	VOG23062 [403-448] (31.0); VOG16334 [402-446] (21.5); VOG00237 [352-394] (28.4); VOG23635 [349-448] (46.4); VOG23062 [347-393] (25.2); VOG23635 [344-393] (24.2); VOG00798 [342-398] (23.2); VOG01893 [341-396] (24.0)	32G2Z	38.4	32YBG [405-446] (21.9); 32G2Z [402-446] (35.8); 31TVC [401-446] (24.2); 32WGK [401-448] (23.4); 31TVC [342-394] (28.9); 32G2Z [340-395] (38.4); 32E28 [339-392] (23.1); 347K7 [275-397] (23.4); COG1652 [186-394] (25.1)	n.a.	0	n.a.
EN31032981	E6FVJ6	bacteriocin	413	Glyco_hydro_25	77.5	LysM [371-411] (49.9); LysM [319-361] (57.4); Glyco_hydro_25 [29-205] (77.5)	VOG4615	27.1	VOG11038 [318-366] (25.4); VOG4824 [317-365] (24.3); VOG4615 [309-368] (27.1)	VOG00798	37.7	VOG23062 [366-413] (27.5); VOG23062 [316-360] (24.0); VOG23635 [313-361] (29.6); VOG00798 [311-411] (37.7)	32G2Z	30.9	2ZNP5 [371-409] (22.0); 32G2Z [367-411] (23.3); 31TVC [366-411] (25.1); 32E28 [366-412] (20.5); 32WGK [362-413] (23.7); 31TVC [312-361] (30.7); 303TJ [310-364] (22.3); 32WGK [310-361] (20.8); 32E28 [309-360] (23.6); 32G2Z [305-361] (30.9); COG1652 [98-365] (24.9)	n.a.	0	n.a.
EN8565817	C7VDS8	bacteriocin	413	Glyco_hydro_25	74.7	LysM [371-411] (54.6); LysM [320-362] (55.5); Glyco_hydro_25 [30-206] (74.7)	VOG4824	25.1	VOG4824 [368-411] (23.6); VOG11038 [319-366] (20.9); VOG4824 [319-362] (25.1)	VOG00798	48.1	VOG00237 [369-411] (20.1); VOG23062 [369-412] (29.6); VOG00237 [321-362] (23.1); VOG23062 [320-361] (22.9); VOG23635 [320-410] (37.2); VOG00798 [309-408] (48.1)	32G2Z	30.3	32WGK [371-412] (21.6); 32YBG [370-411] (22.5); 32G2Z [367-411] (30.3); 2ZNP5 [319-361] (24.1); 31TVC [313-362] (20.3); 32G2Z [307-362] (28.9); COG1652 [99-363] (26.6)	n.a.	0	n.a.
EN8075795	F8SK36	phage	266	PG_binding_1	55.5	PG_binding_1 [10-62] (55.5)	VOG8236	350.3	VOG8263 [99-182] (31.6); VOG3721 [64-265] (189.6); VOG4666 [10-88] (28.9); VOG6193 [9-266] (296.9); VOG8236 [6-266] (350.3)	VOG09907	231.7	VOG09907 [49-266] (231.7); VOG09928 [47-265] (179.6); VOG11605 [9-64] (26.7); VOG11215 [6-68] (54.0); VOG01363 [3-152] (24.4); VOG00953 [1-66] (56.9)	COG3409	35.9	309RS [21-63] (22.1); 33HZK [12-69] (33.2); 2ZPSS [4-64] (21.4); 30I45 [4-64] (21.3); 323XE [4-58] (24.1); 31U4K [3-62] (20.5); COG2989 [3-65] (24.7); COG3409 [3-143] (35.9); 33KK3 [1-81] (31.0)	4QECV	53.2	4QECV [1-66] (53.2)
EN4815120	Q8SCY1	phage	2237	SLT	24.7	SLT [1885-1980] (24.7)	VOG3721	2400.8	VOG6193 [1876-2057] (201.7); VOG8263 [1876-1981] (42.4); VOG8236 [1857-2050] (81.2); VOG3721 [8-2237] (2400.8)	VOG09928	1811.8	VOG09907 [1869-2051] (185.9); VOG09928 [22-2237] (1811.8)	344SP	22.5	335DZ [897-951] (21.0); 344SP [887-956] (22.5)	n.a.	0	n.a.
EN54061055	F8SJ56	phage	2319	n.a.	0	n.a.	VOG3721	2468.2	VOG8263 [1943-2027] (33.9); VOG6193 [1932-2112] (190.8); VOG8236 [1915-2106] (79.1); VOG3721 [10-2319] (2468.2)	VOG09928	1874.4	VOG09907 [1925-2111] (171.5); VOG09928 [20-2313] (1874.4)	32UQ9	24.9	32UQ9 [1853-1892] (24.9); 330U3 [1849-1892] (22.2)	n.a.	0	n.a.
EN92515250	B3FJD7	phage	2337	SLT	25.4	SLT [1954-2045] (25.4)	VOG3721	2524.1	VOG8236 [1954-2123] (72.2); VOG8263 [1953-2046] (46.0); VOG6193 [1944-2121] (179.9); VOG3721 [10-2337] (2524.1)	VOG09928	1888	VOG09907 [1938-2121] (154.7); VOG09928 [27-2337] (1888.0)	n.a.	0	n.a.	n.a.	0	n.a.
EN24579317	F7MJR8	bacteriocin	309	PG_binding_1	67.3	PG_binding_1 [183-237] (67.3); PG_binding_2 [181-222] (20.4); Amidase_2 [20-144] (59.5)	VOG8236	39.4	VOG8236 [181-238] (39.4); VOG4666 [10-235] (23.6)	VOG11215	306.4	VOG00953 [176-238] (55.4); VOG11605 [173-237] (23.5); VOG11215 [136-309] (306.4); VOG21839 [23-164] (110.3); VOG01143 [21-199] (83.9); VOG00798 [18-174] (53.0); VOG01370 [15-218] (33.1); VOG01142 [3-193] (42.8); VOG11215 [1-124] (218.1)	COG5632	74.5	2ZJXC [200-240] (24.7); 347I6 [189-237] (26.3); 2ZSFT [186-236] (20.7); 33RC4 [185-248] (24.9); 33V1T [185-245] (20.2); 32Y9V [184-231] (27.1); 33R95 [184-246] (24.6); 309RS [180-238] (22.6); 2ZPSS [177-238] (20.6); 30JTZ [177-238] (33.3); 31U4K [177-242] (30.9); 33KK3 [177-245] (27.4); 33HZK [174-235] (41.3); COG3409 [173-240] (39.4); 323XE [167-237] (31.4); COG2989 [165-241] (35.5); COG5632 [7-…	4QECV	44.5	4QECV [176-238] (44.5)
EN6009988	Q9KDB8	bacteriocin	881	Amidase_3	147	Amidase_3 [489-658] (147.0); PG_binding_1 [410-466] (64.6); PG_binding_1 [328-384] (62.7); PG_binding_1 [251-306] (57.8); PG_binding_1 [168-224] (66.1); PG_binding_1 [90-146] (60.8); PG_binding_1 [13-69] (64.9); PG_binding_2 [13-55] (22.5)	VOG8236	33.7	VOG0992 [429-471] (20.4); VOG8236 [408-462] (33.7); VOG4560 [405-486] (21.2); VOG8236 [327-379] (20.1); VOG8236 [167-241] (30.1); VOG8236 [89-142] (25.9); VOG8236 [12-64] (29.0)	VOG11215	66.1	VOG11215 [406-468] (49.7); VOG00953 [405-468] (48.1); VOG11605 [404-477] (25.5); VOG01363 [403-462] (22.0); VOG00953 [325-385] (46.2); VOG11215 [324-389] (61.3); VOG11605 [322-384] (23.7); VOG11215 [247-309] (47.8); VOG00953 [245-307] (44.5); VOG11605 [245-302] (22.6); VOG11215 [164-228] (66.1); VOG01363 [163-226] (21.0); VOG00953 [162-228] (49.4); VOG11605 [162-224] (21.8); VOG00953 [87-147] (44…	COG3409	98.4	COG0860 [487-658] (95.5); 2ZJXC [430-469] (21.1); 309RS [430-466] (22.9); 347I6 [417-468] (29.9); 329JM [416-460] (30.0); 32Y9V [414-460] (34.6); 33U8Z [411-449] (21.8); 33HZK [410-466] (31.2); 30JTZ [406-467] (29.9); 30I45 [405-467] (25.3); 33KK3 [405-475] (29.3); 31U4K [400-467] (34.0); 323XE [398-466] (27.8); COG2989 [396-467] (26.5); 2ZJXC [348-384] (20.7); 31VVK [348-389] (23.2); 347I6 [339-…	4QAZY	176.6	4QAZY [488-660] (176.6); 4QECV [404-468] (43.8); 4QECV [324-389] (39.1); 4QECV [244-306] (38.1); 4QECV [162-228] (50.6); 4QECV [86-150] (37.2); 4QECV [9-69] (40.7)
EN3977578	E8ZD77	phage	217	Amidase_2	29.4	CW_binding_1 [198-215] (28.1); Amidase_2 [19-151] (29.4)	n.a.	0	n.a.	n.a.	0	n.a.	COG5632	59.4	30K4E [176-216] (20.1); 30FS9 [175-214] (30.0); 30JUI [173-216] (34.5); 32RT6 [173-217] (34.3); 338B2 [173-216] (40.9); 2ZCTG [172-216] (34.3); 33B0I [172-216] (22.3); 347V9 [172-216] (47.9); COG5263 [169-215] (24.2); 30F13 [168-217] (31.0); 30H30 [167-216] (22.8); COG5632 [17-208] (59.4)	4QCGD	41.4	4QCGD [175-216] (41.4)
EN24386085	B9W4U8	bacteriocin	171	Amidase_2	27.2	Amidase_2 [19-151] (27.2)	n.a.	0	n.a.	n.a.	0	n.a.	COG5632	55.1	COG5632 [17-159] (55.1)	n.a.	0	n.a.
EN62479486	F2RG24	bacteriocin	330	Peptidase_M23	108.7	Peptidase_M23 [222-319] (108.7); LysM [78-125] (22.3)	VOG4910	89.6	VOG9659 [253-308] (35.6); VOG8550 [222-321] (53.1); VOG6576 [209-307] (45.5); VOG4910 [208-319] (89.6); VOG8651 [196-320] (69.7); VOG4865 [70-124] (20.7); VOG6371 [61-124] (31.1)	VOG02530	94.5	VOG11586 [252-314] (20.0); VOG25043 [230-308] (25.0); VOG00298 [226-314] (23.6); VOG00630 [221-326] (53.7); VOG00438 [220-324] (75.9); VOG25033 [220-308] (29.4); VOG03383 [207-311] (34.2); VOG02530 [193-309] (94.5); VOG03420 [192-310] (91.8); VOG04785 [152-309] (44.9); VOG01885 [66-124] (31.7)	COG0739	100.4	2ZH5S [248-309] (40.4); 30XR6 [220-302] (26.1); 32R25 [218-305] (22.0); COG4942 [215-324] (72.0); 3239A [211-310] (27.1); COG0739 [164-324] (100.4); 34CI6 [68-125] (34.8); COG1652 [37-185] (58.5)	n.a.	0	n.a.
EN1351128	Q9FZR9	phage	332	n.a.	0	n.a.	VOG4560	372.9	VOG4560 [6-331] (372.9)	VOG00761	336	VOG00761 [1-331] (336.0)	31Q0T	232	2ZNFW [124-174] (23.1); 30PZC [123-214] (25.2); 31RUA [96-328] (61.1); 325QP [28-331] (187.6); 31Q0T [4-331] (232.0)	4QFJ2	808.8	4QD85 [92-271] (77.2); 4QFJ2 [1-332] (808.8)
EN88788344	P59205	Putative	658	Glucosaminidase	71.5	Glucosaminidase [541-651] (71.5); WW_like [452-504] (62.4); LytB_WW [387-450] (63.7); CW_binding_1 [340-359] (21.9); CW_binding_1 [296-315] (21.9); CW_binding_1 [252-271] (21.9); CW_binding_1 [88-105] (21.2)	VOG4772	32	VOG4772 [543-596] (32.0)	VOG11220	125.7	VOG11377 [546-595] (26.5); VOG11220 [509-650] (125.7)	COG5263	209.8	COG2992 [558-588] (23.5); 33B0I [348-419] (23.4); 338B2 [324-384] (28.4); 2ZCTG [318-387] (39.4); 30JNA [318-378] (31.2); 30JUI [317-380] (29.4); 347V9 [316-418] (28.0); 30H30 [315-375] (25.8); 338B2 [280-345] (35.5); 34AXG [273-325] (21.8); COG4193 [254-654] (85.9); COG5263 [245-658] (209.8); 338B2 [236-301] (32.8); 34AXG [229-294] (20.0); 338B2 [185-257] (38.4); 34AXG [185-246] (23.8); 2ZCTG [1…	4QCGD	23	4QCGD [275-368] (23.0); 4QCGD [231-316] (22.3)
EN40381627	Q8Y3Y8	bacteriocin,MurA	590	Glucosaminidase	67	LysM [548-589] (61.1); LysM [481-522] (56.8); LysM [407-448] (57.8); LysM [332-373] (59.9); Glucosaminidase [163-299] (67.0)	VOG4772	130.1	VOG4865 [518-588] (20.5); VOG4615 [470-546] (21.0); VOG4772 [149-330] (130.1)	VOG11377	138.5	VOG00798 [532-590] (29.2); VOG01885 [519-563] (25.4); VOG16334 [474-524] (21.5); VOG23062 [471-521] (21.6); VOG00798 [459-523] (24.0); VOG01885 [454-495] (23.5); VOG16334 [399-454] (23.7); VOG01885 [380-421] (22.3); VOG00798 [377-449] (23.4); VOG00798 [321-374] (21.8); VOG01885 [317-348] (21.3); VOG11377 [151-353] (138.5)	COG1705	179.1	32YBG [540-589] (30.1); 32WGK [539-589] (26.3); 306IT [527-589] (22.3); 34CI6 [527-589] (25.4); 303TJ [526-589] (23.8); 32E28 [518-589] (25.2); 32YBG [479-524] (23.4); 32WGK [476-532] (24.0); 34CI6 [458-503] (22.3); 32E28 [455-521] (27.3); 306IT [453-521] (31.2); 32YBG [405-449] (22.3); 32WGK [404-465] (23.2); 34CI6 [383-429] (21.4); 306IT [381-447] (26.2); 32E28 [381-447] (25.7); 303TJ [375-449]…	n.a.	0	n.a.
EN74141431	A8E261	Putative	289	Amidase_2	81	Amidase_2 [26-155] (81.0)	VOG4574	31.1	VOG4574 [24-190] (31.1)	VOG01143	107.5	VOG01142 [24-206] (84.2); VOG01143 [3-175] (107.5)	COG5632	52.6	COG3023 [75-216] (40.2); COG5632 [19-216] (52.6)	n.a.	0	n.a.
EN2167190	B7T0E8	Gp58	634	Glucosaminidase	50	Glucosaminidase [496-618] (50.0); CHAP [35-119] (38.2)	VOG7635	44.7	VOG4772 [496-545] (24.1); VOG4941 [24-158] (21.3); VOG7635 [1-40] (44.7)	VOG01370	198.1	VOG11220 [461-619] (85.0); VOG01370 [10-634] (198.1)	COG4193	214.9	COG1705 [299-614] (20.2); COG4193 [113-634] (214.9); COG3942 [29-446] (36.0)	n.a.	0	n.a.
EN37813984	C5WI88	Putative	449	Amidase_5	228.8	Glucosaminidase [269-398] (29.1); CW_7 [199-235] (55.9); CW_7 [155-188] (28.5); NLPC_P60 [27-130] (23.8); Amidase_5 [5-145] (228.8)	VOG9502	476.7	VOG4772 [264-421] (39.3); VOG9502 [245-449] (408.6); VOG4985 [235-426] (207.0); VOG4649 [4-164] (199.1); VOG9502 [1-238] (476.7)	VOG23388	485.8	VOG23388 [246-449] (407.9); VOG18536 [143-238] (36.2); VOG22320 [6-65] (31.9); VOG03024 [5-168] (192.5); VOG23388 [1-238] (485.8)	34AXW	41.5	COG1705 [265-416] (27.6); 34AXW [191-239] (41.5); 34AXW [140-188] (26.7); COG0791 [18-164] (29.5)	4QCGD	216.6	4QCGD [1-152] (216.6)
EN47514126	Q8HA43	phage	443	Glyco_hydro_25	148.2	Glyco_hydro_25 [157-335] (148.2)	n.a.	0	n.a.	VOG23598	35.8	VOG23598 [11-121] (35.8); VOG23635 [5-339] (20.6)	2ZCQV	24.6	2ZCQV [10-97] (24.6)	n.a.	0	n.a.
EN61617816	O31982	N-acetylmuramoyl-L-alanine	367	Amidase_2	66.8	SH3_3 [313-363] (22.0); Amidase_2 [24-158] (66.8)	VOG10230	38.1	VOG10230 [26-158] (38.1)	VOG01143	45.8	VOG11215 [28-130] (21.5); VOG03088 [26-188] (38.9); VOG00798 [25-200] (37.3); VOG01143 [24-311] (45.8)	COG5632	92.4	COG5632 [4-292] (92.4)	n.a.	0	n.a.
EN11425569	P19386	phage	339	Glyco_hydro_25	130.4	CW_binding_1 [282-301] (20.2); CW_binding_1 [262-280] (23.6); CW_binding_1 [243-260] (28.8); CW_binding_1 [221-238] (22.5); Glyco_hydro_25 [9-180] (130.4)	n.a.	0	n.a.	n.a.	0	n.a.	COG5263	116.8	324YZ [263-317] (21.7); 33M29 [248-320] (28.6); 30JN9 [243-316] (21.4); 31JZR [243-304] (24.8); 325HK [241-277] (20.9); 30JUI [240-281] (26.0); 33M29 [236-283] (25.9); 33UZK [227-321] (35.7); 2ZCTG [199-240] (41.0); 32RT6 [199-242] (46.3); 33B0I [199-262] (20.9); 347V9 [199-242] (46.2); 30JUI [198-240] (32.8); 32ATG [198-262] (27.9); 34AXG [198-260] (21.0); 325HK [197-236] (21.8); 338B2 [197-263]…	4QCGD	124	4QCGD [173-338] (124.0)
EN8084490	Q708K0	phage	316	Amidase_2	27.7	CW_binding_1 [281-299] (20.5); CW_binding_1 [259-278] (21.1); CW_binding_1 [239-257] (23.9); CW_binding_1 [218-237] (25.4); CW_binding_1 [198-215] (26.2); Amidase_2 [19-151] (27.7)	n.a.	0	n.a.	n.a.	0	n.a.	COG5263	128.3	33M29 [241-305] (25.9); 324YZ [240-311] (26.2); 338B2 [237-302] (34.2); 30IXF [224-297] (22.6); 2ZCTG [220-257] (22.1); 30JUI [218-257] (21.1); 33UZK [211-295] (26.8); 33JCT [204-253] (23.9); 2ZSGT [201-240] (20.3); 33M29 [180-239] (22.0); 32RT6 [176-218] (27.2); 338B2 [174-239] (48.7); 347V9 [174-218] (42.2); 33B0I [173-222] (24.6); 2ZCTG [172-219] (36.8); 30JUI [172-220] (33.6); COG5263 [164-30…	4QCGD	177.1	4QCGD [174-316] (177.1)
EN53731542	Q8SD18	phage	260	PG_binding_1	52.6	SLT [94-182] (24.1); PG_binding_1 [9-64] (52.6)	VOG6193	312.9	VOG8263 [93-177] (36.4); VOG3721 [74-259] (195.6); VOG6193 [8-260] (312.9); VOG8236 [6-259] (117.1)	VOG09907	238.1	VOG00488 [84-181] (30.0); VOG09928 [75-257] (191.0); VOG09907 [55-260] (238.1); VOG11215 [6-69] (52.3); VOG00953 [1-66] (48.6)	33KK3	34.9	2ZJXC [29-88] (20.5); 347I6 [17-65] (23.7); 2ZSFT [13-65] (24.3); 33HZK [11-66] (33.3); 323XE [4-65] (31.5); COG3409 [4-77] (29.4); 31U4K [3-67] (27.8); COG2989 [3-66] (23.5); 33KK3 [1-95] (34.9)	4QECV	40.9	4QECV [1-65] (40.9)
EN77716314	P32762	phage	318	CW_binding_1	28	CW_binding_1 [259-273] (22.3); CW_binding_1 [239-257] (24.3); CW_binding_1 [218-237] (28.0); CW_binding_1 [198-215] (27.4); Amidase_2 [19-151] (24.0)	n.a.	0	n.a.	n.a.	0	n.a.	COG5263	136.9	324YZ [240-276] (22.1); 33M29 [240-307] (31.2); 338B2 [239-304] (29.0); 31JZR [223-281] (28.3); 2ZCTG [220-257] (20.8); 30JUI [217-257] (22.3); 33JCT [204-253] (27.0); 2ZSGT [203-249] (21.5); 33M29 [185-239] (22.4); 30K4E [176-237] (21.3); 30JUI [173-217] (32.4); 32RT6 [173-218] (29.6); 338B2 [173-239] (47.7); 33UZK [173-254] (21.1); 2ZCTG [172-219] (34.4); 33B0I [172-220] (23.1); 347V9 [172-218]…	4QCGD	176.2	4QCGD [175-318] (176.2)
EN96745588	Q8E0W3	bacteriocin,LambdaSa1	239	Amidase_5	255.8	CHAP [31-108] (26.2); NLPC_P60 [27-125] (20.6); Amidase_5 [4-147] (255.8)	VOG9502	238.1	VOG4649 [3-178] (218.4); VOG9502 [1-150] (238.1)	VOG23388	236.7	VOG03024 [4-182] (209.3); VOG22320 [4-48] (39.8); VOG23388 [1-148] (236.7)	COG0791	32.9	33NVI [142-222] (22.7); COG0791 [8-145] (32.9)	4QCGD	249.9	4QCGD [1-156] (249.9)
EN59697137	Q8DXL3	bacteriocin,LambdaSa2	468	Amidase_5	251.5	Glucosaminidase [290-377] (27.3); CW_7 [197-233] (57.4); CW_7 [153-183] (29.9); Amidase_5 [4-148] (251.5)	VOG9502	900.8	VOG4772 [286-396] (29.0); VOG4985 [250-434] (198.4); VOG4649 [3-242] (201.8); VOG9502 [1-468] (900.8)	VOG23388	911.1	VOG18536 [145-236] (39.2); VOG22320 [8-64] (37.5); VOG03024 [5-182] (194.8); VOG23388 [1-468] (911.1)	34AXW	38.4	COG1705 [284-392] (20.5); 34AXW [190-236] (38.4); 34AXW [142-186] (20.5)	4QCGD	215.9	4QCGD [1-156] (215.9)
EN19933122	Q706F9	bacteriocin,LytAHER	318	CW_binding_1	26.4	CW_binding_1 [259-273] (21.2); CW_binding_1 [239-257] (26.4); CW_binding_1 [218-237] (25.1); CW_binding_1 [201-215] (21.8); Amidase_2 [19-151] (26.1)	n.a.	0	n.a.	n.a.	0	n.a.	COG5263	128.1	324YZ [240-294] (21.0); 33M29 [240-306] (33.0); 338B2 [238-303] (30.9); 31JZR [222-281] (27.4); 2ZCTG [220-257] (23.1); 338B2 [220-263] (21.6); 30JUI [218-257] (21.9); 33UZK [210-284] (22.6); 33JCT [205-253] (21.1); 33M29 [188-239] (21.8); 30FS9 [177-215] (26.2); 32RT6 [177-218] (30.0); 347V9 [176-218] (44.6); 30JUI [175-220] (31.6); 30F13 [174-233] (32.2); 338B2 [173-239] (49.7); 2ZCTG [172-219]…	4QCGD	175.2	4QCGD [174-318] (175.2)
EN89057414	O03979	phage	296	Amidase_5	228.2	CW_binding_1 [218-236] (26.3); CW_binding_1 [198-216] (20.7); NLPC_P60 [29-128] (26.2); Amidase_5 [5-145] (228.2)	VOG4649	305.4	VOG4649 [3-295] (305.4); VOG9502 [1-153] (229.1)	VOG03024	268.3	VOG22320 [4-57] (38.6); VOG03024 [3-243] (268.3); VOG23388 [1-153] (226.3)	COG5263	93.3	338B2 [218-280] (28.4); 324YZ [215-272] (28.0); 336W7 [198-259] (27.1); 338B2 [196-238] (27.3); 2ZSGT [183-218] (20.0); 30JNA [158-237] (20.6); 30F13 [154-215] (26.7); 32ATG [154-203] (21.6); 32RT6 [154-196] (28.0); 347V9 [154-197] (37.5); 30JUI [151-201] (30.5); 338B2 [146-219] (46.1); COG5263 [34-279] (93.3); COG0791 [20-145] (30.5)	4QCGD	591.9	4QCGD [1-295] (591.9)
EN72396079	Q8SBN4	phage	347	Amidase_3	74.9	Amidase_3 [8-173] (74.9)	n.a.	0	n.a.	n.a.	0	n.a.	n.a.	0	n.a.	4QAZY	86.1	4QAZY [1-210] (86.1)
EN86525491	Q37979	phage	289	Peptidase_M15_4	74.2	PSA_CBD [157-214] (46.7); Peptidase_M15_4 [71-136] (74.2); VanY [24-120] (45.2)	n.a.	0	n.a.	VOG01143	334.3	VOG01143 [1-289] (334.3)	COG1876	89.1	32SIW [32-138] (36.7); 33MX8 [32-166] (32.9); COG2173 [32-98] (25.6); COG1876 [27-146] (89.1)	4QEUP	54.6	4QEFN [41-133] (20.5); 4QGQX [31-136] (22.2); 4QHC8 [30-136] (47.8); 4QEUP [24-137] (54.6)
EN34536888	A9QTG1	phage	288	Glyco_hydro_25	77.7	SH3_5 [210-270] (24.8); Glyco_hydro_25 [5-168] (77.7)	n.a.	0	n.a.	VOG24666	56.7	VOG00298 [181-287] (28.7); VOG24666 [4-166] (56.7)	COG3757	85.1	COG3757 [3-207] (85.1)	n.a.	0	n.a.
EN96267120	Q7Y3F1	phage	465	CHAP	31.5	CHAP [330-438] (31.5)	VOG5035	645.1	VOG4985 [298-459] (90.7); VOG5035 [1-464] (645.1)	VOG13752	612.1	VOG13752 [1-430] (612.1)	n.a.	0	n.a.	n.a.	0	n.a.
EN80018818	Q7Y3F3	phage	72	n.a.	0	n.a.	n.a.	0	n.a.	n.a.	0	n.a.	n.a.	0	n.a.	n.a.	0	n.a.
EN37223392	Q81PJ7	bacteriocin,PlyPH	268	Glyco_hydro_25	88.9	Amidase02_C [224-267] (87.3); Glyco_hydro_25 [5-168] (88.9)	n.a.	0	n.a.	VOG24666	62.2	VOG24666 [4-164] (62.2)	COG3757	92.1	COG3757 [3-200] (92.1)	n.a.	0	n.a.
EN62874310	O56788	phage	467	SH3_5	86.1	SH3_5 [382-449] (86.1); Amidase_2 [189-311] (49.2); CHAP [25-114] (51.0)	VOG10230	130.3	VOG4941 [11-164] (81.6); VOG10230 [2-231] (130.3)	VOG03088	128.5	VOG01143 [220-316] (42.7); VOG17427 [8-109] (24.9); VOG23598 [8-120] (39.6); VOG23635 [7-130] (48.6); VOG17971 [4-99] (22.1); VOG03088 [2-213] (128.5)	COG3942	45.9	COG3942 [18-423] (45.9); 2ZCQV [2-102] (35.1)	n.a.	0	n.a.
EN78636087	Q6E4B1	phage	314	Amidase_5	126.6	SH3_5 [243-302] (32.8); CHAP [36-109] (20.6); NLPC_P60 [30-117] (25.5); Amidase_5 [5-149] (126.6)	VOG4649	315.8	VOG4649 [4-313] (315.8); VOG9502 [3-152] (130.7)	VOG03024	273.1	VOG00924 [25-117] (20.9); VOG03024 [5-305] (273.1); VOG23388 [3-159] (127.7)	n.a.	0	n.a.	4QCGD	129.7	4QCGD [4-174] (129.7)
EN45055759	Q38614	phage	428	Glyco_hydro_25	105.5	LysM [386-426] (45.8); LysM [332-373] (52.2); Glyco_hydro_25 [34-216] (105.5)	VOG4824	27.2	VOG11038 [331-374] (21.9); VOG4615 [327-370] (20.4); VOG4824 [327-373] (27.2)	VOG23635	46.9	VOG23062 [383-428] (32.6); VOG16334 [382-426] (22.2); VOG00237 [332-373] (28.0); VOG23635 [329-428] (46.9); VOG16334 [328-374] (20.7); VOG23062 [328-373] (24.4); VOG10564 [327-383] (20.6); VOG00798 [322-377] (24.3); VOG01893 [320-376] (25.1)	32G2Z	40.4	32G2Z [382-426] (34.9); 32WGK [382-428] (20.2); 31TVC [380-426] (20.1); 31TVC [324-372] (26.1); 32G2Z [321-373] (40.4); 347K7 [321-381] (24.1); 32E28 [317-374] (26.7); COG1652 [239-374] (25.1)	n.a.	0	n.a.
EN59495702	O05156	Glycyl-glycine	362	Peptidase_M23	94.5	SH3_5 [280-344] (65.0); Peptidase_M23 [149-239] (94.5)	VOG4910	83.2	VOG8294 [269-343] (23.1); VOG9659 [198-242] (37.7); VOG8550 [149-262] (42.1); VOG4910 [146-255] (83.2); VOG8651 [139-255] (58.1); VOG6576 [116-242] (42.3)	VOG00438	86.7	VOG21001 [261-343] (24.4); VOG11586 [199-273] (21.4); VOG03383 [149-247] (45.6); VOG00438 [148-285] (86.7); VOG03420 [148-239] (65.6); VOG25033 [146-264] (42.7); VOG00630 [129-268] (71.9); VOG02530 [126-247] (75.7); VOG00298 [99-254] (27.2)	COG0739	96.4	3239A [198-340] (20.8); 30PP0 [188-249] (26.8); 2ZH5S [180-242] (35.9); 30XR6 [149-230] (25.5); 336DU [148-236] (30.7); COG4942 [137-258] (54.5); 32R25 [130-336] (35.3); COG0739 [128-269] (96.4); 2ZTDY [20-123] (27.9)	n.a.	0	n.a.
EN15754662	Q9AIS0	bacteriocin,AtlC	1395	Glucosaminidase	53.5	Glucosaminidase [1244-1377] (53.5); GW [738-805] (21.8); GW [574-634] (21.9)	n.a.	0	n.a.	VOG11220	86.4	VOG11220 [1222-1381] (86.4)	COG4193	73.6	COG4193 [832-1395] (73.6); COG5632 [355-855] (60.3); COG3266 [41-1375] (29.1)	n.a.	0	n.a.
EN9486035	O33635	Bifunctional	1335	Glucosaminidase	50.3	Glucosaminidase [1184-1318] (50.3); GW [868-938] (23.2); GW [543-603] (20.0)	n.a.	0	n.a.	VOG11220	79.4	VOG11220 [1168-1321] (79.4)	COG4193	99.3	COG4193 [782-1335] (99.3); COG5632 [325-818] (62.2)	n.a.	0	n.a.
EN21954679	Q9F8B0	bacteriocin,Enterolysin	343	Peptidase_M23	47.4	Peptidase_M23 [62-154] (47.4)	VOG4649	37.4	VOG4649 [178-313] (37.4); VOG4910 [43-151] (27.9)	VOG21772	103.9	VOG01142 [153-335] (28.9); VOG03420 [58-147] (22.0); VOG00438 [52-179] (37.8); VOG21772 [26-180] (103.9)	33W59	80.9	336DU [63-165] (21.0); COG0739 [60-223] (46.4); COG4942 [51-151] (28.7); 329I6 [28-151] (59.4); 33W59 [27-176] (80.9)	n.a.	0	n.a.
EN10753092	P10547	Lysostaphin,lysostaphin	493	Peptidase_M23	91.3	SH3_5 [411-475] (68.7); Peptidase_M23 [278-367] (91.3)	VOG4910	75.6	VOG8294 [436-485] (23.3); VOG9659 [327-370] (35.7); VOG8550 [278-364] (37.0); VOG4910 [275-370] (75.6); VOG8651 [268-384] (51.1); VOG6576 [229-398] (44.0)	VOG00438	78.3	VOG21001 [436-484] (22.3); VOG03383 [281-374] (38.9); VOG00438 [277-394] (78.3); VOG03420 [276-368] (67.2); VOG25033 [275-366] (36.6); VOG00630 [258-389] (71.7); VOG02530 [254-376] (68.8)	COG0739	97.8	30JEA [413-490] (26.7); 30PP0 [323-378] (24.0); 2ZH5S [309-371] (38.5); 30XR6 [278-358] (25.7); 32R25 [259-469] (30.4); COG4942 [213-387] (52.8); COG0739 [133-403] (97.8)	n.a.	0	n.a.
EN6984837	P0C0T5	Penicillin-insensitive	274	Peptidase_M74	313.6	Peptidase_M74 [36-270] (313.6)	n.a.	0	n.a.	n.a.	0	n.a.	COG3770	252.1	COG3770 [16-271] (252.1)	n.a.	0	n.a.
EN34527812	O54308	bacteriocin,Zoocin	285	ZoocinA_TRD	130.9	ZoocinA_TRD [179-283] (130.9); Peptidase_M23 [44-138] (105.3)	VOG4910	80.7	VOG4649 [171-282] (23.9); VOG4910 [44-137] (80.7); VOG9659 [42-170] (74.7); VOG8550 [41-160] (48.6); VOG6576 [34-175] (49.1); VOG8651 [32-136] (63.4); VOG4686 [28-152] (30.0)	VOG00438	104.5	VOG03024 [179-283] (36.7); VOG00630 [82-138] (30.3); VOG11586 [75-142] (24.0); VOG04785 [53-139] (30.7); VOG00438 [44-185] (104.5); VOG25033 [43-140] (44.3); VOG03383 [28-139] (37.2); VOG02530 [27-137] (90.9); VOG03420 [26-136] (91.0)	COG0739	98.6	3239A [105-136] (21.4); 30PP0 [96-136] (23.7); 2ZH5S [83-136] (31.8); COG0739 [43-159] (98.6); COG4942 [35-196] (77.0); 336DU [17-138] (36.5)	4QENP	21.7	4QENP [109-148] (21.7)
EN61355328	P61626	Lysozyme	148	Lys	191.3	Lys [19-146] (191.3)	n.a.	0	n.a.	n.a.	0	n.a.	32F1I	22	32F1I [39-82] (22.0)	n.a.	0	n.a.
EN77458766	P00698	Lysozyme	147	Lys	179.4	Lys [19-145] (179.4)	n.a.	0	n.a.	n.a.	0	n.a.	32F1I	23.4	32F1I [47-80] (23.4)	n.a.	0	n.a.
EN72383773	P00706	Lysozyme	129	Lys	181.5	Lys [1-127] (181.5)	n.a.	0	n.a.	n.a.	0	n.a.	n.a.	0	n.a.	n.a.	0	n.a.
EN36028251	P00707	Lysozyme	129	Lys	178.1	Lys [1-127] (178.1)	n.a.	0	n.a.	n.a.	0	n.a.	32F1I	25.8	32F1I [30-74] (25.8)	n.a.	0	n.a.
EN63116999	P84492	Lysozyme	130	Lys	172.1	Lys [1-128] (172.1)	n.a.	0	n.a.	n.a.	0	n.a.	n.a.	0	n.a.	n.a.	0	n.a.
EN2348109	Q6B411	Lysozyme	148	Lys	191.6	Lys [19-146] (191.6)	n.a.	0	n.a.	n.a.	0	n.a.	32F1I	22.6	32F1I [39-80] (22.6)	n.a.	0	n.a.
EN76583764	P11941	Lysozyme	144	Lys	179.8	Lys [16-142] (179.8)	n.a.	0	n.a.	n.a.	0	n.a.	32F1I	23.5	32F1I [44-89] (23.5)	n.a.	0	n.a.
EN33719230	P85345	Lysozyme	130	Lys	176.6	Lys [1-128] (176.6)	n.a.	0	n.a.	n.a.	0	n.a.	n.a.	0	n.a.	n.a.	0	n.a.
EN72552440	P30201	Lysozyme	148	Lys	193.7	Lys [19-146] (193.7)	n.a.	0	n.a.	n.a.	0	n.a.	32F1I	24.2	32F1I [39-81] (24.2)	n.a.	0	n.a.
EN74552186	P67979	Lysozyme	148	Lys	190.6	Lys [19-146] (190.6)	n.a.	0	n.a.	n.a.	0	n.a.	32F1I	23.3	32F1I [39-82] (23.3)	n.a.	0	n.a.
EN55803637	Q9PU28	Lysozyme	143	Lys	175.1	Lys [16-141] (175.1)	n.a.	0	n.a.	n.a.	0	n.a.	32F1I	23.8	32F1I [33-76] (23.8)	n.a.	0	n.a.
EN54165756	P80190	Lysozyme	130	Lys	194.7	Lys [1-128] (194.7)	n.a.	0	n.a.	n.a.	0	n.a.	32F1I	20.9	32F1I [21-62] (20.9)	n.a.	0	n.a.
EN85515019	Q9DD65	Lysozyme	143	Lys	175.2	Lys [16-141] (175.2)	n.a.	0	n.a.	n.a.	0	n.a.	32F1I	26.7	32F1I [36-76] (26.7)	n.a.	0	n.a.
EN24676504	P79294	Lysozyme	148	Lys	195.2	Lys [19-146] (195.2)	n.a.	0	n.a.	n.a.	0	n.a.	32F1I	22.1	32F1I [39-81] (22.1)	n.a.	0	n.a.
EN50664856	P08905	Lysozyme	148	Lys	190.8	SLT [44-82] (21.4); Lys [19-146] (190.8)	VOG4615	23.6	VOG4615 [33-88] (23.6)	VOG01046	25.1	VOG01046 [33-84] (25.1)	32F1I	23.2	32F1I [40-81] (23.2)	n.a.	0	n.a.
EN53624415	C9YE60	bacteriocin	236	Peptidase_M23	117.6	Peptidase_M23 [99-193] (117.6)	VOG4910	109.5	VOG9659 [131-188] (40.0); VOG8550 [98-197] (53.7); VOG8651 [91-194] (75.7); VOG4910 [79-215] (109.5); VOG6576 [75-187] (61.4)	VOG03420	100.1	VOG00298 [129-201] (21.9); VOG25043 [104-184] (26.2); VOG03383 [99-194] (44.4); VOG00630 [98-199] (62.5); VOG00438 [97-198] (86.5); VOG02530 [91-191] (85.8); VOG04785 [81-188] (36.7); VOG25033 [72-185] (38.8); VOG03420 [69-190] (100.1)	COG0739	113.6	3239A [145-184] (25.3); 2ZH5S [126-206] (47.9); 30PP0 [121-183] (20.7); 32QXI [104-169] (26.0); 32R25 [100-188] (22.6); 32K55 [89-233] (32.6); 336DU [87-187] (46.6); COG0739 [86-199] (113.6); COG4942 [82-199] (85.2); 30XR6 [80-205] (32.1)	n.a.	0	n.a.
EN69216689	Q1NB99	bacteriocin	522	Peptidase_M23	117.3	Peptidase_M23 [372-466] (117.3)	VOG4910	106.7	VOG4686 [421-479] (21.0); VOG9659 [403-462] (40.9); VOG8651 [364-467] (68.1); VOG8550 [356-474] (64.7); VOG4910 [354-506] (106.7); VOG6576 [354-482] (69.8)	VOG03420	119.2	VOG03383 [419-461] (26.2); VOG00438 [368-467] (85.5); VOG25043 [366-460] (32.8); VOG02530 [364-465] (87.0); VOG04785 [355-477] (37.6); VOG00630 [354-499] (62.7); VOG03420 [348-467] (119.2); VOG25033 [340-459] (39.8)	COG0739	115.6	2ZH5S [401-466] (33.6); 30PP0 [375-456] (21.0); 32R25 [371-461] (21.2); 336DU [370-464] (22.8); COG4942 [356-468] (66.3); COG0739 [277-469] (115.6)	n.a.	0	n.a.
EN1675408	F3KU99	bacteriocin	494	Peptidase_M23	115.5	Peptidase_M23 [359-453] (115.5)	VOG4910	108.5	VOG9659 [404-446] (29.2); VOG8550 [357-454] (59.6); VOG8651 [351-454] (76.4); VOG4910 [340-463] (108.5); VOG6576 [334-447] (55.1)	VOG03420	102.7	VOG25043 [365-444] (25.1); VOG03383 [361-448] (25.7); VOG00438 [358-452] (81.6); VOG00630 [358-455] (52.5); VOG02530 [351-452] (94.4); VOG04785 [341-444] (30.2); VOG03420 [335-453] (102.7); VOG25033 [330-444] (42.7)	COG0739	109.3	3239A [408-444] (21.7); 2ZH5S [388-448] (25.7); 32QXI [364-428] (20.7); 32R25 [363-446] (24.2); 336DU [347-449] (27.4); 32K55 [344-433] (27.6); COG4942 [342-458] (74.8); 30XR6 [341-444] (23.2); COG0739 [234-459] (109.3)	n.a.	0	n.a.
EN8459576	D4RYE9	bacteriocin	518	Peptidase_M23	115.7	Peptidase_M23 [419-513] (115.7); G5 [318-390] (72.5); LysM [262-305] (31.9)	VOG4910	119.7	VOG9659 [451-513] (44.6); VOG8651 [414-514] (86.8); VOG8550 [410-517] (67.7); VOG4910 [404-517] (119.7); VOG6576 [386-505] (55.1)	VOG00438	97.1	VOG03383 [420-505] (41.8); VOG04785 [419-507] (33.7); VOG00630 [414-516] (48.7); VOG00438 [402-516] (97.1); VOG02530 [399-511] (90.3); VOG25033 [388-505] (52.0); VOG03420 [374-513] (96.1); VOG00298 [362-512] (29.8)	COG0739	112.5	30PP0 [464-504] (23.4); 3239A [453-504] (27.7); 336DU [416-509] (29.5); 32R25 [414-502] (28.6); 32K55 [393-491] (22.5); 2ZH5S [383-509] (32.7); 33PQW [253-313] (20.1); 306IT [233-303] (21.2); 32E28 [233-305] (26.8); 347K7 [227-311] (22.7); COG0739 [216-517] (112.5); COG3061 [193-287] (23.5); COG4942 [177-517] (96.6)	n.a.	0	n.a.
EN33628759	Q2W8W9	bacteriocin	462	Peptidase_M23	110.7	Peptidase_M23 [314-410] (110.7)	VOG4910	87.7	VOG4686 [371-409] (21.6); VOG9659 [345-404] (35.2); VOG8550 [313-447] (54.6); VOG8651 [307-416] (60.2); VOG4910 [296-413] (87.7); VOG6576 [291-401] (69.3); VOG4659 [279-369] (20.4)	VOG03420	104.5	VOG11586 [372-408] (23.6); VOG03383 [314-406] (28.8); VOG00438 [310-418] (75.3); VOG02530 [307-403] (85.8); VOG04785 [292-404] (45.4); VOG25033 [290-406] (47.6); VOG03420 [288-424] (104.5); VOG00630 [279-438] (42.4)	COG0739	107.4	3239A [369-407] (24.7); 2ZH5S [344-414] (26.6); COG0739 [236-412] (107.4); COG4942 [175-412] (87.0); COG3061 [68-168] (23.5)	n.a.	0	n.a.
EN2807448	D2U9W9	bacteriocin	268	Peptidase_M23	94.1	Peptidase_M23 [163-258] (94.1)	VOG4910	78.8	VOG9659 [211-249] (30.0); VOG6576 [149-248] (45.5); VOG4910 [146-264] (78.8); VOG8651 [138-259] (61.1); VOG8550 [134-255] (37.7)	VOG02530	77	VOG03383 [187-250] (27.8); VOG04785 [166-247] (20.5); VOG00438 [161-250] (65.9); VOG02530 [160-249] (77.0); VOG25033 [160-248] (24.3); VOG25043 [160-253] (21.0); VOG00630 [152-262] (31.6); VOG03420 [142-249] (62.5)	COG0739	81.1	336DU [163-249] (24.0); COG4942 [141-265] (64.6); COG0739 [140-263] (81.1)	n.a.	0	n.a.
EN23942743	C2JVK8	bacteriocin	373	Glyco_hydro_25	119.4	Glyco_hydro_25 [6-182] (119.4)	VOG4649	50.7	VOG4649 [237-348] (50.7)	VOG23635	80.3	VOG03024 [259-344] (24.0); VOG01142 [205-338] (21.5); VOG23635 [3-206] (80.3)	n.a.	0	n.a.	n.a.	0	n.a.
EN73326701	Q9MCC6	phage	350	Amidase_2	47.4	Amidase_2 [25-153] (47.4)	VOG4649	48.7	VOG4649 [214-325] (48.7)	VOG01142	41.7	VOG03024 [192-321] (27.6); VOG01142 [15-314] (41.7)	COG5632	68.1	COG5632 [23-287] (68.1)	n.a.	0	n.a.
EN69671356	A6MAD8	phage	347	Amidase_2	39.7	Amidase_2 [23-151] (39.7)	VOG4649	38.2	VOG4649 [195-325] (38.2)	VOG00798	32.8	VOG00798 [18-225] (32.8)	COG5632	72.1	3238Q [178-203] (20.5); 2ZVV6 [174-198] (20.9); 31SBK [170-203] (21.5); 30IMG [164-212] (22.3); 313BQ [160-196] (20.4); COG5632 [20-273] (72.1)	n.a.	0	n.a.
EN67107854	E0NDD7	bacteriocin	455	Glyco_hydro_25	99.6	Glyco_hydro_25 [76-272] (99.6)	VOG4649	38.1	VOG4649 [314-425] (38.1)	n.a.	0	n.a.	n.a.	0	n.a.	n.a.	0	n.a.
EN95004242	Q03G04	bacteriocin	438	Glyco_hydro_25	107	Glyco_hydro_25 [75-258] (107.0)	VOG4649	39.8	VOG4649 [279-408] (39.8)	n.a.	0	n.a.	n.a.	0	n.a.	n.a.	0	n.a.
EN1224904	F3MWW3	bacteriocin	249	n.a.	0	n.a.	VOG4649	169.3	VOG4649 [2-226] (169.3)	VOG03024	148	VOG03024 [2-224] (148.0)	33Q34	20.8	33Q34 [143-210] (20.8)	n.a.	0	n.a.
EN22315427	A4E769	bacteriocin	357	Amidase_2	81.9	Amidase_2 [27-149] (81.9)	VOG4649	42.6	VOG4649 [224-329] (42.6)	VOG01142	59.6	VOG01142 [27-349] (59.6); VOG01143 [27-166] (55.3); VOG00798 [16-195] (49.3)	COG5632	55.5	COG3023 [66-268] (30.0); COG5632 [27-277] (55.5)	n.a.	0	n.a.
EN44805882	E0YIU2	phage	343	Amidase_2	38.3	Amidase_2 [21-151] (38.3)	VOG4649	39	VOG4649 [195-321] (39.0)	VOG00798	28.5	VOG00798 [19-202] (28.5)	COG5632	75.4	COG5632 [19-273] (75.4)	n.a.	0	n.a.
EN75355386	B1ABI9	phage	330	Amidase_2	70.4	Amidase_2 [25-147] (70.4)	VOG4649	35.8	VOG4649 [221-308] (35.8)	VOG01142	196	VOG03024 [225-306] (20.8); VOG01143 [28-183] (73.1); VOG00798 [10-180] (40.7); VOG01142 [1-324] (196.0)	COG5632	52.6	COG3023 [73-241] (34.3); 32CAJ [26-127] (21.9); COG5632 [25-233] (52.6)	n.a.	0	n.a.
EN72428916	D2ELY6	bacteriocin	426	Glyco_hydro_25	102.9	Glyco_hydro_25 [50-246] (102.9)	VOG4649	35.6	VOG4649 [313-396] (35.6)	n.a.	0	n.a.	33Q34	20.3	33Q34 [323-383] (20.3)	n.a.	0	n.a.
EN67555899	F2MHL9	bacteriocin	324	Amidase_5	30.7	Amidase_5 [5-144] (30.7)	VOG4649	337.9	VOG4649 [1-301] (337.9)	VOG03024	295.7	VOG03024 [2-299] (295.7)	n.a.	0	n.a.	n.a.	0	n.a.
EN80409084	D4RPD1	bacteriocin	399	Glucosaminidase	51.3	Peptidase_M23 [281-360] (39.2); Glucosaminidase [90-222] (51.3)	VOG4772	48.2	VOG4910 [278-369] (34.9); VOG9502 [97-162] (20.3); VOG4985 [90-187] (32.7); VOG4772 [83-230] (48.2)	VOG21772	160.7	VOG00438 [279-377] (27.0); VOG21772 [242-393] (160.7); VOG23388 [96-163] (20.4); VOG11377 [84-131] (25.5)	329I6	86.9	COG4942 [269-397] (36.1); 329I6 [245-370] (86.9); 33W59 [245-397] (61.9); COG0739 [208-395] (48.0); COG2992 [103-228] (22.6); COG1705 [82-228] (51.6)	n.a.	0	n.a.
EN30281326	D0AIW7	bacteriocin	169	Peptidase_M23	42	Peptidase_M23 [51-130] (42.0)	VOG4910	37.8	VOG4910 [47-139] (37.8)	VOG21772	161.8	VOG00438 [49-165] (30.3); VOG02530 [48-129] (21.9); VOG21772 [13-163] (161.8)	329I6	89.9	COG0739 [41-165] (48.0); COG4942 [39-167] (37.4); 329I6 [16-144] (89.9); 33W59 [15-167] (65.6)	n.a.	0	n.a.
EN24605076	Q8Z4Z2	Penicillin-insensitive	274	Peptidase_M74	317.6	Peptidase_M74 [36-270] (317.6)	n.a.	0	n.a.	n.a.	0	n.a.	COG3770	258.8	COG3770 [17-271] (258.8)	n.a.	0	n.a.
EN82443343	F3WPJ2	bacteriocin	419	Peptidase_M23	90.5	Peptidase_M23 [320-413] (90.5)	VOG4910	60.4	VOG9659 [351-419] (27.6); VOG8651 [321-416] (47.8); VOG4910 [320-416] (60.4)	VOG03420	53.9	VOG02530 [321-414] (51.5); VOG00438 [320-414] (49.4); VOG03420 [285-413] (53.9)	COG4942	89.3	COG4942 [309-418] (89.3); COG0739 [209-418] (72.3); COG1196 [35-270] (37.3); COG3883 [22-375] (59.8)	n.a.	0	n.a.
EN15391307	Q3DSK8	bacteriocin	1275	Prophage_tail	90.1	CHAP [472-575] (28.9); Glucosaminidase [287-419] (41.8); Prophage_tail [62-785] (90.1)	VOG4985	1892.6	VOG4599 [887-1272] (74.7); VOG4772 [285-402] (44.3); VOG9502 [253-429] (168.6); VOG4599 [6-890] (477.1); VOG4985 [5-1269] (1892.6)	VOG00190	483.2	VOG00190 [890-1270] (113.4); VOG00539 [869-942] (22.4); VOG01819 [701-783] (43.2); VOG22361 [468-650] (37.5); VOG11377 [288-401] (23.8); VOG23388 [259-429] (157.7); VOG00539 [29-829] (80.4); VOG01819 [25-251] (21.7); VOG00190 [5-887] (483.2)	32YYR	274.1	32YYR [878-1275] (274.1); 32YYR [653-893] (206.8); 30J1P [652-914] (140.7); 30IKH [649-893] (142.4); COG1705 [283-417] (46.0); COG4926 [34-927] (74.5); 30IKH [6-238] (178.3); 30J1P [4-245] (171.4); 32YYR [4-246] (180.3)	n.a.	0	n.a.
EN19128881	Q3K2H4	bacteriocin	1373	Prophage_tail	85.1	Collagen [885-923] (26.6); CHAP [469-571] (26.0); Glucosaminidase [283-414] (36.5); Prophage_tail [57-781] (85.1)	VOG4985	1706.2	VOG4985 [984-1357] (237.3); VOG10016 [982-1045] (66.2); VOG4783 [944-975] (21.3); VOG10608 [921-1047] (98.7); VOG10016 [911-988] (56.3); VOG4599 [903-1353] (203.8); VOG10608 [895-976] (42.0); VOG4599 [630-888] (209.5); VOG4772 [281-395] (41.3); VOG9502 [249-424] (174.6); VOG4985 [2-973] (1706.2); VOG4599 [1-267] (263.1)	VOG00190	458.9	VOG00539 [985-1044] (36.0); VOG00190 [981-1356] (182.5); VOG16664 [976-1047] (56.5); VOG00601 [920-1163] (59.1); VOG00190 [912-980] (77.2); VOG00539 [911-993] (44.1); VOG16664 [901-982] (50.6); VOG07215 [888-930] (25.3); VOG00045 [886-955] (36.8); VOG04667 [886-920] (20.8); VOG00101 [885-993] (29.8); VOG04436 [884-991] (36.1); VOG04473 [882-940] (32.7); VOG00611 [880-960] (21.9); VOG01819 [697-77…	32YYR	214.2	2Z8Q0 [1260-1369] (35.4); 32YYR [986-1369] (169.8); 30IKH [978-1075] (53.6); 31XHG [966-1046] (51.2); 32YYR [918-971] (37.3); 31XHG [907-979] (44.1); 30IKH [895-985] (75.5); 33NDP [890-932] (21.5); 2ZRW4 [888-923] (25.2); 300KR [885-938] (20.7); 310DR [885-924] (23.1); 30I51 [884-944] (33.3); 2ZG6U [883-933] (25.6); 2ZPHS [883-924] (22.8); 33B0P [883-925] (22.2); 32YYR [649-891] (214.2); 30J1P [6…	4QBQV	64.4	4QBQV [949-1045] (64.4); 4QBQV [906-971] (25.1)
EN10921702	Q8E0W9	bacteriocin	1374	Prophage_tail	81.8	Collagen [886-923] (25.8); CHAP [469-571] (28.6); Glucosaminidase [283-414] (36.9); Prophage_tail [57-781] (81.8)	VOG4985	1694	VOG4783 [1019-1067] (20.0); VOG4985 [984-1368] (168.1); VOG10016 [982-1045] (66.1); VOG4783 [948-975] (20.5); VOG10608 [945-1047] (79.6); VOG10016 [911-988] (55.6); VOG4599 [903-1371] (191.2); VOG10608 [895-982] (56.2); VOG4772 [281-395] (42.8); VOG9502 [252-431] (173.7); VOG4985 [2-893] (1694.0); VOG4599 [1-888] (459.3)	VOG00190	457.4	VOG00539 [987-1044] (35.9); VOG00190 [982-1369] (162.4); VOG16664 [976-1047] (56.5); VOG00601 [920-1163] (55.6); VOG00190 [912-980] (74.6); VOG00539 [912-993] (42.1); VOG16664 [890-982] (57.6); VOG07215 [888-928] (23.3); VOG00045 [886-934] (35.1); VOG04667 [886-920] (22.4); VOG22570 [886-995] (23.2); VOG02288 [885-991] (23.1); VOG04262 [882-993] (26.0); VOG04473 [882-924] (35.4); VOG04469 [881-99…	32YYR	306.3	32YYR [985-1374] (306.3); 30IKH [978-1075] (53.7); 31XHG [964-1046] (52.2); 32YYR [917-972] (36.6); 31XHG [907-982] (40.1); 30IKH [892-985] (74.8); 33NDP [890-932] (24.5); 32QYM [889-921] (22.5); 33B0P [889-923] (24.4); 2ZRW4 [888-923] (23.2); 2ZQ3I [886-922] (26.4); 300KR [885-930] (25.6); 310DR [885-924] (25.5); 30I51 [884-944] (36.6); 2ZG6U [883-935] (28.8); 2ZPHS [883-924] (22.8); 33F5M [883-…	4QBQV	66.1	4QBQV [946-1045] (66.1)
EN33587302	F3LBM3	bacteriocin	1418	Prophage_tail	59.8	CHAP [470-573] (27.8); Glucosaminidase [286-402] (32.0); Prophage_tail [58-783] (59.8)	VOG4985	1430.4	VOG9306 [1079-1253] (81.4); VOG4985 [1017-1405] (188.5); VOG4599 [1013-1402] (142.5); VOG10016 [1012-1074] (47.0); VOG4599 [958-1023] (25.3); VOG10016 [885-1017] (95.4); VOG4772 [283-397] (26.1); VOG9502 [248-435] (183.1); VOG4599 [1-947] (460.6); VOG4985 [1-972] (1430.4)	VOG00190	623.6	VOG00125 [1095-1405] (81.8); VOG00601 [1021-1253] (21.7); VOG00539 [1017-1086] (30.1); VOG16664 [951-1076] (70.0); VOG00539 [887-1021] (81.5); VOG00601 [743-1005] (23.6); VOG23388 [258-435] (173.5); VOG00539 [26-889] (75.7); VOG00190 [1-1405] (623.6); VOG00601 [1-237] (41.5)	32YYR	368.9	2Z8Q0 [1328-1414] (28.7); 32YYR [1019-1405] (204.7); 30IKH [1003-1074] (28.0); 31XHG [989-1086] (46.5); 33HB6 [883-1023] (47.3); 30IKH [850-1002] (75.7); 30J1P [651-960] (127.3); 30IKH [648-914] (129.5); 32YYR [641-1023] (368.9); COG1705 [280-404] (36.1); 30J1P [7-244] (153.4); 32YYR [2-243] (158.6); 30IKH [1-237] (182.7)	n.a.	0	n.a.
EN56194554	F5U6K6	bacteriocin	1149	Prophage_tail	52	Prophage_tail [678-755] (25.6); CHAP [459-563] (27.4); Glucosaminidase [279-386] (32.2); Prophage_tail [41-257] (52.0)	VOG4985	1954.2	VOG4599 [969-1139] (119.5); VOG4772 [276-390] (31.9); VOG9502 [240-435] (169.3); VOG4599 [1-960] (526.2); VOG4985 [1-1143] (1954.2)	VOG00190	551.9	VOG00190 [968-1146] (167.0); VOG00045 [935-964] (20.7); VOG07215 [935-973] (20.5); VOG00611 [907-989] (20.9); VOG01819 [678-858] (43.5); VOG00857 [638-764] (24.0); VOG23388 [240-431] (158.0); VOG00539 [25-824] (104.6); VOG01819 [3-239] (31.1); VOG00190 [1-923] (551.9); VOG00601 [1-233] (93.3)	32YYR	227.1	2Z8Q0 [1040-1124] (20.6); 32YYR [973-1144] (115.9); 338JJ [941-964] (20.0); 33F5M [935-1056] (23.0); 309P3 [921-968] (21.3); 33FND [767-810] (25.5); 30J1P [632-946] (190.4); 32YYR [628-946] (227.1); 30IKH [626-954] (184.6); 337BG [437-577] (25.5); COG1705 [274-399] (31.7); COG4926 [38-889] (82.0); 30J1P [3-242] (186.2); 32YYR [2-246] (205.3); 30IKH [1-235] (197.8)	n.a.	0	n.a.
EN51586412	Q9AF60	phage	295	Amidase_5	226.7	CW_binding_1 [218-236] (29.3); CW_binding_1 [199-216] (20.1); Amidase_5 [4-143] (226.7)	VOG4649	298.9	VOG4649 [4-294] (298.9); VOG9502 [1-150] (244.0)	VOG03024	270.8	VOG22320 [5-55] (40.2); VOG03024 [4-259] (270.8); VOG23388 [1-150] (239.1)	COG5263	112.6	33M29 [219-286] (28.7); 30JUI [218-289] (24.2); 338B2 [218-281] (32.0); 324YZ [215-255] (21.1); 336W7 [198-250] (24.7); 347V9 [196-236] (20.4); 338B2 [195-238] (30.0); 33UZK [190-276] (28.5); 2ZSGT [183-226] (22.2); 30IXF [181-271] (24.4); 33JCT [175-256] (25.4); 31JZR [171-242] (20.1); 30F13 [154-216] (24.7); 32RT6 [154-195] (23.0); 30FS9 [151-194] (20.9); 347V9 [151-196] (29.0); 30JUI [150-200]…	4QCGD	592.7	4QCGD [1-295] (592.7)
EN5741630	F3LBM9	bacteriocin	393	Amidase_5	233.9	Amidase_5 [159-302] (233.9); Glucosaminidase [15-140] (66.1)	VOG9502	225.1	VOG4649 [158-333] (196.4); VOG9502 [156-303] (225.1); VOG6551 [21-135] (25.6); VOG4772 [2-153] (149.5)	VOG23388	216.2	VOG03024 [159-336] (189.6); VOG22320 [159-205] (36.0); VOG23388 [156-301] (216.2); VOG25194 [21-152] (45.4); VOG11377 [2-154] (150.6); VOG01370 [1-330] (172.6)	COG1705	162.3	317XT [329-387] (22.9); COG0791 [161-298] (21.6); COG2992 [22-145] (24.3); COG3951 [20-137] (82.8); COG1705 [2-148] (162.3)	4QCGD	229.6	4QCGD [156-311] (229.6); 4QB01 [21-151] (39.4)
EN6967101	Q3BLW5	Phage	288	CHAP	32.8	CW_binding_1 [209-227] (28.8); CW_binding_1 [169-184] (21.7); CHAP [25-111] (32.8)	VOG10230	39.4	VOG10230 [17-141] (39.4)	VOG03088	44.4	VOG03088 [16-144] (44.4)	COG5263	117.7	30JN9 [216-245] (20.0); 324YZ [210-272] (26.6); 33M29 [209-277] (32.7); 338B2 [208-273] (31.7); 33B0I [199-234] (20.3); 33UZK [189-257] (32.0); 33RMR [172-229] (22.3); 33M29 [151-209] (23.2); 30F13 [148-209] (29.5); 30K4E [148-228] (27.4); 32RT6 [148-190] (30.5); 2ZCTG [145-192] (30.3); 33B0I [145-193] (31.3); 347V9 [145-190] (36.6); 338B2 [144-209] (52.9); 30JUI [143-192] (37.0); 336W7 [143-186]…	4QCGD	142.4	4QCGD [79-288] (142.4)
EN71621480	F8LPK5	bacteriocin	461	Glyco_hydro_25	124.4	Glyco_hydro_25 [170-347] (124.4); CHAP [24-113] (33.2)	VOG10230	26.3	VOG10230 [8-120] (26.3)	VOG03088	22.9	VOG03088 [6-119] (22.9)	COG3757	68.6	COG3757 [127-356] (68.6); COG3942 [23-143] (29.1)	n.a.	0	n.a.
EN59685915	A7DYC5	phage	273	Glyco_hydro_25	124.7	Glyco_hydro_25 [11-189] (124.7)	n.a.	0	n.a.	n.a.	0	n.a.	COG3757	69.1	COG3757 [8-199] (69.1)	n.a.	0	n.a.
EN15393241	C5J949	phage	334	Glyco_hydro_25	128.8	CW_binding_1 [257-274] (27.7); CW_binding_1 [237-254] (30.0); CW_binding_1 [216-232] (23.4); Glyco_hydro_25 [8-181] (128.8)	n.a.	0	n.a.	n.a.	0	n.a.	COG5263	119.3	324YZ [258-315] (22.9); 338B2 [258-315] (28.0); 33M29 [254-319] (24.2); 30IXF [241-315] (25.3); 30JN9 [241-293] (22.3); 336W7 [240-295] (25.3); 30GJX [237-310] (24.5); 33JCT [236-316] (30.1); 2ZCTG [235-276] (22.3); 30G7N [235-274] (20.9); 30JUI [235-303] (21.8); 30K4E [235-275] (23.5); 31JZR [235-304] (24.3); 325HK [235-271] (23.5); 347V9 [234-275] (25.0); 31JZR [211-280] (25.3); 33UZK [201-301]…	4QCGD	125	4QCGD [173-332] (125.0)
EN66148036	D4CBH7	bacteriocin	347	Glyco_hydro_25	94.4	CW_7 [309-347] (76.8); CW_7 [261-298] (72.6); CW_7 [211-248] (70.9); DUF1906 [44-192] (30.3); Glyco_hydro_25 [6-185] (94.4)	VOG9502	61.5	VOG9502 [302-347] (35.5); VOG9502 [205-299] (61.5)	VOG18536	165.4	VOG23388 [301-347] (34.2); VOG23388 [206-297] (58.7); VOG18536 [202-345] (165.4)	COG3757	113.6	34AXW [301-346] (43.7); 34AXW [251-296] (29.1); 34AXW [206-247] (23.9); COG3757 [2-237] (113.6)	n.a.	0	n.a.
EN5236286	D5GYE2	bacteriocin	412	Glyco_hydro_25	122.3	SlpA [358-410] (70.9); SlpA [300-350] (25.3); DUF1906 [54-203] (28.3); Glyco_hydro_25 [49-232] (122.3)	n.a.	0	n.a.	n.a.	0	n.a.	309P7	110.5	309UR [359-411] (22.1); 30AZ4 [359-411] (26.4); 32EHA [358-411] (26.3); 30B3F [357-412] (58.9); 30ATM [356-412] (39.2); 30AYT [350-402] (20.2); 300YY [349-412] (34.5); 30A9G [345-411] (25.4); 30AXK [345-411] (38.7); 32M8X [344-389] (21.2); 30GKE [299-390] (30.7); 309P7 [288-412] (110.5); 300V7 [282-411] (54.8); 30B7F [281-411] (50.2); 309ZC [267-412] (67.1); 300QQ [265-412] (57.4); 309IT [257-411…	n.a.	0	n.a.
EN7035544	E4SKF6	bacteriocin	279	Glyco_hydro_25	124.1	DUF1906 [53-207] (29.6); Glyco_hydro_25 [48-231] (124.1)	n.a.	0	n.a.	n.a.	0	n.a.	30PT3	25.3	30PT3 [115-194] (25.3)	n.a.	0	n.a.
EN2996216	A8RBX0	bacteriocin	262	SH3_5	33.3	SH3_5 [180-236] (33.3)	VOG8294	33.9	VOG8294 [178-261] (33.9)	VOG23598	45.6	VOG21001 [179-261] (33.1); VOG23598 [38-141] (45.6)	3239A	51.3	3239A [165-262] (51.3); 2ZCQV [24-124] (26.1)	n.a.	0	n.a.
EN8146611	F1Z0M5	bacteriocin	414	Amidase_2	71.4	Amidase_2 [182-302] (71.4)	n.a.	0	n.a.	VOG01143	94.3	VOG00798 [185-305] (28.2); VOG01142 [179-385] (66.5); VOG01143 [153-338] (94.3); VOG01370 [21-360] (39.6)	COG5632	65.6	COG3023 [216-339] (31.9); COG5632 [162-368] (65.6)	n.a.	0	n.a.
EN3356673	F8KG58	bacteriocin	423	Glyco_hydro_25	99	LysM [381-421] (39.8); LysM [328-370] (47.8); LysM [256-298] (48.5); Glyco_hydro_25 [27-209] (99.0)	n.a.	0	n.a.	VOG23635	39.8	VOG00798 [376-422] (32.0); VOG23062 [372-420] (32.3); VOG00933 [246-311] (22.7); VOG00798 [236-370] (38.6); VOG23635 [59-420] (39.8)	30BB5	26.9	32G2Z [376-419] (20.2); COG3061 [312-375] (20.2); 32E28 [311-369] (20.4); 32G2Z [303-371] (25.2); 34CI6 [299-370] (24.1); 306IT [296-368] (21.0); 30BB5 [248-299] (26.9); 31TVC [240-320] (22.2); 31S6V [214-298] (25.3); COG1652 [210-313] (20.9)	n.a.	0	n.a.
EN29368359	C2JXD8	bacteriocin	371	Glyco_hydro_25	100.9	LysM [328-370] (39.5); SH3_5 [244-303] (38.3); Glyco_hydro_25 [21-203] (100.9)	n.a.	0	n.a.	n.a.	0	n.a.	n.a.	0	n.a.	n.a.	0	n.a.
EN27583175	E0G012	bacteriocin	419	Glyco_hydro_25	133.7	LysM [377-417] (54.6); LysM [326-368] (55.5); Glyco_hydro_25 [29-212] (133.7)	VOG4824	25.3	VOG4824 [374-417] (23.7); VOG11038 [325-372] (20.8); VOG4824 [325-368] (25.3)	VOG00798	47.1	VOG00237 [375-417] (20.2); VOG23062 [375-419] (31.5); VOG00237 [327-368] (23.2); VOG23635 [327-417] (36.8); VOG23062 [326-367] (22.6); VOG00798 [319-414] (47.1)	32G2Z	30.5	32WGK [377-419] (23.6); 32YBG [376-417] (22.5); 32G2Z [373-417] (30.5); 2ZNP5 [325-367] (24.1); 32G2Z [315-368] (27.9); COG1652 [143-369] (24.0)	n.a.	0	n.a.
EN54451832	F7R2X9	bacteriocin	422	Glyco_hydro_25	106.6	LysM [380-420] (34.7); LysM [330-372] (43.9); Glyco_hydro_25 [33-215] (106.6)	n.a.	0	n.a.	VOG23062	32.8	VOG23062 [378-422] (32.8); VOG00798 [376-420] (22.7)	32G2Z	26.9	32E28 [376-421] (24.9); 32G2Z [375-418] (26.9); 31S6V [327-373] (23.3)	n.a.	0	n.a.
EN14763196	E2Z4W6	bacteriocin	296	Glyco_hydro_25	135.4	Glyco_hydro_25 [29-212] (135.4)	n.a.	0	n.a.	n.a.	0	n.a.	n.a.	0	n.a.	n.a.	0	n.a.
EN41672283	E7FP84	bacteriocin	421	Glyco_hydro_25	105.3	LysM [379-417] (51.4); LysM [329-371] (40.2); Glyco_hydro_25 [33-215] (105.3)	n.a.	0	n.a.	VOG23062	33.2	VOG23062 [377-421] (33.2); VOG23635 [376-419] (21.1); VOG00798 [373-419] (31.5); VOG23635 [26-223] (20.4)	32G2Z	37.2	32G2Z [375-419] (37.2); 31TVC [373-419] (33.3); 32E28 [372-420] (25.2); 30BB5 [321-371] (22.7)	n.a.	0	n.a.
EN66559295	D2BK30	bacteriocin	376	Glyco_hydro_25	106.9	LysM [331-372] (42.3); Glyco_hydro_25 [33-216] (106.9)	n.a.	0	n.a.	VOG23062	23.7	VOG00237 [332-373] (22.6); VOG23062 [319-372] (23.7)	3.2e+29	24.8	32G2Z [326-374] (24.7); 347K7 [318-373] (21.5); 31TVC [317-373] (24.1); 32E28 [288-371] (24.8); COG1652 [255-372] (20.6)	n.a.	0	n.a.
EN19284945	E0PI07	bacteriocin	427	Glyco_hydro_25	102.9	LysM [384-427] (60.1); LysM [331-373] (64.0); Glyco_hydro_25 [33-216] (102.9)	VOG4615	36.5	VOG4615 [383-424] (20.2); VOG4824 [383-426] (20.7); VOG11038 [329-374] (20.9); VOG4615 [318-371] (36.5); VOG4824 [309-373] (30.8)	VOG00798	62.1	VOG23062 [383-425] (22.0); VOG00237 [382-426] (25.2); VOG23062 [326-372] (30.2); VOG00237 [323-372] (22.5); VOG16334 [322-377] (28.0); VOG00798 [321-426] (62.1); VOG23635 [321-426] (48.0); VOG10564 [233-380] (24.0)	32G2Z	37.2	2ZNP5 [385-425] (20.3); 32YBG [382-426] (24.8); 31TVC [381-425] (25.8); COG1652 [380-426] (21.9); 32G2Z [379-426] (29.1); 33U49 [329-412] (24.1); 31S6V [323-373] (21.5); 31TVC [319-373] (33.0); 32E28 [319-372] (33.5); 32G2Z [319-375] (37.2); 303TJ [318-374] (21.2); COG3061 [281-356] (20.4); COG1652 [135-377] (34.6)	n.a.	0	n.a.
EN68264320	Q830I2	bacteriocin	433	Glyco_hydro_25	139.8	LysM [391-431] (52.8); LysM [340-382] (55.4); Glyco_hydro_25 [29-226] (139.8)	VOG4824	26.6	VOG4824 [388-431] (24.3); VOG4824 [339-382] (26.6)	VOG23635	46	VOG00237 [390-431] (20.9); VOG23062 [383-433] (31.8); VOG00237 [342-382] (24.8); VOG00798 [337-431] (38.7); VOG23635 [333-433] (46.0)	32G2Z	30.1	32YBG [390-431] (23.4); 32WGK [389-433] (23.7); 31TVC [388-431] (22.4); 32G2Z [385-431] (30.1); 2ZNP5 [339-381] (23.8); 32G2Z [334-383] (25.8); 31TVC [333-383] (22.0); 32WGK [331-388] (20.8); COG1652 [151-385] (27.9)	n.a.	0	n.a.
EN5255699	E7FQK2	bacteriocin	423	Glyco_hydro_25	99.6	LysM [381-421] (45.5); LysM [329-371] (69.8); Glyco_hydro_25 [34-216] (99.6)	VOG4918	24	VOG4918 [328-357] (24.0); VOG4615 [326-370] (20.2)	VOG23635	38.4	VOG23062 [378-423] (31.7); VOG00798 [376-421] (24.8); VOG00798 [328-372] (25.5); VOG09725 [328-357] (24.4); VOG23635 [325-421] (38.4); VOG23062 [313-370] (28.6); VOG00237 [311-371] (27.3)	32G2Z	31.7	32G2Z [378-421] (31.7); 31TVC [377-419] (22.9); 2ZNP5 [329-371] (24.0); 31TVC [326-373] (25.2); 33U49 [326-411] (24.6); 32G2Z [317-372] (31.1); COG1652 [263-372] (27.2)	n.a.	0	n.a.
EN71128946	C2HPS0	bacteriocin	368	Glyco_hydro_25	118.4	SlpA [312-365] (51.1); SlpA [253-304] (50.4); DUF1906 [48-216] (29.2); Glyco_hydro_25 [34-217] (118.4)	n.a.	0	n.a.	n.a.	0	n.a.	309P7	90	30B3F [311-367] (26.9); 30ATM [310-367] (23.3); 30AXK [259-365] (20.1); 30B3F [253-305] (22.2); 309UR [251-308] (25.5); 309ZC [250-363] (31.0); 309P7 [241-367] (90.0); 300V7 [238-364] (54.9); 309G6 [234-364] (54.2); 30B7F [234-366] (45.2); 30JEF [226-307] (23.3); 30PT3 [93-178] (22.0)	n.a.	0	n.a.
EN2427205	D4SPY3	bacteriocin	394	Glyco_hydro_25	109.1	LysM [352-392] (52.0); LysM [300-342] (55.0); Glyco_hydro_25 [2-184] (109.1)	VOG4824	25	VOG4824 [350-393] (25.0); VOG4615 [349-392] (20.4); VOG11038 [299-347] (23.0); VOG4615 [299-350] (22.9); VOG4824 [297-344] (22.9)	VOG00798	43.9	VOG00237 [351-392] (21.2); VOG23062 [348-394] (30.1); VOG23062 [300-341] (22.1); VOG23635 [295-392] (37.5); VOG23635 [292-342] (24.2); VOG00798 [290-389] (43.9)	32G2Z	38	31TVC [348-392] (24.9); 32G2Z [348-392] (26.9); 32E28 [346-393] (23.8); 32WGK [344-394] (26.0); 32ZMT [299-342] (20.9); 31TVC [296-342] (28.4); 32G2Z [290-343] (38.0); 303TJ [288-342] (21.4); 32WGK [287-343] (23.8); COG1652 [204-343] (20.7)	n.a.	0	n.a.
EN93946061	E0G2U2	bacteriocin	183	Glyco_hydro_25	77.6	Glyco_hydro_25 [5-108] (77.6)	n.a.	0	n.a.	n.a.	0	n.a.	n.a.	0	n.a.	n.a.	0	n.a.
EN6982962	E6I9S0	bacteriocin	293	Glyco_hydro_25	141.3	Glyco_hydro_25 [10-207] (141.3)	n.a.	0	n.a.	n.a.	0	n.a.	n.a.	0	n.a.	n.a.	0	n.a.
EN83237031	A1EAB6	phage	481	Amidase_5	230.5	Glucosaminidase [300-393] (29.0); CW_7 [199-235] (60.9); CW_7 [155-188] (33.0); CHAP [29-121] (23.1); NLPC_P60 [27-129] (20.3); Amidase_5 [4-143] (230.5)	VOG9502	1049	VOG4772 [294-409] (28.9); VOG4985 [267-462] (203.3); VOG4649 [3-169] (203.7); VOG9502 [1-481] (1049.0)	VOG23388	1092.6	VOG18536 [146-256] (49.4); VOG03024 [4-178] (191.2); VOG22320 [4-58] (32.4); VOG23388 [1-481] (1092.6)	34AXW	41.1	COG1705 [301-405] (22.5); 34AXW [190-236] (41.1); 34AXW [142-188] (22.3); COG0791 [16-189] (34.2)	4QCGD	223.6	4QCGD [1-148] (223.6)
EN5693306	E7PWQ4	bacteriocin	379	Amidase_5	219.4	Glucosaminidase [199-293] (26.7); Amidase_5 [13-155] (219.4)	VOG9502	400	VOG4772 [195-346] (31.4); VOG9502 [176-379] (400.0); VOG4985 [168-359] (200.1); VOG4649 [11-168] (201.8); VOG9502 [9-172] (260.0)	VOG23388	397.2	VOG23388 [177-379] (397.2); VOG22320 [14-73] (35.7); VOG03024 [11-198] (197.2); VOG23388 [9-172] (261.2)	COG1705	26.4	COG1705 [199-346] (26.4); COG0791 [15-173] (24.3)	4QCGD	206.6	4QCGD [9-160] (206.6)
EN22759615	F5U9A8	bacteriocin	481	Amidase_5	227.3	Glucosaminidase [300-393] (27.6); CW_7 [199-235] (57.2); CW_7 [155-183] (29.7); NLPC_P60 [27-130] (24.1); Amidase_5 [5-145] (227.3)	VOG9502	1029.2	VOG4772 [295-409] (32.2); VOG4985 [266-461] (204.5); VOG4649 [4-171] (198.2); VOG9502 [1-481] (1029.2)	VOG23388	1072.2	VOG18536 [143-246] (41.9); VOG22320 [6-65] (31.6); VOG03024 [5-175] (190.1); VOG23388 [1-481] (1072.2)	34AXW	45.6	COG1705 [301-407] (23.0); 34AXW [193-237] (45.6); 34AXW [119-185] (23.5); COG0791 [18-177] (29.8)	4QCGD	212.3	4QCGD [1-152] (212.3)
EN37498197	A8SJX7	bacteriocin	262	Amidase_5	196.5	CW_7 [221-259] (67.8); CHAP [29-104] (29.2); NLPC_P60 [20-125] (29.9); Amidase_5 [4-144] (196.5)	VOG4649	190	VOG9502 [209-261] (26.1); VOG9502 [2-142] (180.0); VOG4649 [1-167] (190.0)	VOG03024	186.9	VOG18536 [215-262] (49.6); VOG23388 [211-261] (21.9); VOG03310 [27-122] (24.6); VOG22320 [4-50] (33.5); VOG23388 [2-143] (175.2); VOG03024 [1-174] (186.9)	COG0791	36.1	34AXW [216-260] (31.0); 32JJS [19-118] (21.2); COG0791 [5-139] (36.1)	4QCGD	217.8	4QCGD [1-148] (217.8)
EN88579303	Q8K6W9	bacteriocin	404	Amidase_5	209.9	Glucosaminidase [224-350] (27.1); CW_7 [154-190] (56.1); Amidase_5 [5-147] (209.9)	VOG9502	403.6	VOG4772 [219-350] (36.8); VOG9502 [199-404] (403.6); VOG4985 [191-381] (206.7); VOG9502 [146-194] (56.7); VOG4649 [3-160] (200.8); VOG9502 [1-147] (245.1)	VOG23388	398.6	VOG23388 [201-404] (398.6); VOG23388 [146-193] (51.9); VOG18536 [108-192] (23.7); VOG22320 [6-56] (27.3); VOG03024 [3-165] (191.6); VOG23388 [1-143] (247.9)	34AXW	43.1	COG1705 [221-344] (26.2); 34AXW [146-194] (43.1)	4QCGD	190.1	4QCGD [1-152] (190.1)
EN47072626	Q2I7P1	phage	236	Amidase_5	65.3	Amidase_5 [29-146] (65.3)	VOG4649	69.3	VOG9502 [29-153] (51.9); VOG4649 [16-187] (69.3)	VOG03024	77.5	VOG23388 [29-153] (49.5); VOG03024 [13-187] (77.5)	317XT	20.2	317XT [173-230] (20.2)	4QCGD	52.2	4QCGD [29-150] (52.2)
EN52796015	C7VID9	n.a.	390	Amidase_5	160.4	SH3_5 [331-389] (46.3); CHAP [189-265] (21.3); Amidase_5 [163-310] (160.4); Phage_lysozyme [31-138] (34.9)	VOG4649	132.9	VOG8294 [361-390] (22.5); VOG4649 [164-315] (132.9); VOG9502 [161-312] (110.0); VOG4565 [1-149] (102.3)	VOG03024	136.6	VOG21001 [362-390] (22.0); VOG03024 [164-337] (136.6); VOG23388 [162-312] (105.4); VOG22320 [160-210] (27.3); VOG00298 [2-178] (108.6)	COG3772	80.3	COG0791 [182-296] (24.3); COG3772 [4-150] (80.3)	4QCGD	141.9	4QCGD [163-314] (141.9); 4QAVB [3-93] (30.6)
EN3047595	E0H885	n.a.	611	Amidase_5	159.1	SH3_5 [533-594] (43.6); SH3_5 [439-498] (45.2); SH3_5 [347-407] (47.0); Amidase_5 [179-326] (159.1); Phage_lysozyme [47-154] (33.9)	VOG4649	131.2	VOG8294 [564-603] (28.2); VOG8294 [468-510] (28.4); VOG8294 [377-413] (26.9); VOG4649 [180-331] (131.2); VOG9502 [177-328] (108.8); VOG4565 [17-165] (101.6)	VOG03024	135.6	VOG21001 [564-598] (27.4); VOG21001 [469-505] (27.6); VOG21001 [378-411] (26.1); VOG03024 [180-353] (135.6); VOG23388 [178-328] (104.1); VOG22320 [177-227] (26.5); VOG00298 [9-191] (110.9)	COG3772	79.3	COG3772 [19-166] (79.3)	4QCGD	140.7	4QCGD [179-330] (140.7)
