# Supplementary material for: “Tear down that wall”—a critical evaluation of bioinformatic resources available for lysin researchers
Source: Appl Environ Microbiol. 2024 Jun 6;90(7):e02361-23. doi: 10.1128/aem.02361-23 (PMC11267937; doi:10.1128/aem.02361-23)
Supplement: File S3 — Sequences from phage genomes, including annotated lytic proteins as well as the accession numbers of novel phages used in the study. [file aem.02361-23-s0003.xlsx]

## Sheet: lysins in novel phages
#	protein_name	EC_number	protein_id	Lytic enzymes (manual annotation by name by the authors of this paper)	Detected domains	Annotation issues	Sequence
1	5'-3' exonuclease		WQZ00956.1				MNKEASKALVDGDVLLYRCGFAADSQMLGQLRQEVQAEHPEWDETAVKENAKLRLDYEDYEHYATGNLNSVIDSILEGRSEYILYLTGPGNFREQVATILPYKGNRDPSHKPKYYKELKQYMFSKHNAVEVQGMEADDALAMEQWKNRDKSTIICTIDKDLDMVPGWHYNINSKETYWVDLDSANYFFFWQMLVGDSTDNIPGIKGKGKKRATDLLLHLKGDTHAMMDVVGNLYREQYGDNYVSAYNEVATLLWMKREEDKDCDFLIS
2	6-carboxytetrahydropterin synthase		UPT52997.1				MSYSVIRSHEICAGHRVVGHESKCRHLHGHNYKFHFKVAANQTHKHAKDGFNATDLDNVGRVIDFSVVKTTLCQWLENNWDHKFLHWENDSLICSLRDSDRLNETLHGNDLGDFLKSLVELPFNPTAENLAAYMVEVIGPQLLDEHGVQLVECTIEETSKCHVSYVK
3	6-pyruvoyl tetrahydropterin synthase	4.1.2.50	UKM63144.1				MLQQFYPQVQHDYQYELNKDMNFSAAHYVPHPGAGVCARVHGHTYFVNITIAGDELDDMGFLANFADLKKVVHGRYDHTLMNDHPEFTYSPNDDPNMFPTTEVVARQIFEHVQHYLDKKPNKPKCLQVIVRETPTTYVVYRPKGTK
4	7-carboxy-7-deazaguanine synthase		UPT53002.1				MKVNMQAPEKRVGNSYEQHRNMLDVHSVFSTIQGEGPYCGRPAVFVRLAGCNLQCPGCDTDYTTGRTKYFAEDILRLVESEKIKTGSNTKLIVVTGGEPFRQPIEPFIRKAHEQGYRVQIETNGTMLIPPYIGERCVIVCSPKAAKVHPSVHEYADAFKYVMKADSVHEQDGLPLQALDHTATPFIARPEPDFGGTIYLQPMDEKDVERNAVNIKAVTESCMKHGYTLQLQVHKYIGVE
5	50S ribosomal subunit		UDY80733.1				MKKAYVETLESGEILVEVQVQVKKKRIESFFHSFENRNEFRKFKKENLDVEFIEICPSCRQTFERLLALSRKDNKTMICDSCGTKEALESLVIR
6	AAA domain protein		UPT53010.1				MAIEIKMSSQIVVDGGVKILTFGESGMGKTTLIATAPRPLLISAESGLITLEKSNLDRIYGPTGMPYVTDIPVIEVTTLNDVIDALHWCENPANAQHFETVGLDSLTEIAEKCLSNAKKGVKDPRQAYGTLIDEMGELVRQFRDLPNKHVYMSAKLGKEKDEVSGVTMFAPTMPGSKLAQGLPYFFDEVFRLNVNKDQAGNQYRYLQTQPEFNSISKDRSGKLAAVEVPHLGYVINKIKGIA
7	AAA domain protein		UOX40286.1				MELAVNDHLVLLEGRAAVGKSASFMNLENPERVAYLNCENGKKLPFPAKFKQVVVTDPMQVPASIEGLNGHPDYDTIIVDSNSFLMQMYENQYVITAPNTMKAWGEYANFFINMMQQAVAKSDKTIIFTSHVEDKYNDSEMITETKAVVKGSLAKVGIEAYFSCVIMAKKMKIKDLEPYVKDNDLLTITPEDEALGFKYVFQTRLTKDTVNEKIRGPMGMWTMQETFINADMQLVINRLKQYYG
8	AAA domain protein		UKM63137.1				MKIKIKNTAKKDKQDLAQAWLNILIYGDPGAGKTYFVGTANDHPETANVLLLDAEAGRLSLEQHGVDYVEVIDFEEVSKAFDFLVKYCAYRDIFFNPSADEKDKEKARLHLAVLFGVTDKEEAKQFEPPLYKTVAIDSLTEIQKINMSSLMKQVIEEHPDRDPDVPSLREWGKSGNQIREVVRAFRGLKMHTIFLALPTTEKDEKTGEITMLPSLPGKLAREIPGYVDIVGFLQSTDDNGVFKNQLYVRPFGKHTLLKDRTSSLGNGISMPTMGKIFDKWDAKRKGKVPQKPAKKEAVEDTDRPAPQE
9	acetyltransferase		WWO60250.1				MSLAFSPSSRPPTPNDAERIERAIVQALRSVSKESLGSLASPEKMLYSILSGEARSVVVEESYLVVYDYGIPWYSNKMFLFELMVLKIGTEGSFSDVTDILDHLADQVDAKAIAVGSQLCKAPAALSRLYSRAGFVNEGKTSLVKWR
10	actin like protein		UDY80721.1				MTLTTVIDVGNFSTKYAYEWKNEVKMGSFSSVIHPYKPLEETEGMTRYVYNNLDYYVGEAVKNFYSGKEERMYFGNTKKGHHEAQIRLVSALHNIYKETGEREFNLILTSPYKSMASDKEYFVKNFQGKRTSWVDENPFDFEVNRIICAAEGFGASHFTKEKNFVIIDAGSMTTNVLYLINGAISKEDSATLNGGTINNSPFQIANNVLKSCPQIEYDYPIITTGGRSLDIQKSLEQLGYENVTIAELDGYPTYYINAVGLLLKYSKTFEAMFT
11	adaptor (gatekeeper) protein		WQZ00974.1				MSDLTYLYLVNTVLAEGKITLDPLTEADFLNPPRTAMYNNVKRWVNEALRELLTTRNEWFTRKERAVVEVYPRVQVTDTLVPPLIGYVYRGRTSGVEFVVRQIHTDEVIEGSTSLEATLSVEFLDDEQNITDLAVSEFLDVITPAPTVSAARYKGVGYYNLAALAGNAELVNDRSLVFQPTLEDYEEGNVWYETPTSLIPWNEMGAARLGLRVSNDAGPYYVSRTPLGTYSFWPLLNKRKLLAFDYTRNITDMVDALDVPVGIPEKYQMWLVWRAIQEYGDFQQNGQIWSRGNKNAERFMNLMERDNAPEVRLGRGW
12	adhesin		UDY80756.1				MAKTPYVDLSTQDILSAHISGLAHSINKIEDVLNMKTSQATFTLNPVADQEEIALRYRIYEGQHRNWITFALRRNGQSVNSDEYIAQPEFGVVVFHTPQAQTDVVEVTATFITNGSNKIDEIDSSISNVQTEISSVNSDVSSLQTELSGVQSNISSLQSSVSSLESNVSSLETEVQNLKDNSGGGGEGYPPGGIYIPIRQPSRSIFTNIRPDKTISDLTNPSTNILMAAGKADAIPVIIDHRTKITRLQMYGGTGTAGGNVIMGIYGDSATQPSDLIAQTDVFTMGSGNIVRNLIEPVWLTPGLYWLVRWGENGIRLDGYAYQPGVHIEFEPVPSNLMDGTGPIIGVRSPVMSGLTSLPTEFPAVGANSNDSKYLSREYIGTVYALR
13	AimR-like quorum sensing transcription regulator		WCS66586.1				MQELLINMSEELKSNGYTNRKLAKRFDVTHTTVNGYFNTKGKFDFMHFVDALRLYQPNDVEFRRKWIKKMIPHLSHKNLKLALEVLDMFGEYELQDIVMQQITIPKNNADEKEKKKGNSKTVRINLNLVPLYRTLRARSENTITPKMFFENVDKMRKKQKYTDNELVILSVLNTIYSFFDLGNYKMVNEHIQQLLPDILDIKCHTLRDSFLLRIKEMNIFVELHENNLEESRELCFEIINDETNCYISTKAVAYCKVGESFVFSDYQRAKEYMEKSLDIIGNPVNRKLEIRREKVLNTLLFLRIHHEKDLHTINPEDLDEAEKAFLYVKLGENEKAIKILQTLQNENGYLSSFQLYYMGLAVGGEEGKRYLEMSAESFSKSGDFFYISLPKTALKCYN
14	alpha 1,2-manosidase		WWV91833.1				MARTAKSGYMKDNRGRRLDEFPVAGLADRSAPVNLAILGDSLANYGEGVATYIEILSNQRLRFTDIDGAGKRVYSYPGQTSGIVRTHLADVTELANKPDACIVQVGTNDAIAGWTIPATIAELETICQALEEVGIRPIVSTIPPLGGSFQHSAIRQPARALNIAIRRSAQKNKRFLIDPYLELVEPTTGSFKSAYDSGDNVHPNTAGVKAWAQLIITALGGIGTTDYNLLERVNDGNSLIGGVRIANGNGVWGGSTNSGLGSEFGVTSPPAGYTPSLVADALAGINWQRFTVSGASAALTMFQASAAVVTPGQLIQAAVRVRTGQDIGGTSRFQVYMRTYGSGTDVNIPLTGAFGLTRQVDGLALATFKVPAGQNRAQLIVLVPPVNGTYDFAQPTIQN…
15	amidase		WLW40588.1	1			MTYDAKTKSRTETKYIVVHCADSKPSMDIGAAEIDRWHRARGWACIGYNRVIKRDGTIEQGRPDDQIGAHVEGYNSVSIGICLVGGLKQDGSGPENNFTVAQMNSLKVLLVELRKRYPKAIILGHYEFPGVKKTCPNFPASKWAKDAGL
16	amidoligase		WQZ00924.1				MNLTPLAEFLRGAQAGRSQAAQRATSRYADPGQKIGIEFEIEDWNGGGFTDHWDTHSDASLRNGIEFVFTRGKMGTEVENALDLFARTARNTSFSISERTSTHIHMDMGDGQRVIDVRKMFVLTYMIEPAMFRMADENRKWCSYCQPLTDMQQGRINSILTATNASALVEAFQGSRHQDKYYAFNLASLNRHCTIEFRYFPGYSDMTTVDKWINLVQEVKLAAASVDTMEELLSIGMDSERMASFLRERMPRSVASGLLGMLDSHDSTKRASYLNAILATSDIPTASLHQRLQQVQPGSAAARMLTALFGMRFDANSQRTAVLRSVLNGRTLNPEDLNALRTIVGQMDSGAEFETLIADFINGNNN
17	amidoligase family protein		UDY80723.1				MRQLKFGIELEVATSKSRAEVIEALRNAGINVKGDRYGSPVNHNAWKVQPDASINGWEIVSPPLTDTEELKIVVQVLRKELKVRCNKKTGLHVHHDINDFNINQIKNLYRLYNKYERNAIYSIINPSRRTSYYCSPIASIMENIERASNIEEFKNSVRSRYYNLNNRAYVKYGTIEFRHHQGTTNINEILAWIEFTHKLVETAANLQEMTPLQSTNNEEALEEMLEEVGLSDNKPVVKQFKRAQRYIAKLA
18	antirepressor protein		WCS66591.1				MNQLKVIANEMLPVYQNDNGEKFVNARELHNQLMSKQKFADWIKKRIENYAFTENEDFFISLGKSSGGRPSNEFILTMDTAKEIAMVENNEMGRAIRKYFIEVEKRFRQQQAKSPAELIYMLAQQNMESERRMVQLEQQVTTVNHRLDNIDRIDTIGDLQQRLNKMIRRHAQQEKMTIPNAWRAFTDAFNTAYKTNLKLRITKYKEKHGLKDLTRPQYLSMTNQLEDAVRVADKLLNKGSATA
19	ATP-dependent DNA ligase		WWO60247.1				MMPITMGARMIVEKLMLKHKVCTHKPVELDAVLKKVRKDVDARLASYVVQPKYDGCHMIAVVEGRDIELVTLFSRTGEEVKSLDHIRQALATFPHVANGVYIGEAWEEGECFDTINGNFRRKSAQAPGMQFVIFDYLTLEEYASGRSDVGYAERVKRMPQMMHNIVDETTDVPMSGKLTAKVERPPIRMAWSEGVAGKLDGTALQWAQTYKDSHGPYDGIILRDPYGTWTCGTGKTGEIIKVKPRPDFDLVVTDVRSETGEKTGRDVYSIEVELPNGKRQFVGSGVPHKFSEVPTIGDIVQVSCMKLTKNGLMREPVYERLRDDK
20	ATP-dependent protease		UPT52955.1				MTCLAFDGKVLAADRGVMRSHAVTEYRKIHVVDGHRGKFIMGFCGFTALTDAALTYFNSPIKVDFPDCKKYETDLTDTIGLAIDKDGVCRFIYGDGAFSEPLRDPWAADGSGCVFLTGALAAGASAEQAIQLAIQHTTCAYLGVDTLSVEEVFNA
21	ATPase		UOX40277.1				MSLVRKTLKEAMRYAEIVIKANLTPYMAGSPGLGKSAGFAKICKRYNLKMIDIRLAQEDPTTINGFPNVDGGRSRYLPPELFPLEGKDELPLKEQFANMQGHYDDLIANVKANPTAEGSRKQLEEFQRQYCYAGWLVFFDELPSAPRSVQAAAYKIILDKMIGQDNLHPKCRLAAAGNLMDDNAIVNEMGTALRSRMVHIHVQTDPEDYINYATRAGYDTRIVTYLAYQKQKVNNFKQFNTNSSDETFCCERTWEFAHHILQAACPDQGAPVPDDLTDLLCGTVGSTAIEFVQYTHAFKDLPTFQQIISDPKGTSIPDKPAVRYLLMGMLVGSVTMDNLDAVMDYVARFSKDYGLVFVKMLWAKSDKYLDNPKVEALWCQVADLMMA
22	baseplate protein		WWO60263.1				MIKMPRASAKGFYRVEVLRPDGSVKSDTGEFPNLITTIGGTRLLQDFGRFAGRCFAGTGTAPPQVTDSQLVNEVMFSGQGVDSHARNASTKPFYHQSQWVFTFGAATANQTIGEIGVGDNYSPYTLSSRALPRDTAGNVTTISVLVGEILRVTYVLRMYFDMTKYEGSFEANGVTYNYVAMATQMDDSSFWNLRVGYSLRPDSSGTGFYQHPADTKFVDEGLISQRLDKGVESGQSYNYNPSEGTITGSKYTFKVIGALAFANFTKGINVIRIGHSTGNYRSGPSYTILLDKYMPKTADMSLEFVFDLDYAINVP
23	basic proteinA/YopX fusion		WCS66607.1				MDRQDVLIEQLIQRNIFKLPDGRDLFEGSCEELARLLGGMERMREIKFRLYQKIAKEMISWNKIKGIYKLSVLDDNEDNDIFSGWMQYTGFKGQNGIEIFEKDIVHIVGVIPGVEIDEIGIVKSIDGSWMIENLKGTDGWLLFQEGTEIEVLGNVFENPELLQGGNK
24	bifunctional primase and DNA binding protein		WCS66581.1				MSVAIRKPQEETFIDSWYECYLSERKKSGYVVTIDLSNEQHKQIWYGLRDLKHLLKASERGLKDVYLSLNAFEHGSRKTADLKQIRNIGVDLDFYKIGLSKEYVIKQLHDFVFSGSLPCPNIIMNGRGVQLVYSISGGAAPQMAYLSQYITNHFVKMLMPLGADGSCSDLSRVFRLPYSTHSKTGQQITVDLWTEREYSLQELYEYVPPLEKKRKPKRKGMLTTLPARKGVMDLYSLNTKRKADLEMIVELRNGVIENRNDLTYIYSFTTALIVKNQAATLEMTFQLNTKLADPQPKKEVERTAKNAYKDAMIFFDEFAKNDYKRIGLPHNIVKPMRNDTVIRKLNIDFTQDEKEKMSTLIDKVEKQRRDTERKRTKRRAEGVATREEYLAEEQKKTED…
25	capsid and scaffold		WWT40394.1				MAEKDIPTLIADSTKSALHDFNHDYGKQWTFGENWSNVNTMFETYVNKYLFPKINETLLIDIALGNRFNWLAKEQDFIGQYSEEYVIMDTVPIDMNLGKNEELMLKRNYPRMATKLYGSGIVKKQKFTLNNNDSRFNFQTLGDATNYALGVLRKKISDINVIEEKEIRAMMVDYALNQIREDNKRTATSKEDLADKVFEAILNMQNNSAKYNEATTASGGALGQYTTVSKLKDIAILTTDSMKAYLLDTKIANTFQMAGIDFTDHVISFDDLGGVFKATEDITIADQKTIAHLRAFGDYQAQMGDIIPTGSVFTYDVTKNNSGEALADFTGKVEEIKPQDDLFAFIFDINALKYKRNTKGMLKEPFYNGEFDEVTHWIHYYSFKAISPFFNKILITSEP…
26	capsid decoration protein		WQZ00988.1				MADVFPNLSDATVVAAVKNLSIYTSTGELEGLLRTLDAVAADVDSSIPAATTTTIGGVKKTTAITTLTNSSGGTSGGNTIAAVPLPAAAATGADTTTLPTQASVLASNTALRNAVATLAAKQIEIIAALKAAGIMS
27	capsid protein		UPT52957.1				MALQPRGIRNHNPGNIRWQDEWQGLVKQSDRTDRSFCQFTEPKYGIRALAKVILNYTKRKGMPNVGNERIDTVREIISRWAPPNENDTELYIQQVAKAVGVAPNDPISVYDRDVLTKLVKAIIKHENGQQPYTDELISKAISLAIA
28	cell wall-binding protein		UDY80672.1	1	LysM		MKKLIALVALGVSMLIASPAFAFAYEVKSGDTMSEIAEAHKVTLHELSKANPQIKNIDLIYVGQTINVPEGKEQTNKVQPKVESTNNLSYKTMTVEATAYTAYCKGCSGITATGIDLRSNPNQKVIAVDPKIIPLGTKVYVEGYGYAIAGDTGGAIKGNKIDLFIPNLSEALEFGRRNIQIKVYE
29	collar protein		WWT40393.1				MADITNTIKQDYIGGNQNAGVEVELSQDVSRRVIEHRNRFRRLIFNRYVEFLPLLINYTDRDKTAIDFIQLEIALRQGYQVVVGKARNEQIMILGYLENNYYKSSNDYFKNFNFQFERRLNEKDITFVIPEYLRPDYALEIQEYDGCKSGDFIVLRNKPVNINNDYEIIKHYCDELAEIILSRFSLIMQSKFSKIFVSDINDETVNQFITSLFNGSPYIKIDGYLDPEEDIIDLGSDFVTNGLSEMKREYQNKISELSNFLGINSLAVDKESGVSDAEANSNRSFTTSNSNIYLRGREPFRMLNRRFGSDPRYNFNIAPFYDDSATSALDMMNLATDNFGGGQGG
30	connector protein		WWO60252.1				MQFNRTTARQRWDKLDGERKGLLYRCEKYSMWTIPKICPPEHYDQNTESLTHDFQSLGSQCVNHLSNRLTIGLFPAGRPFFRLSPKLNKKRQMQGVPEAQKKALDNGLSVTEREASDIIDNKSLRTKLYDLMKHLLVTGNVMMVLSKDNIRVLGLRSYVCQRDADGKVRELIIKEKIHFDSLDQSVREFLMTSPLFKLTQDKMVDHYRWVQLKAGSYVEEQWVDTEMLPGKFTGKYTDTSLPYRALTWDLASNQHYGTGLVEDNQGDFASLSALSKSTIQAAILASQFKWLVNPMGMTSVEDFEQSENGAVIAGATDDVKPVAANLDAKLQTNIAVTEQYINRIGAAFMLQSAVTRQAERVTTVELRMNAEELEGSLGGAYSRIAVDVQLPIAHWCLKQ…
31	cysteine dioxygenase type I		WQZ00932.1				MLQLLMHHVGRTDLTGIRNCHIPGLHSIMLHDQEGNRVRLYVTQNIDTHANYVRTNQSMIDEDSDFDDEQELELERASTHRNMNLGFHGHRTEVRLHALTGILHNITAQVEQLDDTNEFRGYLRCYNYVSPIVDPANSGIFIQDGRYRVVDTEIKELIQDQYVILPPTTLHTVHCDNNTSWLVYERGASSEEEVSTFFSYNPHVLPPSSEMYQPMSSDECAVLIARVIALYNQEQQAAIAHAQAEARQEKADAALAEIQEAMLEGAATIVPSRIASTAQLRLYQKAIGFNKSFVMQSVHGAITDLMYVNWCEFVNRPGRRVSDPEFAAAFFGAKMAHLIRLSPALMESPVAETPSTLQTYEQLLESQRVATADRARRRAQEAMASMASMATAYNTWGSA…
32	D-alanine-D-alanine ligase		WQZ00920.1				MILIRKFQPSDGASALRQALRDAGHECKFTDKSAFRLPHLILNWGGEDDPVAPNGRILNTQAARRVAMNKTLAFLALQAANVSIPKFFTDAAAAAEFRATLSARSNPIILARRTATGQGGEGITIVRMGDDVPTGNQLYTQYIRKYAEYRCHVVMGRGIVVQQKRARSDAEMTADQQLIRNSANGWVFCTDAVDSYADAVKVLAEQAADALKLDVAAIDIIRGRDNNLYVLEANTKPGLDSPTVLSAYVNALSRLHP
33	deoxynucleoside monophosphate kinase		WWV91857.1				MTLPLIGLTGYKRHGKDRTAAELETLAGYTPAAFADPLRDFVTAIDPIVDRWNDYPTGPERTLRYAEAVAENGYDLAKDAIPEVRGSLVAIGQAVRDNLGVKWGLNDLLGGRGLWVALAEKRILTALARRQHNHATNTVDPVWREHLVFTDVRMPDEADLIRKHGGVIVRVTRPDAPIPAADEVTEHALDDYDVDVVLTNDGTPEGLSASVSALLEKVRA
34	deoxyuridine 5'-triphosphate nucleotidohydrolase		UPT53016.1				MIDLKVQRVTDTAILPVFGSKGAACFDLHADVKSDGCTVKAIGINGVIRTGLKFEIPEGYAMLVYSRSGHGFKHDIRLANCVGIIDSDYRGEVMVKLTNDHGKTFMVEHGDRIAQAMLIPVPAVQFLEVSELTSTERGEGGFGSTGMGTGISTKEEVFAAMPIMTSVHLNKK
35	DHH phosphoesterase		UDY80699.1				MKIKQIGKYDGDIISTILKNRNIEDVDLFLNPNDKDDLDAMKLTNMKEGAEITLAHVVIENHIGILVDPDADGFSSATIIYQYLKKLNPEIKISYFLHDSKAHGLTEKILEQIADTSIDLLIIPDAASNDSLGIERIYHMGIDIVIVDHHEVEKEPQFGILINNQLSHNEETNKNLVGAGMAFKFCQAMDSFLKTTNTEDLYDLVAIGQIGDASDISENEVRNLVFKGLKNINNPFIKLVLEDCFGDIKNIAPKDLSFSIIPLINAVVRVGTMEEKELLFRALNGIGSDEVWVVEKRKKNKKTGKFDRITVNQNLYEYAYDTCKRVKNRQASLVKKINAEIEKTIDSTGGIAIGIVPNSDEGSITGLVANKLARKLQKPVILVHYIKNSEDKNGKYVGS…
36	dihydrofolate reductase type 2		WQZ00926.1				MKTIFKEGDVVVLKSGGRHWTLDSILLNTERPYEVYRLVTMSEGGKMEELFVKPSSVNHI
37	distal tail protein		WCS66563.1				MEDIKTLGTIVKLLNGTIFDLDEIGVETRDFNPSAPSPKHSYEEMEGSHGAIDLGTVYGPRKINCSFYIKANDMRDYALFRDEVFNIFDSRQAFYIIDKRNPGKQWLVKCESEYEIDQQRIYGFFDIKFISASPFAESIGTTLTPLEIDLGLWQIGQGLTFEDPKYVHSTSTFRIYNAGNVPLNPRRMPLLITFKGASTNLKIKNKTTGDEWSYAGTTSANDTIRLDQVRFTKNSLSIVRDTNKKLITLNPGFNDFEITGATGVFSISFDFRFYYL
38	distal tail protein		UPT52976.1				MLQWPSDIRPSNMSWRLLSNSVSFQSPFNGATQTVTFPGSQWVAELSFENINDWESRQLEALIADLDGMGGRILIHDFGRWGRAPAGKPVVRGDANTGKVLATQGWTPERKILWRGDYISIDNELKMITQDVWSGLDGSAILPVAPMLRTVPQAGTPIETANPRGVFRLSDNENGVDRQPAFNNNVSLKFVEAF
39	DNA binding protein		WQZ00954.1				MNMEQTVDNVIQWAKDRNIIGGATALAQQDKLEEEVKELRDALEANDGVEIVDAIGDSMVVLTIQAAQLGLRVEDCFKSAYDTIKHRKGKLVDGKFIKQEDFEKYGISE
40	DNA endonuclease		WCS66618.1				MFKRKKKTGRINSRKTVALGIEFDSKTEAEYYLVLKSNPEVVEIELQPQYMLLEGFYITTREGKRKKRRDWKFTADFLVTYKDGTQEVIDVKGYANDRFPYMKKMFEYRYKQELVVIMKDKQKGWIRK
41	DNA gyrase subunit A	5.6.2.2	UDY80731.1				MTTTKQIENIVQDNMMSYSAYVLLDRALPDLRDGLKPVHRRILYTMYMEKAFRFTKSANISGSVMRIHPHGDSYGTMVGMVQKDRHSHPWLIGKGNFGNYTSRDLAPAASRYSEVKLSDISIDMMKDFEKNIVDFVDNYDGTIKIPEVLPVKFPAILAYAQSGIGVGFSSSTPSFNLSEICDAVIKYLKTNKKTTLVPDFATGGYIVKEPEIFEQINNEGTGTVKIRGKAEIEGNEILITEIPYSTTREAIIEKIVELAKNGKLKEVTDVKDLTGLKGMLITITARRGTDMKLLLEKLYRFTPLQSTYSSNMNILVNDLPRVLGVWNIIDEWLKWRRSSLQRSLTYDIKKMSERLHILRGLEKVLLDIDKAIDIIRKSKEDMIEKNLQNHFKIDEEQAK…
42	DNA helicase		UPT53007.1				MKPRDYQREAVYSIFRYFDEEKGDAGNPLIALPTGTGKSIVIAYFLKLLYEWYPNQRVMMLTHVKELIAQNYDKIMQVWPEAPAGVYSAGLKRKDAYSMITFAGIQSVGKKADLFGKIDLILVDEAHLISPTETTLYKKFFADIREKNPYLKVIGLTATPYRLGYGSIVKIDDEDESALFDKITFDATTVEAFNWFLDEGYLLPVVPKRTTMQIDVSGVGKRGGEFIAKELQSAATKDDATIRALEEAMELGEDRQSWLVFCSGVEHAIDAASMLNDMGVPCGCVHSKLKPHERDEEILKFKRGEYRALTNNNVLTTGFDHPALDMIIMLRPTASTGLWVQMLGRGTRPCYAEGFDLSTTTGRLDAIAASHKQNCLVLDFSGNTRRLGPINDPVLPKRP…
43	DNA helicase		WWO60237.1				MSSTDNLLLRLATNRKDWDDLNQGLPVGGLLADTVGIWKDVGKFYAEFPDVQDMDVKLFRTWYTEFQNAAMSTDKLELMASMIDRMAEPVPEVMRAGLTQRMLEAELAYETTVLVSRYSAGEEIDLPMELEALQDRYKDKLVKKTEDMEVHDDLDALMDQGNPDVGIQWRLEVLRRTCRRLQPGDAVIWAARPDRGKTTGLVSEASYWVPQIIAEHGTFAESGRLPVMWINNEGEGGKIKARYIQSAVDVDGLTMQAMHREGKLAPALVEVLGEDWKNDFKVFNAHGAYSHDIERLIKKFKPHVVIFDMIDNIKFSGMGNNGGQRTDQILEEMYKWARDCAVKYKFVSIATSQISSGGEGEAFPNMGMLKDSKTGKQGACDIIIMWGDVGNPDVRYCGI…
44	DNA helicase or translocase		WCS66578.1				MDDKKVPDQEQKFYYPAIYLGGVPAEIPKKKKKWWKRTETISWSEFFQVEQNKMVVYRIIPHSNVSNNTRRLWKSIYKMYEMYEAPGTRLERDGLRFIYREKDLFWFDVIFKQENGQKKIEFYVSTSEYQAIKLKRKLENKMNVTIKEASLEQIQVPEENTIVQELKYLKHDIFSLNTNASEQKTPIAAVLNTIDELQFDGDFARLSICNEAENRQKWIKNASWAYEKLSKGKVPQRATLNSKMIIGASKKTIGGFVNEVNYLISDLFNALSNTFFKSDKSYSKDKVIDKPFSLEDEINSRHISTASREKLNNPTFKSHIRIAAHSQDRLTRETISETLSLSFSEVADNNELHGVKINIKSRKKEVIQELNTLHLSKRTKMNGNVNLISTDEMAKLAMQ…
45	DNA ligase		UPT53011.1				MAYKPFLATDAVEDKIKFPVAILPKIDGVRAVNPCGQILGRSLKQFKNKHLNRVFSGAEFAGYDGELVCGLETDPDLCRNTTSSVNTIEGEPVLTWHIFDLCAESVAHLGYAQRYKMMKDFITDQHQIGNLLDLKVVPMYIVNTLEELLEWESTWLDMGYEGIIIRDLNFKYKHGRGTAREGGYLRIKRFIQEDAIVLDVLEGETNLNEATINELGKTTRSSHQENKVPNGMVGVLVCKDVKTGNEIKVSPGKLTEAEKIHFFQNQHLIKGRTISYKHFPHGVKDKPRFANFMHFRDESDQPAE
46	DNA methyltransferase		WWV91865.1				MTSPLIALDLFAGSGWGVACHALGIEEHGVELMAEAVATREAAGFSTIFRDVWDGLLNETFLSEAALDVLADYDLLIASPPCQTFSAAGKGAGRKALDDVLAAIRDGSFKTPHLLHSLTRTLDPRTALVLAPLAYIWRDRPRFVALEQVPSVLPVWEAYAEVMRDLGYSVAVGVLNAEQHGVPQTRKRAILTARLDDDVAVLPAPTHSRYYSRDPERLDEDVLPWVSMAEALGWPPSDLVGFPRRSDGRAAVVIDGEAYRARDLRAASDPAQTVTEKARSWQRFTARKNMGRGMVERHGPRPGRPANTPAFAIRAAAGGTEPGGFIFEAPDGSTRKLEPSEAAVLQTYPADFPFRGSQTARFLQIGNAVPPLLASSILSTFLDRKGVT
47	DNA N-6-adenine methyltransferase		WCS66622.1				MSINKGMFTSKTDLWATPQYFFNELHKEFNFELDVCALEENAKCEKYFTPEMDGLKQEWNGICWMNPPYGRGIGAWVQKAYESSLTGNTVVCLLPARTDTRWWHDYCMNGEIRLVKGRIKFGDSKNPAPFPNAVVIFGEKAKRHTLIAM
48	DNA polymerase		UPT52990.1				MRADAIGFFWEDLPPPPKVKKEKVKRLPPERTWERPDYLPHLEDARAFNFNLYTQEELINACIYQEPLVFDVECYPNYFLCAFRGVTSGKVIYTEMYHGQPLNTLLLNWLMTNFKIVSFNGLGYDQPIITLAIAGCNTAQLYDATKKIIEEDWRPSDVLKSYKLKRMYLNHIDIMEVLPGSGGLKQYGGRGHTKMLQDLPFKPGTFLSPEQMLITRWYCINDLVQTKENYDALSEQIHLREILGEEYGLDLRSRSDAQIAEDVIKHEIKALTGQHPKRPYVEPGTLYNYDIPHFIQFRTPLMQSVLDIVRGCKFVVSDNGSIGLPPALTGLEIKIGKGVYRMGIGGLHSSEECAAHPPKQGQKKRDIDVTSYYPSIILNERLYPEQLGEAFLQVYQRIV…
49	DNA polymerase		WWV91887.1				MPERRSELAGLWAFLGQGDKVLCIDTETTGLDIYSPGFQLRLFQVGNGREAWVLRADLFLDVIAQVLRQPRFFTAHNAPFDLKVIDRHVGVTIEELNARTFDTRIFAHLLDPRQPDEGGAGLGLKPLSAIYVDDSAPDTGEGLNAVFRTIRDDEGKLCTKDNGWRFIPIDHPTYVRYAGLDVILGSRLFGELAPTVKDLGMGGLSKFEHHLQGLLMVMERRGFLVDVPYVQQLDSTLEAEADKFATVARRYGVDKVGSTAQVSEALLGMGEALTERTDAGNWKVDKGVLMPLADLDDQWQRIEARTPNPLADAVLRAKRADKWRKSYVGAFLDLKDSDNRLHPFIGGLQARTARMSISRPPLQQLPSGDWQIRRALIADPGHLIIAADYSQVEMRVLAA…
50	DNA polymerase		WLW40594.1				MKLFDLETNGLLPTVTKVHCLVIKDRTTGQKYRCIPAGFPMKADMTIEEGLELLKSGPIGGHNVIKFDLAVLQKLYPDFTYDKAQVFDTLVATRLIFTNLKDIDAGLLKKKRLPGSLFGSHKLEAWGYRLGLQKGEYVADFKVRMGDAYVEGSEWHELSPEMLDYCDLDVEVTDALFSKIEAKEYSPLALEIEHQIAWLMAQQVRNGFPFDAAKGAELYAKLAQRRGELERALKDEFTFWFAPDGGVITPKLGNKTRGTVAGVPYQKIKVVEFNPSSRDHIADRLIKLYGWVPEVFTDGGKPKVDDEVMAKLDYPPAPLITEFLMVQKRISQLAEGDQAWLKVEQGGFIYGSINPNGAVTGRATHAYPNVAQVPAVGAPYGFESRSLFGVESIRHIWPE…
51	DNA polymerase	2.7.7.7	WWT40383.1				MGLLEGMQYYKGERNLTLYWDIETLAYNKKEGRKKPTEYKNVTYSVAIGWNNNGVIDVEVFPSFKAFFNAFLEYAKRKDTITKSRTTIQMIAHNCNKYDNHFLLREMLLTFDNFEIENLYMKHAEDKEGITSINKQQAKKQSKENNIVLEKRVKSSINLDLEFFLNGFHFNIIDNFMKTTTSIATLGKKLLDGGYLTPEQLKTDFNYTIFDREHDMTDLEAEQYALECFKSLDEDQMTYIHNDVIILGQCHIHYSDIFPNFDYSKMTFSVNIMNSYLVNELARFQLLNKWGKEEISYTNYRFFNMNLYNFIKGFYRGGMNMYNPKYVDTIINEPCFSIDINSSYPYVMYHEKIPTWLNSYDEFSEPTNIDINLDNRNQYTLYKMDKMLFNFTVLDRIES…
52	DNA polymerase		UOX40280.1				MYYIILNEPQESYDVAVLLKYRMLTHEGLRDHYVEPLERLGLPKNSCIGLNLENFGKKKPTAKEIREYLVNELLPVIKDCHSKLLICTDGDYFKVLTKKTKVESHLGYVLPCVIPDYEHLHVVYVPNYSGLFYSDSLQGKIDIGIQTAYDFLQGSYEEIGTNVIKYSEYIPCVPSKVKEALERLHQYDSLTCDTETFSLRHTEAKLGTIGFAWNEHEGICIDIEHLLRTTGTGFKSSVDEVRVLLKEFFETYKGRLIYHNCPYDIKILIYYLWMDNILDTEGLLNGLEILTRNFDDTRIIAYLATNSCAGNKLSLKDLAHEFAGNYAQSDIDDITKIKNQDLMQYNLVDCLSTWFVYNKYYPIMVQDDQAHVYTFFKDILKNIIQMELTGMPIDMARTK…
53	DNA polymerase A	2.7.7.7	UKM63150.1				MNKTTEHLGCRQCGGCPLNHLKEGRRCLELPIKESTVDIMVVGDSPIATELIHKQAFVGHGSMFFKKTFGAVLEQWNKGQDEPIKPKVHFTYATLCHQKQEPPTQAIQKCKPRLLKEIEIKKPRVIIALGNGAMKALGYTKAGILQSRGARKWDSRLDAYVLATFHPQYVLQNTGVFETWTKDLEKALWMLKRPKGQPYEPPKTKVDVLYHVPQAITFLRKLRAKKRTVAADIETRGFRFKYDKLLCMGFTFKAGHAVVLAEEVIHDEMVLKELKKTIESENITWVYHNGKFDNKFFWAQYGIKARTDIDTMLMHYCIDVRKGTHDLEQVAMEYCDAEPWEHEAHKYVKESFADIPRPILYKYQGIDTDMTFRVLIEMNKLFDAERKRGRKIDKLFKLL…
54	DNA polymerase family A		UKM63152.1				MTIPEARKLIQDWYAPQPKTKEFMMERRKDPLLGRVYETPIGRIRPFGLITEKNRNGVQNEAGNFPIQATASDLTVWSICRLVEEFDKMNEELGFEAVRLVNTVHDSIIAEVWANEDIIKRTRDTFKRIMESAGKILLNTDVPFVADAEIGHRWGSLYDFTIEESGNIIVHKKTGDISFKELLQERTS
55	DNA polymerase I		WLW40595.1				MGNYERHSGSGYAVTQRYGAGDLKAGKIVFGLLMSAKALGLPYKHIADTFFGGNESPTEDELKAAGGKLKRTFLKKTPALKRLIEAVKESAKRGYLIGIDKRKLHIRSSHAALNTLLQSAGAIVMKKALLILDEAIQARGYKHGWDGDYAFMAFVHDEVQIACRNQEIAEVVAQLATESITKAGEFFNFRCPLAGEAKLGNTWAATH
56	DNA polymerase I		WQZ00942.1				MNFVSLDFETTNLEKGSALNKDNDIVLACWTVNKGGQEIKRRHVWGDELQMQALLDDIEDAEFLIAHNAKFELQWLERCGLDLYDTLVWDTMLGEWVIHGNKKVPFNLDATSKRYNLDGKVPLGAMCIKMGVPTQDIPMSWLQPYCYQDVDICTNLFYSQLKQMEEMNLLHLMLVRCLTCSALAHIELQGCELDAAKVRGEYEKAVAEMAELEVKLSQMAGSINLGSGKQLGSFLFEKLNFTIPKDHKGKPLLTEKGAYKTDKATIAKLKATTPEQQEFLDSYVRFNQLDALVSKNLAFFNGVVENYDSTFYGVFNQAQTGTHRLSSSGRKLKFPNEKKEKGAQLQNLPRQYKSLFTAIDDDYLIGEADGAQLEFRVAAELGDDKVAKQEIVDGADIHS…
57	DNA polymerase I		WWO60240.1				MDKFPFVTFDLETTIRKEFKKKANPFYGFNRVCAVGVKGKGELRPRGYYLLDKAYTDWWIDLLDSTKLLVGFNIKFDIHHAINQSEENYIKWCRWVTAGGRVWDCQLAEYLLGGQAQDVQMTSLDKVAVKYGGNVKNDAVKALWESGVDTPDIPKSLLMDYLVGVAGDPNDLGDIGNTEKVFIGQVQALRARGSMKSVQLNMDALIFTIEAEHQGMQIDVVLGEAIRQELELELEGIDKEIDGYFPKDMPFVFNWNSRFHKSALVFGGTVKYEERTAITTDDLPLKADGSNQAYVQMDVTHYVLMDGTTTDVMPTFETAAKYVTFASGKNKGSFKTKKVKVNDPDKPKSAMRDYYYAFPGYTEGKDKWAAAEAGVWGTGKDVIEELSVTTDVPFLKAMG…
58	DNA polymerase III subunit beta		UPT52991.1				MLESLKFVQGAVAKKEVVEGLTHFLIKDGVVKGFNGMIALAAPIPLDIECAPLATPMVKAITNCDDTVQLTLMSNGKLSIKAGGFRVAIPCTDKETPHVDPEGTLYEINGEQLIQGIKSVEPVMGVDASRRWTCGMLISNGSIYATNNVIIAQYWFGSPFPLDCVIPSAAVKEILRIKEVPTHIQACENNMTFHYPSGRWLRTQLMAMDWPDVNRVLEVESQPYGIDQAIFEGLDKIKPFAEEDPPRVYIEDGVMRTHYEPTEGAAFTINDTQISGVFAIEMLSKLKGIATTADLTRYPAPCTFFGENMRGVLMGVRL
59	DNA primase		UDY80698.1				MDANEVKQILSDNDLISLLDDLGAEPQRMGNNIHCKTICHGGHKHKLIYFGDSRLFKCFTDGCGSMDIYGLIGRVMDLDFYNSFKYVCMKFGISYQGGFAESDRIDTSFFQKFKKQKEKITLKKLDKKILNSYWDLYHQSWIDDGISISSMKKFGIKFSISDNQIIIPHYDIDGNLIGVRARNLNPELVENGKKYMPVYWKKEALKHPTGAALYGLNITKESIEKCKAVILFESEKSVLQLDTMLPNMSIGVCLSGSNMTFHQLDILKTLNIDEVIIALDKEYEEIGSQEEKFYAQKITNIFIDKLSPYYRTSVIWDTEGLLDLKDSPTDKGLEVFSKLFERRIVV
60	DNA primase		WWV91883.1				MTLSDLLSKFDGLEETADGYLAPCPAHADSHNSLRVTVGTTGNVLLKCRAGCQTPAVVDKLGMTMRDLARMRVDEGIPTAKKATVALPATPAAIAGLAMRLDGYGDALRGIGTDGGPVVPAYAYAEERFGIDPDDIARLGLGYVDDIGGGPRLVVPFRDPDGVARNFQARALEKDAAVRWLGPKSPEGGSWAKTGFFPGASGWPEVLICEGPGDALTGAALGYDTIGIAGASHAGNPAIVDEVAGWLGDREAIVAGDGDPAGRRFSATLAEGLVARGVRVRVLDLDDGLDLTDWRAKAGAGFSREVIRAIAEAKPVASREASLLAWDERVYALSDLGGARYLRDYVESIGSGVKYTEEVGFLLLDSGVWRKDDRQATRTHAQEVADIVKRLALEAAKAA…
61	DNA primase		WQZ00929.1				MTPRDDVILSYSGIEDGVVLSSQDCPRCMGGQDKERSLSVGKNDGFLWWRCHRSSCGFRGGLREGGGSFNGPSSSRVRTARKYETQRLPDEVALMLAEQLSVPPETFSENGWSYTPDYDGRGPRVIIPIRDPHGIRRGMVFRSYWGDKPKALNEIFPDTGESIAWMRASKYGRVVVVVEDLPSAHRLMCAGVDALALLGTTINEARAVEIRSAGFTKAIVCLDNDATDQAVISILRLPSFTSLFNVKALESEDVKDMDDASFTKFVSEVRAMA
62	DNA primase		WWO60236.1				MAEWMPPEEWLATAQRLLVGRKSARMQHHCGVDDSIMLTSEGGVLSAYCHRCDTFGRYQEQESTADMLARLAAEKEATDLVRQSVELPEPRVYTLSEWPKADALWFYKMGLSPQKIAQLGLYWCPKIGRVVLPITVDGRVVFWTARSQTRSPKWLGPRVDKVGLVARYGQGNLIVLCEDPLSAFKIGLVTEAWSLLGTKLRPSTAMELARDGRPVVVWLDDDKGRKNLKNPGQDSAAKIRQQLGVLGVETRNVTSDRDPKYYEPEYIKEKLGVID
63	DNA primase small subunit		UKM63140.1				MANFKYLDFYSRYVKISLRDIASNGEVMVKCPFHNDSNPSMSINVKTGFWKCQACDAGAKLKKDGTYTEGGGDAIHFLQTVHDLKFADAAFWVETYETTGQIGFPIDKKTVHDFHQDLLENKTYEEHLKYFMKKRLLTLETIKDFGIGIQAFKGQLRYTLPVPDENGYIVNVRKYAPDKHPKMINYAKGYGQARLYPLDRSFMDAKIVVLFEGELDALLARQNGIKGAITSTGGASKPIPEGTEHYFLDKVVYICMDADEAGRKGAQKAAAALYKYAKAIKICSFPEGMDYTDFIKAGNGNKEFAEILKRGEKYEPETTIEINAPEKKEDELEYKEVPLYKAMYDVQYHNQSLAIPVRINGKGESPHTVPKTLEFKCAGYSAEKKKCQTCRFANIPDPA…
64	DNA primase/helicase		WLW40590.1				MKDDSTFVRHIPCAVCGSSDANSLFSDNHQFCFSCETYVRGDGEAESNKPRKQGVADLITGDYRPLLKRKLTEDACKKYGYQIGEYKGKVVQIAPYFDSSGVIVAQKIRDADKGFTVVGDSKAIGGLLFGSQLWSSGKKIVVTEGEIDAMSVSQAQGLKWPVVSVPNGALGAKKALSKNLEYLNGFEEVILMFDADEPGRKAAEECAELFAPGKCKIASLPMKDPNELLVAGREQEIITAIWQAKPYRPDGLVNVVDLREEIKKPTQMGLPWFVDELTRLTYGRRDGEVYGLGAGTGVGKTDLFVSQIAFDIVDLKQRVGVIFLEQKPTETAKRVAGKIAGRRFHVPDSGWSEEELDAAVDRIGDSLVMYDSFGETEWATIKGKIRFMVVSEGIKLIYL…
65	DNA replication licensing factor		UPT53025.1				MQLFPAEIKAFPQWAVAAANKCPLVYDPDLGKLIAADTTDPDMLMTFDSAVACAAHYGMPYVGFVLTDNDPYCCIDLDVKNQTNEADPKKWTTPEQLNRFTQIMTTFDTYTEVSRSGLGVHLWLKGDTGKGRRRDGVEVYSRERFIICTGNPVQGYNKPVEERDHYLTMLCNEIDLNRKDYEIELVELPEIESDSDLHAKALAADNGDKYQRLFNGEWVEMGFPSQSEADLALISMYTFYSPSNEQCRRMFRYSALGKRDKANKNNVHIDRCLRMCRGRMERERIAQENVAQMAAQYAAKMQAAHDAVTTIAEQPMQILSTQGLVDLPDIETTATKIDWPPGLTGELAKYIFSCSVRPVKEIAIITALGFMSGVCGKAWHIPQSGLNGYYILVARSGVG…
66	dNA replication protein		UDY80728.1				MSNIIKRRKTVQYAQIHNSPLQTLEDIRSIGLIAHLMSLPETWEIRKMQLYSKFGRAAISHAIKELEEKKHWIDIKYRNGKKNEHVYYISDIPFKDEEVEELISEVQIDFKIMEISEAFKHLLSIGENQQLKESRQINDFSIVENQQLNINSSFSTVENEHLLNKININKINIKEIDINKNLNLNPKPVDIYEILWDCDIPQELKNRIKVMIVNKQISLNSSQILEIEDAYKYQISKGFIIPNCSMEDSDGINDYEFSNTVVKMLARVRDIKNMRGLIKEWVEQAFAYKKEQFYVFDYSSTTKSVLYDWLNDDK
67	DNA topoisomerase IV subunit B	5.6.2.2	UDY80729.1				MTTNNDKIRVLNDREKAREKISVWYGSRDNYYHGLKEVIANGTDEVINNFDKGVVTVELHDDLQTITVKDTGRGIPIDGETDGVKNYELLFRTLFAGTKYETTDSTTTGTNGVGNTVLCYTSSIFHVESYYNGYKHSLKFENGGELVQDLKKEKCDKNLHGTSITFKLDPEVYPVITYDKDEVKDIVKRFAVGSPKVKLIFKHKEELHEFHYKSIKDYYGEIVGNSSTSPVVTSPETLYDDEGEKNSLELIFSTTPEPIQESYLNLTYLAEGGSLNEGVIAGVRQFANKYCKDNKLFPKGVTSFSTSDIESSISFVLVALSNKVEFQNQTKLSTNKKLYRKIAQKHTVQLLEVLKVENEKGLKKLINHLLTVQKHNAQSLRAKKALKKKLTEKVDGIGN…
68	DNA-directed RNA polymerase		UOX40315.1				MAIQLSQIHSYLDARNGLVALKNSEHVNDYQLQEAIEHLYSRRNVNKMIRTELESDESLGTALYTCARMLELWIEEDHYESKNESKKKLIGWDLEEMLLNFMTVLMQQDFGYFELTKVVGSMVQFTPYEDYMEGVKRCAEILVKMAEADLFDIVPASDSPRGQICISLPYGFEGAVAEAIDRVKFLPPMVCKPKKIKRNNQSGYLTHDSHRITKRLQRHNKDICLDVLNIVNAVPYSLNMELLQRISDTFKVDEEKDLDVETQRKLWEAHQERTYKTAIEMYALGNKFYEEWFFCYRGRMYDRGYEIHLQGNSFKKAMIDFHEQFETTGWEAYAEDFDFELPTIEEEYFSDINENSEVQDTNECLDETSNYGDANVSFTDELQEPTFSSQSTFEYVGHL…
69	DNA-directed RNA polymerase		UOX40316.1				MSNVLTEFTPFEYLLIHIAGALGKDKLLFEERIEYVKRHARELHKMVDDADDKPAFVRGLIELENYRKGNFNSGMMCGLDGTASGLQMLSVMSGCVTTANNVGLVDPNKRCDVYTEGVYQMNKLLHPSKHILLKADGNYDGLTRDDVKDAIMTKYYGSVARPEAIFGKGTQELAVFYAALRQMNPGAEDLMEDLLGCIDVMRTQYSWIMPDGFNVICNVIAETTKTVEIQELPNRSGNPSTFSHIYKFIGQDPSYVATAANGAHSCDSLVVREMHRRVNHDKEMLTKALSSVRGARVTDRSQFVSVRMANAIVNGEAWHTEITESMAGQLAEIIEDVLEHPKYPLVTVHDEFKSCLPAMGVVRHHYRNILAEVADSELATQMLRGMYADNSVVYHKQRG…
70	DNA-directed RNA polymerase		WWO60249.1				MHATQRENELEVYGFGRDRMRQSIEVNAEKGRAHNNPSASAVNKRFVLPLAAMVKADVEAKKVGRLQAHVALLRGMDHEAVAYLAVRNCLSFLLEPKSNFDSDKPDGRKCITSVGRAVYHEHLLTQFSDVHPVLFNHMVNDLDRRLSVNESHRMRVLRDQSKKAGQNLREWSVAEREQVGAYLVECLSKLGMVSISNDRTRSNFQINNQIIVSINPDVMNLVSQIDEHVINYAPYFEPCIEPPKDWVAFDDGGFHTNEMRRLQPYLVKSHPSMRDNYRQADLSQEMKCVNAMQRTPWRINNKMLDAITNVAHTFDMKEIISQAENPAPRRPDWLTVETKTAEMNDHQRREFKQWKRETANWHTDNRMRDIKSGRMANALRIARKYREYSSIYFVYFLDF…
71	DNA-packaging protein small subunit		WQZ00983.1				MDQPNKPTLQEQILELYSDGASDAEVAGSLNLPKARFYELYEENVSFKKIVDIGRTKAEAWWNAVGRRNLLTKGFQGPTWAFNMKNRWHWADKIDVGEKSGETSHTVEELERDIAKTMDNISRSAPHLHRKIMEGGDGSE
72	DnaB-like replicative helicase		WQZ00931.1				METKILGAAMAARSTYDLVSEHLVDKDYSKEYQLVKKAVGDYYERDPNATSVDHELLIGLIEGSTSNKKHQERFASYIREAQAHGTSASNVDELIIQGKKIAVGQKIAMAMINHTDPNELIAEYQKLDGISTLADLNVKGIEILDSTNFADVFTKRKDGSDLLKVYPLALNNFLKGGVGPGHHIVTFARPEMGKTAFNLTIACGFANQGAKGIYFLNEDRLEDVYARAVSCLTGAPDEVVAQDIAKWEEIAMRRGLGNIMFVSLAPGSPSDIEKFVMQYEPKWIIVDQLRNLQMKETNKVLQLEYATSALRNIGKKHGIIVVSTTQAGDSAEGKRILDMGDIDFSNTGVPAQADVLLGIGASREDDEKGERYVSICKNKRGGGHGQVPLKLLAHISRYR…
73	DnaQ-like exonuclease		WQZ00960.1				MSKILVLDIETSPNLAYIWGLRNQFIGINQLVESSEMLCWAAKWKGEDATMTSSQFHNGKTEMVKAIHSLLEEADTVVTFNGERFDLPILNQEFLFAGLKPPKPYMSVDLYRTVSRRFRTPSNKLDYWLKRLGIEGKADTGGFELWVGCLNNDPVAWKHMVEYNVTDVVRTEQLLDRLLPWIPHMPMETPTVNVETGEVQVTCSCGSTHIQRRGHKRTASGLYYRQYQCQKCGKWFRERTNDKEIVKSPLVHAGQI
74	DUF3961 domain-containing protein		UDY80736.1				MERIVQLSSRKNLTLRQKIGILILMTLEVISTVYWKINEYFGIDEHVSDRIWFYGFYGFCITVTLVTLIIVNIPIG
75	DUF3967 domain-containing protein		UDY80700.1				MGIYVKIDDVAKAVGLSPSTIKKYYLMVEECGYRFNRNNQGQLIFSDEDTEIFRKIIQLKNEPNMSVQKAVEEVVSNITSITIYKESSNSYNIDLSNDINEIKEFIKTQTEVNKALLSELKDTKEYIRGKLEERDQTLMLALKETMETKKLIAASQNKRWWHIFKKSHNSHD
76	DUF5052 family protein		UDY80694.1				MKKKIAALLLTISLVIVLTGCGESWERTKKDLVSEYTGGLERVVEVINIDGEVIKRYEGKFDVQADQHKVKFIQDGKVVILYRSATDIIVVEEK
77	dUTP diphosphatase		WCS66612.1				MNLRVKIKRMKDVELPKYARKFDAGFDLVAAEDVVIKPGETKVVPTGLAFEIPPGYELQIRPRSGMSRETKLRVVLGTIDSGYRGEIGVIADNNFDLPYIVHAGMRIAQGVIAPVVTAHFVEVDKLSDSERGNYGFGSTGVK
78	dUTP diphosphatase		UDY80713.1				MTLQFLLDSQLKFQKRMGYDLDSMDLQERAKYIKEHMLWATDELHEMLHEVPFAKDWSSKYLKWGPEKLEIQNKLSKEEYIDFLHFAINVGLALGFRNEEEIISMYIAKNKVNYERQETGY
79	dUTPase		UKM63096.1				METLNRLFKQQREFSDRVIRERNINFTQEEWLLKILVALEDEIGEVRGELNWRWWKNKKPINVPALHEEIADLWIFLIQLTDIAGLSAEDIVAVIDAKTAENHARQDGTSKKKGYAVDELND
80	endo-1,4-beta-xylanase C		WWO60262.1				MHFRLFDRPLIVDDPLSQLRISGVYDDYDPGTPYEGRVQIINSVGKCTVEVLDSNLPPGAFVYIDNISKEVVVKWPKYTPPVETISLLENGDFSQGDTGSWTNTGEGNPFVIEPDSDGNMSMKFKSGFYDGHFSRSPLAPVKNINRPITLTGQIAQGKSSKKKLLGSVLLVWFNEKREVMHWSEGNWVMSGGGYQEAKVIAAANHPDVKFVCAQIHFHRNGQNHPGWADNIKWDHVWEKGYNEDEMKFVTVRVTDALNNSVVHRGEIEERALWATSTLYPTLVLEQISPNQQLSSVLIGAAKNSEPMDVMTPGIADFRVTFKTNVNETKYPLDSIGTSLTIKSVSLKENVKSTTLETDKLTPGMSIKSTLLWRNAVNTAYPVEGVGPKLAITQVTFK
81	endolysin		WCS66571.1	1	COG5632_NAM		MEIRKKLVDPSKYGTKCPYTMNPQYITVHNTYNDATAENEVSYMIRNNNEVSFHIAVDDKEAVQGIPLERNAWACGDGNGSGNRKSISVEICYSLSGGDRYYKAEDNAVDVVRQIMSMYNIPIENVRTHQSWSGKYCPHRMLAEGRWNSFIQKVKSGNVTTPPPNQKRNVVEVGGIGGENLADVVGALNSVHMTGNLNLKSDGYIYPVTDPTSDVQLKAFTDYLDRKGWVYTVK
82	endolysin		WWV91854.1	1			MADLKNHPGMWLRDDAAAALNALEDKYGVIKITSAGRTKGEQQEAINRWIKGGKYNRPPYLYQPAAPAETSNHVKNGGEAVDVYNYTDDRAKLNEFGFEWYGPSDPVHYTFRGWAGNKPAPAPAPAAATGDGSEGAGDPGGFNPFGIRWSKGLQKVARLYPGYRNGAIDGKFGDGSMAGFAQFLRARWGYVGNDDLGPVMWAAIARWLRANYSYVGNDTPGPNMRAALLRAEARNFQELPA
83	endolysin		WLW40601.1	1		misannotarion, blast hitns suggest dATP/dGTP diphosphohydrolase domain-containing protein, no InterPro domains, no paper available	MDAAEALNDLRDRPVLKDTNPKDAVGSTKLPLDLVPDSLSVFAALAFTEGATKYGAYNWRVAGVRASIYKAALERHLKKWWNGEWADKKTKVPHLASVIACAAIILDADLAGKLTDDRPPAVDLSSLIDSLEANVRHLKDLHRDMNPKHYTEVNKNCPAAPRRPCAPGVPEPAPLP
84	endonuclease		WLW40587.1				MATPKPKRGLSQSQVLLVHGVRSGLEEKVCKDLRDKGVAYEYEAVKVPYITPAKPHTYTPDIILPNGIVVELKGHYIPEDRAKQLLVKKQNPDLDIRFVFSNSKSRITKRSQTTYADWCRKNGFVFADKEIPNEWTEEPPNERSLAALKKLRENK
85	endonuclease		WEM05543.1				MWNAARQRAKVKGLEFSITQDWVEERLQAGRCEVTGIPFDFTFNRIWSPSLDRVDNALGYTPENTRMVVFIYNSAKNTGTDADVLQMATALVAANDN
86	excisionase		WWV91893.1				MSGSPARINPDSRGVLYAALGVTVALALASFLLSYAGLVAVAAWAAVPSWLSWAVPVTIDGAILVYTLAALVFRARGEGARVAWLSLSLFTALSVAANAAHAWDAGQADTRAALGATIAGLAPVAVLLTTHTIARLIIAPPTERTTAVPERDAWAAAAERLWAADALEQDEPAPLSLEERDARIRELAESDLSLRAIAREVGVGKTTVSRVLERGAVAGNDGTTESVASVA
87	exonuclease		UPT53008.1				MTVYVAEKTMAAFEEAVRRDQGGKFREFLGVVIPTMDDAYRPESGSRTHLGASLIGRPCARALFYGYRWAQKNNHSGRLLRLFNRGHLEEARFIALMLAAGMQVYQQDAEGKQFRISEVGGHFGGACDGVVIGCPDVQPGMPVLTEMKTHSDKSFKKVKAKGVKEAKPEHYVQMNVYMRKLGLGAALYLAVNKNDDEIYAEILPFDPVCADMYIDRGIRISTSIMLPERVSTSPTWFECKYCESAALCWRGAMPDMNCRTCQYAEPIPDGTWRCNFHNATIDKEQQKAGCKDYQVADYYGKE
88	exonuclease		WWV91860.1				MLKRTPYRNTKKAADIGTAAHDVFERMAGGEPMKYVSDDLRPFRDHFEHFLDTVQPEFLLMEETVWDDEHKYAGSFDWRAKIDGMTIWGDNKTTRSGVHAEVGLQLSAYRYAKHILRPDGTRTPNTPGDGAAVLHIRPEGWHLTPVRADEECFEVFKALRKVFEWDVLKPTVVGVPVASGPGTGSTAPATARRRAPRARTTGLAA
89	exonuclease		WWO60242.1				MSFLASATASIPMPGTAYRETTPGRILLVDGDYAAYYHSGKDDTHWTKGRDEFLDRLVQAKRTTGSDLIEVHLSDPMTNKGERFEVSVTKPYQGNRSGSEKPANWQHMRDFLSAGHPTFKVISWTDREADDGCAYVATEAAKRGMLHAVHYRDKDFRMFPGIHSDWTTLSTLEVPLGTFYKLGNNGKQFGHFWFWRQMLWGDSADHIPGCKGIGEKKSNDVLTGVRDNADAERVVVELYRSKYGPVWADVFVEQACLLWMRNDADASLLNFMQILSGSYEELDDASFRMEDRVAKLRVG
90	exonuclease		WWO60244.1				MTRVTFKQLLKRAPKTGPKIICIDIETFPIEFWGWGMFNNNFSVKQIKRDWSLMSFSAEWLDDDGNFYVDQSKEKDVFNDRKQAALLHQLLNAADFVLARNGKKFDLRKIKARLAILGFPPISPVSVIDPLLLNRNEFAFTSQKLEYTTGVIVPELRKYDHGKFPGFDLWIACMQNLPGAWDECEEYNRIDVGSMKAEYLKLRGWYSQHPNIAVYYTNKGDKFVCNKCGHDEMVPQDTPARTQVGTYQLLQCVQCGGHSRGRKLTTSIEERRHITVPA
91	FAD-dependent thymidylate synthase		UDY80709.1				MPKNNNLEPVKLPMELRFGEEPDFEFVNDLEHINVELVDHTPWQNIVNYLPGYVNATWADEPGQGYDMEQVVEDIEKAFTFKTLPSILETIRLTFRIEGISVQDVTHLIRHRTFSFSAQCTGDRWLTHHTAVVPEAIQNSPEFYERYKKLTYECRKLYQDMIDSKKISIMDARLILNKNHDNFYYASCNFKDLLGFIKQRIDRQIQPKSDNIIAYQMWLAVCKVYPIAHLNIIDFEMPSFHYIKNARNGHATNLYFPEENSDKFEWNEKDFIYQAYREEINGTNPPEGPTIFQKMFAEYKKELEELAVKSKEYMENLRGGKI
92	flavodoxin domain-containing protein		UDY80689.1				MSSPILLVISSKTGNTRTFVDFFKEHCSREVIVCEDYSASLKDYDKIAFGCYTWGNGKIPKQLKEFLIKNHHLLKDKEVFIFGSGNSIYPRFCGAVDGVSKICSDSGAKIVGTFKFEQRFNTLNFDKEEIDNLIEIIKEWSA
93	gamma-glutamyl cyclotransferase-like protein		WQZ00915.1				MTASTKPLAPTEPPKKQEKPKEAKLAPAATVGKNSLLPVFVYGSLKKGYQLHDHFLKNQMFIGNATIKGYSLISLGQYPALIQVDDDSYSVAGEYYLVSQEVFDKLKAMEEKVGYTTEKVDGNFTADQRIAGCKDAKFKAHAWVFAGIQVGTASWATTNYQGADWLYVDFTEPNDTE
94	gamma-glutamylcyclotransferase		UDY80724.1				MMNKFFVYGTLMSGMSNHNILIQEAIENIEPAIVEKKDLYIHECGRFPCMLEGTGKVLGEIITIKPEYLNISIKLLDRLEGYYGLDDDMNLYHRILSHCKAHDGSLIECYMYLYNHKRKGLGEPINDGDFRKHMVGVV
95	GIY-YIG nuclease family protein		UDY80688.1				MYGYIYETTNLVNGKKYVGKKTGPFNESYKGSGRLIKEAIKKYGSENFQTKVLEWCDSSEELCEKEIYWIKKLGTLSKYGNGYNQNLVSAKGYEGQEHSEDTKNKISSSLKKAYVGRKNVNYGRKLPEKTRLKMSLSKRAEKNSFYNKSHSEETKLKMSETRSGKGNHMYGRTGKSNPKSKKILIVKDGIITECFSTREASRITGVSQNSVSRLSRIGGTHQKTGYTFYYEENYEDRRNSL
96	GIY-YIG nuclease family protein		UDY80746.1				MTEREDYWIKKLKSYENEFGYNIAEATNATYGMLNKKHKKETIEKMKIINKKENNPMYGKKLSKEHRRKIGMHFRGITLEEEHKRKIGESNRKFINIKIYYKGKYITTKRTVEEAAEFVRENYGYKITTRNLIAKMKAGEEYRRKITFECDIIKKKRAN
97	GIY-YIG nuclease family protein		UDY80745.1				MRKVKLLLASGVEIEVFEEIKREPGIYLIYNENTKYIYVGQSTDCYRRMNHHFNHLRIGIKKRAD
98	glutamine amidotransferase		WQZ00925.1				MCGIHGIINSKLSYSKPACDFIRQSFVAGSLRGMDSSGLFQIGATQKSVFLHKDAVHGSDFIQQAKAEAIIRDADTSLFTVCHVRAKTQGAVNADNAHPFVGWTEKNERVIGVHNGSLTNWKSQPGGNDYEVDSAWAIQQIAEHGHAAFPKLQGAFSIVYWDEESPRKINFVRNSQRPMHFLFSKDGTSMVFASEPGMLFWIASRAGFQHDGKVRELPVDTVVTFDTSGAKLTWETTKVKAAPVSTYGGSHYSGNRSYYGDSDWGDYRNDYGRGGDYVRSEKGSDYRPPEMVIALGRWQAVLAGAAIPEGNSTRVTNVRPLVNTRPSCEVGAACDAPFLTDSLDDEEALGDDTFAFTSDFKFPTNLIPPRKFLKATDGEITRAQTSKIYASLAMVEWET…
99	glutamine phosphoribosylpyrophosphate amidotransferase		WQZ00918.1				MCVAAVVPPGKRLSEDVLRAMHQSNRDSWGFGFWTPYATPNPPGSTRPEGFLITVKNTTTSDDMVESYDKALKIEGRNEKPHLVHFRIRTSGLVNHVNAHPFNIKGGLLIHNGMLDGHDGGNYSDTYYFSKVFGDHLPKGITPEQKEFLGKLVGSYNKIAVLHDDGSTTIVNEDKGSYLDDGVWVSNTGWKHNLKR
100	glutaredoxin		WCS66610.1				MATKIIMYTGSTCSKCKRAKEMLTNTPPGHEVELIERNVDKNESDMDCLRNIINSSSLPTFVIPKSEKGLDIFNKDTYHTYIGFDENIGKIMGHIGL
101	glycoside hydrolase		UDY80752.1	1		ambiguous name	MSIKFMTWTLHAPSTSTFEQYKKVADGEPWYSSNYITVDPDGVKKIRDHRQRSFIEMIEKYHEKIYSIGLHEFGTAEDGTIYNMGYGTHAFSYKVLNDAKTDIQYPVKRSLCYLMHAYPNIKWTIQLLCTTNSVGNRVEPVLDNVNGAQDTMIFELKKIAELYIGYGFPIRGIEIDFEKTTTRQGEDIKFKDLLVRVKNEVCIPLGLELRVNLFAMTGEYEPSYYGWHNYSTLASGVDINGNQSIDEFQLMTYDFSWGGSAPGPSTPLWWLERVLQHVRNVLPPDKTFIGNAGYGRRWPLDERRMGVTFDYKQLMQAQNGMYVHNDGSTSPDGNFYFRDQDFIPFTGFNDPDSDYQITYLHVYDSFKVDYGTLKGNIVRPASQGYVTTYSTQQNPIFTG…
102	glycosyltransferase		UDY80704.1	1		ambiguous name, classified in paper as "additional function", not "host lysis (PMID: 37275144, Figure 2)"	MNNYSGKKVAILRGYPRLIDGESTSVEEMFLWGLENDVEFHTYYYHSPWKRKKPEYKDGYLHKCTIFSRENIDEIVNEINNKYDLVILINPAKPHSGLKKEDVFEFHKMYKRITPVKVQMQHTSFVKAIKETPFCWSYINESDAVYNHSSESYYMNALVKKLPSKKDRAFPMHLWTNVKKYQNFYKNTVREKNLTYIGRFVLYKGPRRLLDISEAVHKAGIQPVIYGMDTGIGCKQQILSHPNCNNLLQPTLPKNENPIVPTYGRIEREEVLNKFNQSLFACTLFKFKTGIDKSFYGDRLEYTMQEAICAGAILVVDKEWAEECKTVDGVRYIDIPNFAIYMDEKNPHDAIQEMKKVAESPELQQLYRDTAFKVLLNEYDNSIVLPKLMNQLFNITKDP…
103	GTP cyclohydrolase I		UPT52996.1				MNSEITLDIFHEDAATGIINISTPYTGENEMQHTQKIEIPNGVDPEVVMNVARTLLKLEGGNKLRDGMKETPVRVAKAFKTWFSGYDIDIKSLFKTFEDGAQGSDEMVIVRDIPVYSHCEHHMAPIIGRAVVGYVPNGKIVGLSKLSRVVDAFARRLQVQERLTNQIADAIEEHLNAKAVCVYIDARHMCMESRGVKQSCGSSTITKAFRGATSRQGIVETDMGEIWRREFLEACK
104	GTP cyclohydrolase I	3.5.4.16	UKM63146.1				MLTEKQIEKLGKVLERPVTTEDLTQAEIAMKGIRAIINSAGDNPERDGLHETPFRVYKAFMEYTKGYREDPKEHLKKTFEVDHDDIVLVKDIPYNSLCEHHFAPFYGKVHIAYIPSNKITGLSKFARLADGYANRFQVQERLTQEIADAIQEVLNPKAVAVIVEGTHYCMCGRGVKKNGAVTVTSTMRGLFRDNAAARMEVLQLLK
105	guanylate kinase	2.7.4.8	UDY80718.1				MIYVLLGPTCSGKTTTLKQLIDIGYESIITYTTRPKRKNEVDGKDYYFISERQFEHLDESNLLVAKNTFKNAFGTEWHYAINRQDVDLTKDLVVITEPKGYRDLVKTFGKENVTSIYLNTNYEIRLVRGLNRRDQVNELFRRLLSDEEDFRGFEEEADHIITETTRVGVLDEVLKIIHGGRKS
106	HD domain-containing protein		UDY80703.1				MSGYFNRGKVRMLGDTTILGLGEIVRYNNRPKIKNENVAEHSFYVITTVLKIVKMFNLSDDVKYKALEFATVHDIPELMVGDIPYDTKVNNPALREACEQAEVIALEQNMPEYLDSYKKFLEEEKQETIPYLVTKLADTVSVLQYSNREISLGNQTPQMRDINEGAQERVARLIQKLEDKIAEESK
107	head assembly		WLW40605.1				MVDTVVIKSADQVPQEDQAHIDAMVAKVDASNAPPADPSVDQLKPTKPEWVPEKFWDAEKGEVRIEDLAKSYGELEGKLGAPNKGEPGAAPNAAEGQPTDAPAQDDAQAQLADKGLNLDEFSAEFAKNGDLSAESYEKLKKAGFNRTIVDQYIAGQRAIATQYQADIKSVAGGDDGFGKMVEWAKTNASPEEITAYNKAIDSGDVNTAKLAVAGMFQKYQDANPTEPSLVTGRGGAPAADVYESIQDYLKDSRNPEYKSNPAFRAKVIAKLGRSDIL
108	head closure Hc1		WWV91842.1				MLAGQSGAAVTRLRPGTTTDTYGDDVESWTAAERKRIPRAQLQRGPSTETEGERRLLENEALLLIIGAFDLTEDDRVEFAGLVWRVEGTPLVRRSLATGTHVSARLSRVTTS
109	head closure protein		UDY80764.1				MNPGKLNKRVEIMELGQVSDGGGGYEDAFIPIKKVWANIRPVYGREKWQAQQAQAEISHKVIIRYTDAINRSHILSFNGKKYDIQYIINIDESNRFLEIQVLERQ
110	head maturation protease		UDY80768.1				MNLKALKEKRNDLLNQADEIVNGAEKEVRSLTPEEESKFSELENEIRQLDEQIKDLEARQHDGEEIQDTLEEREMDKKEKEIRALEQYLRKQEGEEVREMLQKTDVGAAVIPENVEGTIVQKMEETSPVFARARKFPSTSGTLKIAKETAVDIAGFVGEGKDVAEGALNLTDVKLTQKRVGAAISLSNQFIHDSAVNIVDYSVNLLSRRAAKAVEKSILVGEGVDEFVGIKGAAGIAEVLVDGKLVIENLLDLYNAIHPEFLDGSAFIMSRPFFNLVAKLKDNNGHFYMQNGVVNGKLTYTLFGAEVIVTDVLDKGDTVGDVPVIFGNIEAAYAVMIKKGFALQHVTGDTKQALRGSQLLVLDGYMDGAVYNEQALAKLVVEALPAAE
111	head maturation protease		WWV91838.1				MAVDYDRLARAHMAKQVADTARIQAAMVRLWDETIDPADLTGSFTVFRERALPLIESGRSISKAEAQRYFEAMHNVSGLDSKLADVYEKGWSPRFARSSLSYVAGKPLARAEAIRRAGGDPTAELEKARDAVLGSAKRHVLNSGRERIIGLTKTTGYGRWARVSDGAPCAFCLMLVGRGPVYTSTTATFRSHDRCGCSARPVLATESGWSEQARQAQALYRKGNGLVGLRQLLAEERESEPAPVVSITRSEPVAEVDPALALLLARLVRARAA
112	head protein		WCS66550.1				MQKIDKLIISLNEWIEKANTDDFTDSLPADLEVLDMLPGYVEDFEKEIAKLLRKQKKYFIDGIKNYTKKDAVEKGIKIKDIINFVTGSLFGADTFAKSLSKAARKFLDYTMKDMTTAFMNAIDPGIQFNIFSKRTTKWIDSWSDELGKIMKINSHKAVERILNEGLEKGKGIKEIARELAKLPEFDRKRAKTTAQTEVLAACSASQFESYRQSPAVTGKKWRHSGAKNNQPRDNHVAYDGTTVPVEEEFELPGSGERCMFPRDSSLSAKERVRCKCVMSPAVDNNILGLSEEEKQKIREETLKELSK
113	head scaffolding protein		WWV91839.1				MTDDNKTQTPPWGEVENFDADKAWTLILNLRKDVETLKTDKATLTTERDALVDEKAAAASAGQTEAEKAEAAAAKTATDLAAARKELWIERALRKHSVPEELVEFLTGDDEDAILSRAAKLAGLPAKPADEAKTEPKTEPKTAARPQPALTAGHGGDENVFDADAIVSANFG
114	head-tail adaptor		WLW40604.1				MEENKQEQKTAAAIYHKLETDRRPFLERGQECSTLTIPTLLPKEGHSSGSKLPTPWQSVGARGVNNLASKLLLTLFPANAPFFRLAIDDFTIEKLTQQEGMRGKVEEGLNKIERSVMNEIEGNAIRVGAFEGLKHLIVAGNVLFYLPPDGGVRVFHLDRYVVRRDPMGNVLDIITKENVSPDALPEGLLPPEKEGKADERDVDKPIELFTHIYRDGKKWRVYQEVKGKKVPGTDGAYPIDKCPWIPVRLTKIDGENYGRGYVEEYLGDVKTLEGLAQAMVEGSAAAAKVLFLVKPNGTTSINDVANAESGAFREGNKDDITVLQLEKFNDFRVVMDMMTSITERLSFAFLLNSAVQRNGERVTAEEIRFMANELETALGGLYSVLSQELQLPFVKRIMY…
115	head-tail adaptor Ad1		WWV91841.1				MTTRPLPPPLSALETRLGFDAGTLEDVEKTRAEEALEDAVTLVLAEVAPATANRWTNAAPRIVELVVLTAARRGYENPRGINQETLGEHTVGLSESTGVYLTAREVMQIRRAATGRGSFTGSVRTPSAYASDPDALTAYVPVDGSRPVPFLHVPEVL
116	head-tail connector		WCS66555.1				MPLITAQELIDYTVLPEVKKRPVPLLEQDILEAETEINNIPNIANFSDQTKFPVIPEVVKLACKKLAQYYAYTNADTTAMKGIKSESVGGGDYSYTKDSSSIIKPDVLNLLKGFIPNAGKNKVTFKMRTI
117	head-tail connector protein		UDY80765.1				MMLNGVKITEIDLDLVKEYLRIDHNDDDRMLSTMLISAKSFIQSYLKKKFEEFDELPDEFTIACLAIVSHWYEKREIQGDKNTGKELSYIFSGLLDHHRNWN
118	head-tail-connector		WCS66557.1				MANQITTRGFREFSAKLNRMANGLDQSVSLWLESSGFQFLEEVQNQIISLAVVDTRRLLNSFDKGGDGNIWRSSDGGLILEVGTNLEYAKAQNDGWQQVRRFVPGKWEGNNFEYDPHAPTGMMLTAKFIEGRPYWDNAIAIYERMFQTAFDRQFRQWVHGG
119	head-tail-connector		WCS66556.1				MSLQGMMVHECDIYHLQKETKSGKYGQPGEEVYSYSDNPDIAEQSCFFAENVATAAPDTIQSSPNQLNTEQIKVLFMPGSDVRHNDKVIKKNTNVTYYIRNPFPVVHPLTGEVNHIKAIAERKSEPWLTK
120	helicase		UDY80697.1				MTQASSTTNFNVNSLNPPRAVYSVLGNLCKNPQQLRDPEIHLSEKDFAHEFHKIIFSAIHNLAYSSGDTTKIDEVDIDNYLASYPKLYKIWEKHNGMAYVQDSIEHANTETFKSNYERLKKFALLRHYVENGIDVSDIYDYKSLDLSNHDKGMKKLDKMTIQEIIEHYTMKMLNIRDEFRVGQESKDFKAGDDLDTLLDDLNKEPEFGYPFKNGFYNAIFRGMRKTKFMLRSAGTGAGKTRQALADMCNVSCDTIYDLDKGRYVSNGPSYPSLFISTELEKREVQTIMLAFISGINEQVIKDGRYSHKVRERLEIAIEILKRSPIYCVYVDDFSIADIEMIIERHIIEHNVQYVSFDYIQMTPKLSRTMANAFGLNLREDQILVQFSAALKILANKYDV…
121	helicase		UKM63135.1				MDMVRISFDGSKKIKVEGPKKLLLNLAKNVPGVNLSKTKTVVRFYKDEIVYLFVLKLVKAYGNYEIAPDVKAWATEEALKGKQLARIKQLDDEELEIPYSDKLRKYQRVDVKAMKHMKRLILGNEPGTGKTLESIAYCDEIGAERVLIVASKSLMGGWYNEIKRWSSNPDVTIIPVETQYKRKEKILANFAKNSRFNIINYEMLRDKTFFPIWSQHWDVVICDEAHRLKGRETQQTKGLSRVKCDSLILATGTWITNNHHEVFQLLNLIEPNRFTSYWQFVERFCETEQNYFNARAKNIVGPKNLTAYKYMMNRYLIQRRKRDVLTELPQVIHKRVPIKMTSYQEKHYKELQDEMMTTFLSESSAEDTMVVTPTVLSMYAKLRQITLTPALVGGKDSTN…
122	HNH endonuclease		WWV91863.1				MGPLRVPERLTCLEHTSRGSTTARTASSSSSSTRMTLSAPEPSSAPTPPPAPHAARPPPPAERRPATAAESVPASSAPATPGRAWRSSPNDRPRSHHRRQRRACRRRRPHRRRRELLGRPQPRHRRRGEAHGVAREHPARSAHERLPLRRLLDHRRFPQALRQAAGGRRVTAPVSAIHGDRDDLLWLAGLLEGEGAFDAHRRRYPRVRLAMTDRDVVGRAASLMDTTVRSSLKRAPASPTWHAEVSGPRAEAIMTELLPHMGARRSQRIVEVLRDYAYYKGHDRPSLPGPSVTRPAGIAKPATAA
123	HNH endonuclease		WWV91859.1				MPKRTLTPAPERFFAKVRPASFEECWHWQGARNVGGYGVFQVGSSRGTARTRLAHVWAYEHLIGTKPEGLDLDHLCRNRACVNPWHLDPVTRGVNVARGALRRDAASGRFFVPEENTP
124	HNH endonuclease		WLW40589.1				MLTQDLLNELFSYDPETGDFRRKGGAHGNGKGSPKSYPKVAINGSSHSVHRLIWLLVYGELPRGMFIDHVDGDRTNNRLSNLRLCTHAQNQLNRGVTRNNTTGFKGVRPSNGRFRADIQVDGRREYLGHFDTAREAAEEYDLHARRLHGQFARTNEVMGLL
125	HNH endonuclease		WLW40596.1				MFHRAMWEHHNGPIPEGYEINHLCNNRGCCTLEHLECITREEHLIKTNKARYRAPSGALMKHAHKYRTNSKTCSKTTS
126	HNH endonuclease		WQZ00950.1				MTAIEMAKELGVSKHWIYKYRNRLRNKLCSIEGCTNSLIAKGYCEHHYYKNKMFGDPLAVKREAKQFYDVGGYIRQYKAERGYAVGIHRLVMESHIGRILEPHETVHHINGVRDDNRLENLELWSSSHPPGQRVEDKVQWAIDMLKLYKPEVLVDV
127	HNH endonuclease		WQZ00958.1				MLDLASRPYVGPDKRQKKEFQCAICNQWHKRSNVEVDHIDPAGSLKDYSDLPGFVERLFTSIDKLRVLCKPCHKVVTQEEKKKNKENHLDVE
128	HNH homing endonuclease		UPT53026.1				MSIKLTQEFVHECFDYDTANGLLTWKELSDAHFRGYNAGHERAVFNFNNVGKSAILAENARDGSTVYRVRIPGVSGAFNPAKIIWLWLHGYYVGEQIVKGANFHLSNLKPAGYTRKKFIRNKAKKAARKKVALSERKPTRGPTKKPIVDIYDSGNKFVRKDAKTDKWLARIKYQGELKFLGLFDNMNDALAAYDNAAEWIKNYGKEW
129	holin		WCS66570.1				MPLTKENILKRLRNWKTWVALFSCFGLILSVFGVTGFEGNLEKVQQAVYLFGIALGIWTSHGDVTDQNEKGDVE
130	holin		UDY80751.1				MEQALMELGLKDGIFVALFVWLLIYVLKTSKERENKLYTFLDDMKNEFRKLVGSYENLSKDVREIRQELSDFKYEYQKDNKEES
131	holin		UDY80749.1				MLQKIKKRIRNPKVILGIMSGVLMILVNLGIIDELASENVIEITNMILGVGVAIGILSNPESHIKPNEPKEEE
132	holin		UPT52958.1				MIQFDPEGKWLTAAVFAVISFVGGALGYVMRTLDAGGKVTLVRTLLEGLSSAFFGFVIGMVYVDFSLSWGFAFALVSVLAWIGSRATIKKLEPFLLKKLGLKPASEECRHENDSK
133	holin		WWV91856.1				MSLLTRAEYQAARERAERKPIFTGTFWADLGERVVTSAAGGALAVASTGDFALTSPESWQAFAVGAGVAALLSLLKGIVASAGGTGSASLAPKV
134	holin		WLW40606.1				MIEKLKGILIDDWKRAWKFLTVWLAGALVAIDSAHDSLPLVKEYLPDGWVKYIAAAIIVARLIKQAREKV
135	holin		WWT40387.1				MDQNEVKVQIQDKQAFQDFIYGGDMNLLYAVLIFMAIDIITGWAKALKNGNLWSTKSVLGAGRKSLVLFVIILTNILDHILSLNGVLVVGVMWYYIATEGLSILENLAEMNVPFPEVIKDKLEVMQTKQKDKE
136	holliday junction resolvase		UPT53018.1				MAGVSSQQKGKRGEREICDFFNDIYAEVHKELGIPFPEKPIAQRNQNQSAVGGCDISNTCQYAVEVKRQEALNINTWWKQCVQSGWELGKFPVLMFKQSRQKWRVMLFMNPVVATNSEWQWYEKKESIRAEISLEDFRIIFKAHAKAWLKERGSIQQ
137	homeodomain-like domain protein		UKM63139.1				MELSTSKKELVDQVAELLAEGLKQKDIADTLGISESYVSRVKKELQIMKSLDEDVDDYIVVPVLMTRRLYDEIKAERKHVANFLLTAGMNSHYEWNLGASATPQPPQANTPAPSFETDPDFFEEFVDEDLLIEPKEEVEDQDEVLYGPPQECPNEMCDGIGDILVTDTKWKCSDCGIGGYHYPDRPYTIED
138	homing endonuclease		WEM05545.1				MDKYKHHVIYKTTNMVNGKIYVGLHSTNKLEDGYLGSGWAIKSAISKYGRENFSREILLVLDSRTEARNIESILVDASFVSRPDTDNLQPGGMGVEDQWGEKNPAYGKPAHNRKQVVATHKDGRVFRADSINELQGIIGIDRANIRTLIKKKIVGRRGWKVETVGEDIV
139	hypothetical protein		WCS66606.1				MKYKRLPSENQYKTAEQRGISRKNVYQRVMVYGWDIEDAITKPLGGRGPGRHKGMAKVAEENGISNRVFYYRRSKGVPLYDAVTKPARKIDKKIGNFRALAKENGVALATYTRRVRKGMDPYEAATKQPRKYIRQTKEQTWEEQYELWKGIAKKNGIPGPVYYRRINLNWSFRKAATHPVMSKKESLKKAHEASSSLSEKQVEIARENGISRELLRQRLMKLDWPLEKAMTIPPRKQGKKQIS
140	hypothetical protein		WCS66582.1				MTSCISILDSYHNGDISVEEFLSALFDLAVNDYTSGVHKELMEPDITNDCIKLAQIGTFMKQKMKEFINKYLVSEDDSPNVMYFPIYLYDLRSEFENESLFEKVHYGFIDDIYHILLSSIDRSDRETFIFTCLNWEKTFIRVWEERIKKVNVDFETIMKEFN
141	hypothetical protein		WCS66584.1				MSKKLICALILSALLICLSACKNEAKQTDPSITTTSIINEFKATGLEAENISDLPEKEFGDIRKDGKQILTPKFGDNKGGRIFEFNNEKDLKETKRYFDELGNTEPIQFSYTYTKGNFLLQMNGAMGEKEFNKYKNAMDKVVK
142	hypothetical protein		WCS66576.1				MAKTEVIPFRSFMDESYKKKEKSDITVLKRVITATTGSLIMILPKAALAATVNATFGNVHGAIMNAFDAGCVLVIIFSGASWALGHRSKSLEILIGCCCGYVLARHAVDIRDFLKGI
143	hypothetical protein		WCS66577.1				MKFILDGGKMVLANAGGYIGEKAKEGSFMDALNSFSDSIVHTEIEFILKPIGHFIKECGALLWDWFIVSLPDLMGYTTIAAGAFIIISSMLGKGSMMKTISWYTALLILALTILGGV
144	hypothetical protein		WCS66613.1				MKTGDFYKHYKGKEYFFDCIALPVHEFMGRPSELEDFDQIALDAHTPDGQEIIEVKLLYCNGVTFIDKDKAHVIYQAEEDHDTDKVWAREVDEFFGMVSITPFKTVRRFTKIDK
145	hypothetical protein		WCS66575.1				MAKFSKPVAFNEKNEKDRLILKHVKRRNFSGYVKKLLWEAMSLDMIKKEHTEQSEKSNVEKVEIKAEKKVTPTPKPQPTASERIQQLKSQTKKQQTSPSPLPFMPTSPRKC
146	hypothetical protein		WCS66617.1				MVSELKVGNVFSFWVPVNLGFARSIQKVEGEYLGKYDGIHLMTHFDEDLRMHVVSELTTGFGITNSFKRWFAIEKTKRRIDKNKGRVDLWIKTANAKHGALNEVISTK
147	hypothetical protein		WCS66605.1				MNFFILDEHYKKAELNGINRKRLQERVYRYDWDIERATTQPIGTKKIELDGKHGDWMYVAEQNGISRFTFYSRLKRGWPHHLAATKPPGKQGNRYDENGELKEVM
148	hypothetical protein		WCS66569.1				MNIEIGVLIAVLSLAISYFAYSLNRTKSIKSDGQQSAEMKAELGYIRKGVDDIRIDLKASEKQMIALGERVTRVEESSKQAHKRLDTLEKEAN
149	hypothetical protein		WCS66604.1				MKQLTLEDVVGSFDYSAKSTAERFLAKTPVITPTYEVHFYDQDDRQKIDWFDVKNEVEAWNVAVKEHGKGIRKLLIKASERTRKEIMALD
150	hypothetical protein		WCS66623.1				MEKEYEIEIDELYVEIKLKNERLSIRSGDCYVFDYEDLPESGVLSVSSDIEIVVKAIVEELKNINHYWYEISSWKDGKRIDGDSFRAR
151	hypothetical protein		WCS66630.1				MKKKRYKQKRKKMNLFYVTNGYFGDTGVHVYIIAENEDRAEELASQKFKEDAKENEEYGSYEENYWTDLEVHCETEDVSKEFVSDVNS
152	hypothetical protein		WCS66602.1				MCACNGTGVIQNDIGTGMYQFGPCICEAANQTPEEVDRKRHAVMAELREIHQLQMEGKWDAKTWNGFGKGELHNSSATKEVHEELAS
153	hypothetical protein		WCS66625.1				MSEQKNTLSLKVDVDIKEANESIKELTAVANECVEAFEKLEKVMSRFEKNPVQEITCTPVVQVLLDGRIIAQNIEKGTQV
154	hypothetical protein		WCS66628.1				MKVDIESLREAVIKFANELCKAIARIASECWEQIKELSVEYIEYKLEQPQRLVYGYVKHRVMKSQVLNRKPMLIRARTTC
155	hypothetical protein		WCS66631.1				MELIYVVLDHQELGGLLTVTKDVEKAVNIFTKNRTYLEVWTDSELLFECGCTHENDVYRCFKYNKEVYNVLRGYLKMKI
156	hypothetical protein		WCS66554.1				MPKIPKGIGTGGAYLNSDLEALLVSIVTDMNSLKTQQDDLKAKYNQHINDGKHRVATVVDATAPNSTVNSTITTTK
157	hypothetical protein		WCS66568.1				MRLYEVLMGYENGLYKDGDVFLYQNDIRMQAIFQFGDLVWADDQIAVGCKDIARDVWGFKERRKNPTRYSS
158	hypothetical protein		WCS66594.1				MELLKIQECPYCGSIVDESHAEWDEGNHEVKCDSCNREYQVSPIYEFKGFEIQKICESCNEVEEDCFCEDE
159	hypothetical protein		WCS66624.1				MFDFLMWSSLVLDNVIKITFVGAGVAIIYAAVKPHKAETKTTYSVTVNAPKLTKEESEGFAKQVVENMK
160	hypothetical protein		WCS66616.1				MRARRFEYMVSYTFGGSKGNGNGSVILKFNRRINGRMLIKAKTHIETERKFQNIVIQNYQLLRECRS
161	hypothetical protein		WCS66595.1				MIENGMLIGNHHDSSARDFIDYCQGCGGEIFYGEGYLDFSGDPIHTESECIKQYVEEHSMKKVAGE
162	hypothetical protein		WCS66573.1				MEYQTFVDFLNENGNTSFFIKPENGDTFVKGQAIYINGDQLLVSDIEKTPYWQDYLRYINRLNKR
163	hypothetical protein		WCS66608.1				MREAIEEYIEHLQQSAVENRKKADTAYDNEDLGLSGFYKGQWIANEGTAIALTTILSKFKEEER
164	hypothetical protein		WCS66619.1				MIPKYKGTREFMLHRNEEGFGGKQRVWNFDVFTYKELIDHLDDGWRIHDEEKRIAAFYKKTSA
165	hypothetical protein		WCS66621.1				MREREMINFLPDGRFEYLRIKTYTQDGKTKFDYENAYKRILTEKEKQDYTLHNELPKSITIMR
166	hypothetical protein		WCS66614.1				MIIKATIKFELNDVQKDWVSYIKERHGEKAVFYYLEEEIQKKLNGVEVVNMDYKECDLL
167	hypothetical protein		WCS66626.1				MMEVKTITTITYNPTDNIEQAAFMEMKSTLLNSGFKLLDVSKPTLGNEIEVTFKMAISE
168	hypothetical protein		WCS66596.1				MGLQNKIEAEIQILMSLVERYKQSKEPNAASMVVAYEYGLQALTEVYEASKQTEMSPF
169	hypothetical protein		WCS66599.1				MLDKNQSKVVLPSWVSEGAKNEKEAKAKAIEYITPDRYPGYRILKVKNGIAICEREVN
170	hypothetical protein		WCS66611.1				MKKETEIQVNSELAVVESEIRKMEYHLVGLDNEKRKTKLSLEVLKKQKEKLKSYL
171	hypothetical protein		WCS66627.1				MHWLDFLIGCCAGSIFGIIFCSVQDTMGKRDIRSAQKEMEQLKSMRNDEGREG
172	hypothetical protein		WCS66593.1				MTNKQQRDEYEQKKLAWIIKDLRARGIHNSADKVEEMHKEFITLAK
173	hypothetical protein		WCS66629.1				MKIKRTELENGTITSEWEFDIAGFTIAIAQLIQILHLAGII
174	hypothetical protein		WCS66592.1				MEESTISLVIVAVVICLTAYLGYRIDVVAKRAGWLEDDK
175	hypothetical protein		WCS66588.1				MTREQLLKEAAIEWLLKNGSEDVGELLKSAASGTYKEE
176	hypothetical protein		WCS66583.1				MDALTVTAVCALLGVVMQMINMSKGKK
177	hypothetical protein		WCS66609.1				MKYTEHGTFEVTQLLAEVKENEENGN
178	hypothetical protein		UDY80675.1				MAFSTQQNFVGVLDGTNVNELNRKIDYKKTKLEDRKKVINDILDNTKFYEEYFSNYFNPNINSGDYLSNNINVCRSLERMANYLLNSDEIKEEEDKEKVQYVFHTDPKYFQKKMDREMSIESMTKMKDGNHSELVIHFLKRDEKNFKKSKTQKITVEDLNRKDELGRILRDYKKLEDFTTSELKKKESNYNRYLLTKVKGQLSEDMIYTKDSFLGVFGYDLKAFSESTKYNFDVFDFTNKNHLLGTYVEVERKNKKTGKIEKKKEYVKGLLYFKPDFDPNNELSFVLKDLQETIDKANLTETEKFVLEQVRNGVPKIDIAKSLDTHHVKIVRTMEIIANKVAKVGNKYDAEEQAY
179	hypothetical protein		UDY80679.1				MENQNIELRQLQNNVEIVGTLKSKELEVKTSKKGNRYMSGKLVIVSKFDGKIQEQNVRVFIMESSKLFKGIETVKNEYKSIEEHGEENADRIRVTGELTLNEYYNKQGNLVQFNEVKGVFFNRLDAENDQPDKAIASIETVVENFVEKLDKDQLPTGAYEVRGFTVGWGNEVIELKNVVIGEELAQAFMDLYQPGSTGRLTYKLNNYVEVEEKEEEVQQAPTHGFGSTETVETSNVIRNFVNNIEIIGGDMPFLGSKEYTPEEIENAKRVRNLKLQELQQPAPEVPQTNTGFGQGAPSPQDIDNQMPTGMGDDDMPDF
180	hypothetical protein		UDY80753.1				MIGNEQWRRYIYTLDLENKSKRVKQIDYSLVAEDMLGTLHMTDLQLQEGSQISAHIPATQDILSPVEFNIDEWVFLNTVSNPVKRGTQPVYHEKVKNRFYNIVGRGHEVISIPNVFHEDYTFPLVTTGLDIELRAKEDFDLLRIRTNDGAHVPDRKYSGIPSLEHHPLNYKYTREFYFDGGKAGEKIELKATIRAARVNGKDTPLKQHEIIINGSPMKIERQRFMLAPEGSFRIGIEFYKQVEEEMTNDSGEKEVRRYLKDIGIGYYGIAELNQWTYGVSRL
181	hypothetical protein		UDY80680.1				MGNKYGDIRWKWLAEKGFNVLADKHQYAYAQSLFASPEVVTGVFCDAKAGTGKTTIATLIGAYEVEVGNYDRIIYIRNAVPVRDMGYLLGGIGEKELPYMAPFIEALDHVQPGLFEEWSLQREDDKNNSKKSPKVQVATSAYTRGITWDNAFIIIDEFQSFNLNEAQTVLTRPTDNCKIVVIGSTRQNDNPKNKIHGMTPFELYMRHFKGYPVAFHKLETNYRGWFSTRADEIQKTIENLKSEVL
182	hypothetical protein		UDY80676.1				MQFLTNQSGEGIFTLMDCFKSLNRLIDEDYYPSCYEFMMHELARSDYPIRDFLNDKNMVEDFRKRIYLPGMQESLMKKMIKTHSKKFKMLEVTREEDQNNKIDLKIVPIGSNDNNFIIIQIKGKMPSQTVVTRENKKQLSAYGKTAAYVIVGFRPENPKRPWFEYRTRTYNLEELDIMLEQIWKDKS
183	hypothetical protein		UDY80772.1				MARPRKPASLKKGKSETKAQLEVRAEQEEKLKGNTDLFKNVPEHLDELAQEYYKFLVTELEISNILSNLDIPLLEQTADCLSKMRQADEIINEEGIIVKQIDRYGHEITKEHPAVGTKQKYLNQFRALSTQLGLSPASRAQLAGMQLEKKEEEEDPLLKILKG
184	hypothetical protein		UDY80696.1				MARLYKCYGTCNQKYPKEEMQVFSGKNYCSSCYEDKKREDQERIKLNQTISKWFNISFPNGHMLKQIKNFRNEPYNYSYKNIRFTIDYCFSNKKMKPELKFGIAFVPHYHDEMIDYYKELNRKRAQTVIQEEKIVRLKLKPFKLENKYKEKKFINMEELLK
185	hypothetical protein		UDY80710.1				MITSFRYELPQIDKLLISKETEEMVLFEPFLLINPITKTDFPPSDEPYYTSLEMQLRHLLYKFDKKWITSERQVIYSSDECISTIHFIFDENNKVKQINAFQRSSNLLNLEDDVQFFNYFVKKYLPDSKVDINIFVSMPHVFKGKKKKIED
186	hypothetical protein		UDY80739.1				MTYSTAFKNIDKRTVEATKKLIKSGFWKKDVSTEYKVKICNEWLETVSEVYGIEVPEFRFDTSEVMYMQTGGGYYEPWAKRITLFKKFSLVTFLHEFRHHMQHEMELSLFRRNHEEDARGWSVSLFKKATPKSYKNAVEKGLLHFS
187	hypothetical protein		UDY80773.1				MSSKKKICSCGRMINFTETCSCKKNQNRNEYQKQYYKKNKEILKPLSSTRWRKLRSLIIKRDKGLCQRCLIKYGILNGDNLQVHHIKPRIEYPELMFEESNLITLCQTCNLQLGTNEKLDFKPNIELDDYDFDYKL
188	hypothetical protein		UDY80730.1				MSQIETLTFEKKHVETITITTENIKDPKKLSEFLEMKCNIVTKKSPNRPWIYLKDSDTLKTLGGVRLNKNSIGTFYIDTTLRNPLNEEIFGIVSKENKNFISNRIIVNDLNTLDRVCDLINSLIEEGKIYTGTRN
189	hypothetical protein		UDY80727.1				MIYNNIYQGSDNMKIKIRKDAAKLYVQEHTSWNGTYHGKDKWERALKKLAGKIIEVDTEMLFKHEFNTKPIPGITKKGIRIMEEYVEEVIDDIRKGKAYCELCNKVSDSVKECTTCGRTGYLEPFFDEYDYYT
190	hypothetical protein		UDY80748.1				MAIVFTRNTTFRPPSGVLAGPGVFTLSVSGDKYNSVNYNVNVTLKTEFASGFYATFRIQSQQPNGTWITHRSHQAYVKRDPSAGNFNGDGICHTSFDACTDSNRPKMRVQVTALGQTFACNTWNEGNM
191	hypothetical protein		UDY80767.1				MASTTKQVTLYNFTDVIGSIHTSEDYYSVNVSLVAGYSWLRQKWDWVMELQRYEGGTWKTIGTRTGYVAYQDDSHRTFTNIAKKNASMRVKVTYQPYFYYYDTGGGQGWGYNRGPFVHYSKTWTR
192	hypothetical protein		UDY80691.1				MLNYATVKPGEKITFKKSQESSYSTLKRELDDSVLDVRQIGELDLWFDDEFLLKEDSPIPTVIIKNSRTANLTDYDIILCGNVVFASHDEEGNTVSLTKEALEIMNEFKPALLGSNVVYVYENY
193	hypothetical protein		UDY80705.1				MNFDTITSQLLQEYTKRMDRILLLKLQTLAMKALKRNEYELYHLLSNLDLSNIEKTKFELEKRGYSLELEQPPFQLSSNGNVFRVTLNADEIKLRIRKIVVEA
194	hypothetical protein		UDY80673.1				MGMKKWISRKEEQEIPEFKSHNEARKYFKDKYGDNFQMSDSEIIDGMKVFFYYLIIDEKAFSEGQKLLREGKPVSGLEFIGSHQPIQIYENGTIHIVH
195	hypothetical protein		UDY80684.1				MDKNILTARTIISADELCYLPQKYIKEKVHHDLSNAFVRELMNHVVIEECVSYDNPFHLGKEYRASAVVIPVDEYKKMKKKADLLDEYQKINSQIFNI
196	hypothetical protein		UDY80670.1				MFEDFIITNHIKDRYKQRVGADEKEIIKRIKKDLHFTKVKQIINVGDIRHVFTFHSKEFIFVKDGSKWILKTIIKRSRNNNRQAIEKRKQLATA
197	hypothetical protein		UDY80722.1				MTKNQDNFLYQINFNRKKYPEICEALERAKKDNGIAFYLRKLIIDDIYSKDKSIYVENKPVYKDNTSRIKIDKSINEDNKNELPDDSGGFV
198	hypothetical protein		UDY80775.1				MKYVQVLTKRYDNSKVILIYETDIEDLKKGEMVYVEGAQQGTKPVLSEVIRYIKEEYLDEDIKEFKKVIGRAPEELQKKSLLKRIFSRK
199	hypothetical protein		UDY80744.1				MKEKFQEYVNKYFNDDLEVIDMRQDPGYGYDDVWLLELKSKTNGERVAQLINISYDKYEMFLDTMDLEDNKTIWDIRTVEY
200	hypothetical protein		UDY80743.1				MLVTSQVGISKVLEEMVREAAREINFPFDQGCVEQVRTQIWANYDIELNDDAPINWRIMQIIVDEIQEWQQETAVNHM
201	hypothetical protein		UDY80711.1				MVMADVITVIKDGKVMIKSADKIIHCKSDRYGDCPICFEPMDLQINCIKHEETLICSNKEVCGHTIKLKHRIFGE
202	hypothetical protein		UDY80678.1				MEKGLCEICNSTEICDECSGVNLCKIEQLEKLKMELEEVKSERDMYKRLYDDYSSEAFKYRNAFKTLVEELIKK
203	hypothetical protein		UDY80759.1				MTPYDFTALVEHHGRMKKDEYQVLRNTIYNAGVNLLRKKNQKEIPLFSEDRENEGDEKEKLIKEREALFGEISK
204	hypothetical protein		UDY80766.1				MARVRFLQSVILISHGKTFGFNDELDIQDEKLVENLVKNGLVDVLKEEKNEPKPTKKPRKRVPKKAENEVENDA
205	hypothetical protein		UDY80683.1				MNFNYKIGDKAIIIQEICGHQFELGELVKIVDDSGHPDHFQASNGIDTWYVSKEEIIPYEIIKQKIQEVFNRG
206	hypothetical protein		UDY80693.1				MKPLLSQKEEKIVTTSVSQDALNDIAIKLLKGNYKTIELVITRDFYEEESEATLLVGDGYEVTIKQTVAGGMI
207	hypothetical protein		UDY80725.1				MNSKEKLMKIKNEGIFTAGQPFDQFVSDLCKRYSRIYGEILPIKDYDYIVIKLEEKGILDDEDEDDKHCIKK
208	hypothetical protein		UDY80714.1				MKTLMGKKETFFADTLLEAESMVQQMKQEHGSNLKDYTIAKRQRKEIEYYIVTVVVEYYRAADLVVTE
209	hypothetical protein		UDY80738.1				MKFGIRKPSIKKSIAARTSLKRQVVHRGGFKMPKGYGIARDSKKAVYNKVYNKTTVSFWSILKKMFNK
210	hypothetical protein		UDY80677.1				MSRLHTMSRFAEPDPEPNPITYCEECDEPIYDGQHVVWYDGDYFCSEKCLINFIGAEEKFLYVEDY
211	hypothetical protein		UDY80690.1				MKFIAALISIIGAIALFLLSIFVPSYAIKLGVDLIFETDVSLAGVFLLIFAVVMIKTIFFNGNKEG
212	hypothetical protein		UDY80734.1				MTHEARELFLRAQEAKALYKTGKINREQARAEIEPYINLFNKKSKEIAKKYNLKPKMLTFASFVR
213	hypothetical protein		UDY80754.1				MISDFTKELIKVDSSKKVSSIEISLEIKDCSGTVNITDIMFQGGPIVTIWTGHPSELRWQHDW
214	hypothetical protein		UDY80732.1				MNSFEYLKKLEELDLAIQQAVFIAHQVYGTASENEFTERLYKMMHEVQDEIEEVEKERNE
215	hypothetical protein		UDY80774.1				MKDNRSGQICENCFSHIIIYRESNKIIAECSYCGLAPEDINPRFIDLEDDEYEQ
216	hypothetical protein		UDY80695.1				MMILILILQVLVFLIIFGAVVLIFFSAISDLAHPIIHRFKYKRKYKK
217	hypothetical protein		UDY80740.1				MEEKKYTAEEVLDIVKNMENSERWELLEKMYDMYYNTRSDKKGVLE
218	hypothetical protein		UDY80715.1				MNNNKLYNTILVIHFFVALAATSCYLYLGYKFFQFLSIGGL
219	hypothetical protein		UDY80741.1				MTAKEVLEIIKNMNVEEKWKLLEMMYNEYYNTRAKRGEKSA
220	hypothetical protein		UPT53009.1				MSMPNGFQFNGFDASGYVPPSFGVLPKGWYRAEMKEAGFEPTKSGGMMIKATFEITFPEFAKGRKVWARYNIVNANEEAQRIGYEQLSALSYGVGVLQWQTPEQLLNRPLNLRLKVVDGKGEYEDSNEPNGYALITDNVKYAMAPTGQAPAGAAPAMAMPSAAVAMPFPAAQQPAANPFPAQAAPAAQPFPAAQPQAAAQPFPAQPAAQPVAQQPTQPAQPAVDPNAAASAPWAGAAQPWANPQQGAVAPQQAAQPAQVAQPAAQPMPEASAQPAWATAQAVAGQEVAQAAAPQPAAAEPAHPAQAAVPPWQQPAQ
221	hypothetical protein		UPT52994.1				MNVFMAAVYTNGYMPGQQRYEKLSEHEKNITRNLPHILESYHYVGRQKYVDEMRADGAKVFLDSGAFSAHSLGAHISLPEYCDYIKRNIDILRVEDGDVMASVLDGIGDPLQTYRNQLEMEARGARPLPCFHYGEDFRYLEYYMKHYNYITIGGMVGRSTDQLKIWLDRMWDKYICDGSGRPKVKLHAFGITSVSIMERYPWYSCDSSSWIQAAAFGSIMMPKWQTPMRVSDKSPDRHHEGKHISTLTPLEQDAVYKYLEDNGFTYERLSTIYESRAAFNLWAYGVISATINASHDGIFRDRVMELF
222	hypothetical protein		UPT53003.1				MSEQKLTAAEKKAAAAAAAAAATPAQAPADIDAEAKKKAAAEAAAAAKIEADKKKAEDKAKKAAEKLAEIRTEVETKYNDVSTAVETGKAAIATLTEESTVDQIVTASDAAAEALKNAKTALKAVKASVRKAKDDDGLAQAVTVAESLVTGLEEGVKGLKDKITAAKAAKKAAEKEAERLAREAEKEKTRQPEQNGVRRPTPETSCGKAWALMDQISNTLGQPAPISNVLAVATRYGLNEDTVKTQYARWKKFNGIVGRVPVPLPAELQNMDPASTEQN
223	hypothetical protein		UPT53013.1				MRTEFQRAYHALLQGVVTVEVKFPTTEKTYTYRALKSDNIEVGDTVVTELRGKFFTTDVVAVHNRPRFKNVEQIEYKWIVCKVDKDRYESFQKREALFEERMEDFMADRESKKVIQELVDTFGPEAAGYLSSIATGWVEPTCQDEPIDAEIDGLLRRVFGTDVQVVKLNDCAGLEDQLRQMLPQGQVTTSQYVSTPRSERVDLESRYNKHIQNMHTLGGMTWRDFMTYGADTLDTEAVRSAKILFDRFKRKQYQIEAYIEEFKNKS
224	hypothetical protein		UPT52981.1				MSDMTLIPAGGDGLGVGGAALGAFGGALIGSWFGNGWNGNGGGFGRGAGAAEGVVVQNSLDTNAILQAINSGTLSNIQGQNGTNLTVERSAASTYNGITQQNTQNLLASVQGFAGLNTQIQAGTAQTLAALCANETAALTRSFQAQLAAEKCCCETNLNIERQGNETRALLLAQEAQRQATLICDLKAQLTDARFANSQLAQTAQLNCKINQVEQLVNFKLPTPPTPPSGCC
225	hypothetical protein		UPT52966.1				MKSVIEALLDLDPENPNHWTDDGMPKVNAVKFATGNPQLTREDITAVAPDFTRDNRVVPEAEPVQPVQSADPVLHEQLETQAQEQEYEQTQKANIVEEIKDKIAEALYEVLGFETVPDFAQRSDAELKAALSRREEAVKELDKVKAAVDSIRNDQNAIVDSMILELEDRAPKSSLTATQLYLRAQANRTAADLRTDNQFLNPVDDPVSRLVTRLQRSGR
226	hypothetical protein		UPT52940.1				MTKVTHKEADKMRYTMKTNARRALKTRYGQAARDLAEQLIHEDAVGFYIIEREVLKAVKAAEAPTATAATAEPVLKAKPAKEYAEDGFPVLSGQIKPKAEWVELFEEPTDEEWEAAMHKEIAAIKPEPKASVPASTEKCRCATRNGARKPLKGKTADVWAMGDKLLAELGRTPELKDMKAAMPSYSATTVAIQFYAWRKFNNLDK
227	hypothetical protein		UPT53030.1				MTKVTHKEADKMRYTMKTNARRALKTRYGQAARDLAEQLIHEDAVGFYIIEREVLKAVKAAEAPTATAATAEPVLKAKPAKEYAEDGFPVLSGQIKPKAEWVELFEEPTDEEWEAAMHKEIAAIKPEPKASVPASTEKCRCATRNGARKPLKGKTADVWAMGDKLLAELGRTPELKDMKAAMPSYSATTVAIQFYAWRKFNNLDK
228	hypothetical protein		UPT52983.1				MQNLAGVTQFNGMKPRTQINMGGIDWSLRRDATDASMVFPHDKVNWLNAGCEPMADGRVHYCWIMGIIAPTPGTIERPVNVMYVGFHPNKITIAPNAISIGDLDRMHVYTSDGSDFAGSFVRKFLGSEPEPVAAREQISPWPPMLDQEVLNPRPETKVAPAPAAPQAPTPASGSRKPEEKGNVDDE
229	hypothetical protein		UPT52959.1				MKMILSSLLSFIKAKPRLFIEYLMIGCVVILAGATVYLWGEYNVVNERLQTSEVRIETAHGKIETAAKDNQKLSEAIKFLVEQRNKDNKSYMDLMNKLSAQLENSKALDDKINSLEASNDSVKAYLNERIPAELRELLNEDHNATTSPAGSNPVNATGASTGTLYSGSEAGHGSNG
230	hypothetical protein		UPT53004.1				MYVLIDYDEMNVLAKHPDFAVLTELGVIICPEAQTVFPLEPDQFNQFDATQIQLLYINLTENYAGAPYDRDLVNHILTDYINELPETILDSKRVAAQAEFCVTWDIQGLCSYDPRKDVPNMEEGLWKPLTCTYSMERENAILGGDLSIEYKAPKQPEYTHRRERSS
231	hypothetical protein		UPT52944.1				MYNAIAAVLGTNTKATELTFLLDTEGMDWDCATEDELVEAMHILMGDMGFTANAAISEVLNAIIAAWNTVRTQGTANTTTFTVCFTADRHGNTARANVDIPKIVPVAQRTFAIAARLRANGYPEAHDVVIMQDTITISAVECGGLPHNVDIAAAGY
232	hypothetical protein		UPT53034.1				MYNAIAAVLGTNTKATELTFLLDTEGMDWDCATEDELVEAMHILMGDMGFTANAAISEVLNAIIAAWNTVRTQGTANTTTFTVCFTADRHGNTARANVDIPKIVPVAQRTFAIAARLRANGYPEAHDVVIMQDTITISAVECGGLPHNVDIAAAGY
233	hypothetical protein		UPT52971.1				MLGYEWISDEFNKRVRLAVGKDIPIAWKNKKFVPDQKKVWLKVMLAPTSESMVTLGDSGHNELPGFYQVAIFSPLNTGTQKQSEILDSLRKTFKLGTRFVCPEDYTLRITGFDFSQGGQMSLNDFTRGGVEENWDANFITIYWSAREPRNTED
234	hypothetical protein		UPT52952.1				MRHKIVHQKQPTRNCCTSTCLAMILNRPVQEVYDEFHDHWYNKHDKSIQDYLDALIAGGENISYRTAQPSEMNRLHSGGLYLCTVPSLNVPGGLHHIVIDFRDDKFIVYDPIKGWEGSKFYVGHDEDPDQEGAFVIHSWIKDIEFL
235	hypothetical protein		UPT53015.1				MNDFDFNAKQAVEVTQEEIFEWYKLKDEIKRIQARERLLRDKICKSYFPTPKEGTNKVQLPDGAEMKMTYKIDRKVDIAMFSQIAPQMFERGVDVNLLVESKPTLKVANYRKLEGETLAIFNQCIESKPGSPTLEIVPPKA
236	hypothetical protein		UPT52939.1				MSIYVRSFGETMKINRGQVYQVTKSPIEGNVRLLPMFGRFAGHAGCTDIPRSVYDAFVEAENFIFVQPMKRNIANMKRVVDGDESLHFFHTTIDGTVCWINAEASGTMPSLDFWNFENCNPAHPE
237	hypothetical protein		UPT52951.1				MQVTEQTLLMKIQQQLSTNDKANCLVLAPNPVMVEHFLAIMEDSGAISGWESVGARFTKQPSQFVVNFPSGARLTLSTAHCVKSLWKFRGQRYDLIGLLYGEHYTQEFHHRLELRLNSGSVIYAA
238	hypothetical protein		UPT52965.1				MRYERHTRHRRYKRYERHTAEVVEPIPPLAFQTNLPKTKAATAGEDVTLKVLMKDGKPPYTYAWFNGSAAIPSATTDTLTLAAVTTASSGEYSCQVSDSASAKVVSNKCALTVSEAAPASEEQLP
239	hypothetical protein		UPT53029.1				MSIYVRSFGETMKINRGQVYQVTKSPIEGNVRLLPMFGRFAGHAGCTDIPRSVYDAFVEAENFIFVQPMKRNIANMKRVVDGDESLHFFHTTIDGTVCWINAEASGTMPSLDFWNFENCNPAHPE
240	hypothetical protein		UPT52953.1				MKTTISPLWRYKLYDTKEEAIEAATVRNKKYRHHYCVCMTRGWYIVQPLYGAKFKPIWSTIKLKPFKLRNPRNLKVTEEDAELIVQLYESGLTYKEIAEKFELCPATIGKTYHKYKLKYTSLRV
241	hypothetical protein		UPT52947.1				MSQKDLQLNVEVDFKVDGRQLAEQTIIAYNRAKVYGAGYLMVTADGSVTALDNSKVEIRYYPEDTSERDHKFNELKIKLSEAAEAGAIAGQERLKEDLRRDTHVGPQGGLLGAICGGAK
242	hypothetical protein		UPT52982.1				MHYKPFYVIKRDDEDDEDEEVSVHHHYHHGHHPHMAGYHHDSYAREHGSIMAAIEARMENPPHTWAAHHGKAGGMMSIVEMEYMELMDAKSSGSKHSIEKELADLAAACMCALKKMKDM
243	hypothetical protein		UPT52974.1				MTQVPPGGGSSLLAQYLKVEKDTGKTPPKLEQYRKEKAPECLQYIFDLFNDFYCGGEFSYSELESWQRTMNLTLEWFEADTIRLLWLEKRTFEVQQQMKANPTNPPRRRKQGRK
244	hypothetical protein		UPT52998.1				MTIQYGSDVNDVSMHIPNAGIKGYPQVTANQNKYSKLIRGKDQDGNVASVYVDVYDVLTAWEVQNPALQHLIKKALQPGERGHKNMVEDLKDIIASAKRALELEMAKGHQE
245	hypothetical protein		UPT53024.1				METKYTLALLSQAVATYKGSEYPVEPHFNIHNDCINDVLVITTNIETYNEDPFHMETIYFNEAAQTVSFKYGDYMGCVHDITLPLTDTTLLLLNQLCERLSN
246	hypothetical protein		UPT53021.1				MSSKIYKLIGWKPWTLRSNYNADHMCTRCPKCGSKSFEEEVTASVCEWDAAEIETYCLGCTAMVNFWAYGSYDPSFQFSDRSFEMFLERMQYRLRGLSQP
247	hypothetical protein		UPT52986.1				MTRFIGFGSKRILEIVAGAILLGSLAMAYILGKGDNHIMNYFIILAYFAAGFFIAQYCDRKYPFNNHWKGAKFCCYIVVMSVWPLIAICAVMDYFDRK
248	hypothetical protein		UPT53006.1				MSNRKVNGAEFSNGFALFELANGIVVDLSRIVIIESPQGYEGLSNVTCTKCSFKVNREERDKLISAWMEYKNSQDIGNHLSYIAFQLDNLSNATRGN
249	hypothetical protein		UPT53019.1				MMKLYESVIAALCEKRREMLQLNSSEMIDHIKMEEDFYMELKSEMDIHKYMTAQYTVVNGYPELVEMFAGYPIKRVENGSIGKVPFKIVSKGSWKTY
250	hypothetical protein		UPT52946.1				MRDCDDLNFELDMERPAIQHNVVKESENNMRIGPYRGYYGRAFWSDVHQRFEGWLICPDRVKFHSVKEKNIGLNFQDAVDCYLSEEEIDEPERFTA
251	hypothetical protein		UPT52984.1				MTSNEGVDKVVENLSLRAHIIVEEGHSQMDILKSAFADFKAMGNVMGLMAIASTGKLTDAQIERAEKIAVKVISLLALREAAKAPKVSEDKDIVL
252	hypothetical protein		UPT52989.1				MSIIDDYNKGKIGPQELNRLLHEEQRKREESRRLSFYIWGGFLCATLVGGLYFNHIWKIREACDQKYPIYWYQDSQVDIDAKLDLRKLCRKGQA
253	hypothetical protein		UPT52988.1				MKKLLLAAVLISTSSMASAMTMEDIVKDVCAQDRDQYTCDRILKSSMTLAYALGRAELACEVGNKDACDTIYKEKDNIKELNLLQKWANKQYD
254	hypothetical protein		UPT52985.1				MEYLLALIGIVLIAIVVIACDKRERGLTGMARVLLRVLAVALFATGFGVAFQIIEMPTKYYGFVKLQHQLTYATIFELGAVTLAMLSFASKR
255	hypothetical protein		UPT53014.1				MKRKTLVLTREQYGDIIEPYMGRHITARNIAYSPSGQPTQEDYIAYVEARESMYEKRKEILQSYGVPCDSFVECIRSRDKQTFKLIWWEK
256	hypothetical protein		UPT52948.1				MITAKEASKLADSLDISSHVVVISKGIETAAKQGLRELVLQYAPYNSMGAEYASESLKRLRAELISNGYKVEHIPAQSQMDDSTTRITW
257	hypothetical protein		UPT52956.1				MLNKFSHLIPEPLKAKVQDKTTHLLVDNHVAITDSEEIAIAILDSSKDDVMVVVQHSSDRYLIYTNCFGLGEGNSVHAKLLIREFLDC
258	hypothetical protein		UPT53020.1				MTTLAALRIVHKALYPSVSLAVVDDQMMLQRVMRRKDYHELLAYAKMISYNKLDGRTLPLDELAAQLRIVIADRDAIRNPQPRGKWWQ
259	hypothetical protein		UPT53017.1				MKHNPDLTEIFIEYMDILVTLKIAVALANKERRPVNRTIRASWAAIRKRVHYDMCLKIFDGVVKQPFPDGALKMQRRHLDTVASEK
260	hypothetical protein		UPT52949.1				MRLKPPALPESQTKLANFHEVIVSVPLWANWLAADANGKVYAYKGRPEISYLACDEEWLSSEYCDFVTEVDLEGMDWKDTLVGL
261	hypothetical protein		UPT53023.1				MKHKALEAAIALVDASGLHLQREHYRYKDHYDSFGKSGQTQIRILYWTDEDIEVLLDEWFVTGDSDKQAETIVKICNQFNGVLS
262	hypothetical protein		UPT52945.1				MSILIVSLRQNLTHHLPTQLHTPHLPEYLPLSSKSDLYIGILDQNSDSSLPSKYPLKNYAFNSVYVILRVSCLGTAQRM
263	hypothetical protein		UPT52993.1				MRRKQKLIRGSYTRRRYTHKGVMIDHNGKAHVIWLRELKLWWASEGLAWYSKETGMLAGKGKDSLERLDLTTIARVEDL
264	hypothetical protein		UPT52938.1				MTHEQLINIVMERTNSKLIKKRIQRTVVGMRVSVTVSSVTEAKAVQLALKTMGAWALKREGSKVTCVMDETVSL
265	hypothetical protein		UPT53028.1				MTHEQLINIVMERTNSKLIKKRIQRTVVGMRVSVTVSSVTEAKAVQLALKTMGAWALKREGSKVTCVMDETVSL
266	hypothetical protein		UPT53005.1				MQVYVLTREINQYDQDGEYFVDVYTNYPTCEQLIKAGVTEKAADYLLEGGNGRMGTEDEWWNIEGVGVK
267	hypothetical protein		UPT52942.1				MSIRNVICVMVANNNFGFVEGAEYKMDLKTRCIIKGEEEWRAVVEDRGDIYIYSSDTMKTIAVFEFN
268	hypothetical protein		UPT52987.1				MANKLAMSYLSRCRRSKGRKTKHRLIGGPFDGLDAYLFTAGTLEFRVPSFDSRKGRYNRDNVWEFTQ
269	hypothetical protein		UPT53032.1				MSIRNVICVMVANNNFGFVEGAEYKMDLKTRCIIKGEEEWRAVVEDRGDIYIYSSDTMKTIAVFEFN
270	hypothetical protein		UPT52950.1				MFETLVIHMRHLALMHNLPADHSLNVWADELDRVLKDQEKDSRVVVLTWNQANGVYLNYRRQHASN
271	hypothetical protein		UPT53001.1				MNIEVAKQHQKKIMELREELNAAVAHATLDGVFVELELLEVTTIGARYYPAISAKVYVDPTELEAD
272	hypothetical protein		UPT53022.1				MKYLHFFSITLRFCAGATVSQFYVAQSGSKEFIPDYYTGKSVRNLSEAKEVASRLHLELVDHTCEV
273	hypothetical protein		UPT52992.1				MQKLPNIWSMWQHHNGNVYRVLMLANVDSNHPCYQVTVIYEDSNGKVWAKTLDNFMENMTEVPEC
274	hypothetical protein		UPT52954.1				MSKLLLLPMNPASTINLPFPYEKKEALEVMRKYYVEVLNKDSSSEMGSLLRRILFCEGLIE
275	hypothetical protein		UPT52941.1				MSNYFNIIYFGRSYSIDNKYRHLTRAQLEWAISLYKQEEFYFLEAALDYVSEN
276	hypothetical protein		UPT53031.1				MSNYFNIIYFGRSYSIDNKYRHLTRAQLEWAISLYKQEEFYFLEAALDYVSEN
277	hypothetical protein		UPT52967.1				MTSHADYVVWLLKRNRKRRQEETAASLPEEPPIIPTTIAMKKDKEDGTN
278	hypothetical protein		UPT52943.1				MSRKYTLTRAQHALLLQVMRMEYEETTWAQAMQTGREFYAQLIAQNA
279	hypothetical protein		UPT53033.1				MSRKYTLTRAQHALLLQVMRMEYEETTWAQAMQTGREFYAQLIAQNA
280	hypothetical protein		UPT52995.1				MKAKDAHHAYEQAMRELTETPQYRGVKHNSVDYVFEVVTLNNVE
281	hypothetical protein		WWV91849.1				MYPTFAIVSPTGDRLELATDARSSSPFHLDDETSGLGFVGREVQLVASSSDGGRLRASRATSRSATLVVDVWGLNTEAMTDNLRRLAAAVRRIDGRPLPRLVATYADGTDYELPFVVEGGAENLKRKVSGGVQVVPLAVIAPDPYWTARDALTFPFGASSSSVPWLPNMAEMRLSSSSAKGDLIVDNPGEIEAWPTWRLVGPTSRATITMGAVSWSIGPLEAGEVATIDARTRTVTMADGKNAYNRLGPAPRLFPLPPGSTSLAVTMADATLVTSATCFFRPRMEVVI
282	hypothetical protein		WWV91834.1				MRADRDRDKLRTKGPVGWSRRIRRMGKRKRRQSRSVGAPQWVAIAGVAALAIVAGGLTVAALARDDSAQAGAAQVSPPATYGAAAPQLTAVSVLSDSHAYNEGSWWRQTVEAGTISGVRMGAFESQPGASAQVLVERLDAAAARGGFVIVQAGTNDLLGGITPADTTSRIVSLWDGIAQRGATPVAALVPPSNTRADETVELNALIREAAAARGIGVLDVYTDVALPDGEWQDGASGDGIHALPDAATRMAAAAAAQLPALLAA
283	hypothetical protein		WWV91832.1				MTEIAPLPYGYVVGRFLLVQGDSSLDNDRYPDAVPARGSVRLTPVSPRHLITTSPPATAIALPVSLIVNDEGFLIDPGGAPGVWLVAGQYDVSFSFNGITHPPFRIAVTEEHTLQAPLDLTLAAPLNPAPDIKFVVNEAVYTETVAARDAALAAAEAATAPTEEVVADVVDAKLAPVDVRLFGAEEALQGRLSTETLDDTFAAKAVQATVETGRLSPEGLSSTFVAFQKEDGTPLTAKRVIITVSNDGTSIADIKVVS
284	hypothetical protein		WWV91889.1				MTAPTLRAIFDDKLTGADRLPLEEETALIARAQAGDFDAYNALLVQYAHGLRAMAEQEYARAAGHVDHDETRANVLLAFAEALHECQEGDRVAFRLPKATLRVADSHHLVGGFTIAERTRQRYMQARREAGPDGDAEAKARELGMTRETFLSVRDALDASSFDGILEEQGDSGMQAIGLERGYSTVEQRADVAKAFAAVDVITGDVIRDAYGFTEYDPIPDAEIAHRRGFSRSKVQRIRSEGLATMRKALNVPEVAE
285	hypothetical protein		WWV91876.1				MAGLKIWGTDPETQPKPRERFADDVVGRFRSGHTINDRPASLNEWRVTTGDPDVAKVIHDLLGGDDPQEWAAKGEDNIEVFTASNEVAIIVENAKALRQRMVLWGRSGKPIYVSDGANILDDQGNPTEEADPDAELSFAERKAKKETGAIPDIELYFRLADEPDLGIFKFKTGSWGFASDLAYNGVVEALEAAEGPTKATLTLENVSFIAKNGPMKGKTVSYTKSALNLKGAA
286	hypothetical protein		WWV91888.1				MKSAASWSRPSTPSPSSATPRCTGGAGGRGTASRRVSTPPDRTTHAERRISPRPCTHRGAPAYHGHDRKPPTCPHTATSSAPPEHPSSTSARTSATRPTCNGSRRPRRPSATTRPSAPRGSSPTPRSTPPPTSAASKSGPRSSRPRPSSSRSPGKRSTRPRSWARLFASGRATGRDTPRVTRAESHAQGFLRVSLALLVEHP
287	hypothetical protein		WWV91858.1				MTSPELDEIKRRAADGMRGYLDHEGAERTINAKKIAEALVDARPLFYTRNGDPDYLGSSHAYRAFVSSALDEAGVPKADRSSLQAAIRYHVSPMLRDRYGEEVARLGLEPGSTRERARRRSERDARIISLFSGGGEITDVDDALLAANLSRLAVSRVSGVPGAGKVDKGLVRDAFEKLETAVGEARRRIG
288	hypothetical protein		WWV91872.1				MTATETRTPLTSVFDLEKGDEVVLTKGNNVIREKVTTRDGNYVLDLGTPDFAPRVRGFLEAGYAMERVDALPALPTERGFYEASDRYPLSAGHYYPYYFDGSRWFSIGPDRNNALPERHVRDLGKLTLLVPAQSVPAEPAEVVDSDGDTWKRLPSGEYQYDHLTKSLDKVRRDHGPLTLPGVTV
289	hypothetical protein		WWV91910.1				MPSFSFTAADPAAFNRDLERAVLGLYHPPASRRVVAFPETAKKGARVRLTSKRADFVVEFVVRAAQTEWGKVISLTAEGQAAAPYRAEDYDYELVKAAPVPLPTKGGVYVLEKDAERYNAGQAVNVFTLHNTGAWSLRYGQGVTSTKTAAQVSAFAEGTKLVRLEVRPS
290	hypothetical protein		WWV91905.1				MRVRLCLLPRRTPTATQKHPPHARGAHRRHSPEGGLRVSAVDAAKDVLETFAGSLTVYGVDVSGPLQALVQEHEGMARDLETYWGRSRLVTAARRERDAMRDRAIEAEAKLDAVRALIAPEATLAAMVDRGFADDGPVDATFLAAFGDYSIERTAAIRKVLS
291	hypothetical protein		WWV91873.1				MTNINDIIEGDLVKLTKGDRVYQGRVKALPSGRLFVPYSWTDSPDLRSRGPRLDAADLHGYTLEVIERAPRPAEPGIYTDREGDVYLRSATGKDYRLTDSVDEEEHTIEARPGRWITETVPNGPGAASSVFGPFTLLAKLSDLV
292	hypothetical protein		WWV91899.1				MFSLLKQVIGNDVSSVISSSSAWAPQPAEAVYSPTPNPEERPDGRHRFPVRLDRPRPRAAGPFPSTHESHPRGRRPPTRRGPGAAPSSAPSEPQAGSPQHLRCLTSPSSAPLATTYSTSARPRKPGAPMPTCPPTPTRWARS
293	hypothetical protein		WWV91870.1				MPAKPKGILALIGSLTLRKASLAGYAQPEAEPVSDLVEANIVTSAIEGLEDRHLILIDLDVPAYLLPSSTEGHSHLYIDTKVTTVGLQKVLDALADVGVVERGYADASRARGYSALRLPWVKKAEPKSAPIVPFLGTPDPF
294	hypothetical protein		WWV91909.1				MPTRVGSVRSSGGLLCMTQTASSGTPTLPPPPAPPVDGVGSSGSDGPKKPPRPGSMASEPLDVLLAKWRMPYAWEPEDASIEGLGKHGARAIFADAIDYARVRGVAYADVLEVIEEAWAALPDAPPEPEAGEDALEEAA
295	hypothetical protein		WWV91844.1				MSAPVIVFPDAQLATRDLLRALLAPHEPAATVSTRNAPTDDAGSPRPWVRVRSDPPQRTARASATATVRITVFADDEGASVALALLIEGLLLAEASSDALRGFGPVSGPAAGIDPETRAPLALLTVAARLRPRQL
296	hypothetical protein		WWV91901.1				MTLVFEPKTTTPETLSPSAADIFERQARIFLELTNAYPGPVDDDLIVEAFEADSLVPAPKRATFDEVVAGTAKTAWCSICERAVTPSHLEPSYESFMRSLPAARHAQRPTFWQRLRHAFAWKF
297	hypothetical protein		WWV91885.1				MSSFTPTHRVKTEPFYRFSFTPARQPQPGLRVGETVMLRASDSRPDAVGDVQVARQDGQFFTVNTLCLEPLPADAVDPVPAPTIRREALIAAARDAGLDGGLAEVIADAAERRSQ
298	hypothetical protein		WWV91874.1				MTSAIIIRAAVAALPEATVRKLVDALIVLDEEAVEDELEALLTQEAAEATKAAESAPATVIDKDGDRWTLRPNGSYALRNDDDDDAWRDLANIRDAYGPIKTPDGVVIPA
299	hypothetical protein		WWV91900.1				MRVRRAGAGRRRRAPSGGGAAHGGPRARVRRDRHAPGLGGPPRRGSRARRRPAHHGRPELLLERHQARHHGIPALPSPGLSAGGSRARRPPGLPPSVRSLARKHSRA
300	hypothetical protein		WWV91896.1				MTDYFGGPDADIDPRGFLPTAPGLDALLEGERWRDASLPEQSSVRTLSYTGWGEADSGTVVLVFRDDLVDIIARRGGASPAVEQDVLQPAEVTGWLERWAENA
301	hypothetical protein		WWV91894.1				MTDVTDTPAALPTTDERRAALTKALRKYRGDGYAVTMSPDGLSATLTRRRKVSGLVVFLLTLFTLVGGIIYFLNVRRKTDSIVLFVDERAKVIKS
302	hypothetical protein		WWV91895.1				MTDPTPRDPRITKDDLRRARISFHARKVMREREVTEREVAEVLLRGSSHPHEGLRRYVLGDLCVVWAPADFVVVTVLLFREGRWTNADARNR
303	hypothetical protein		WWV91871.1				MTDAPAPRKPRALGPVHLYPEPPKKLAAGSLVADVADPRRHGKVKTTLPGGRLLVDWEGAVAPVTVHRSALLSLFSTSSPAPRTRKAAA
304	hypothetical protein		WWV91877.1				MAAKLTALNPPRRNVALGAAGITGVVLLAILAVAFVLGLYVALPLVLGILVFPSLLGLTGWGVFLSTLGSFAGVWLVLGLLQALNKK
305	hypothetical protein		WWV91866.1				MTSPNSFQRAVLIGLNTLGKHVYAGYESPADRATRKRQERRDRGLASGRNESSRDLNRAGRRLVVQADAAQDRALRRAARRPEVTA
306	hypothetical protein		WWV91884.1				MADKTNTAQRFFIVERPYFSQGGARFFLDEEDGANAPREGDVVTFITGPDEEGDSMVRFQGIEFDIAQSAMVSVETMLALVRTHGL
307	hypothetical protein		WWV91836.1				MLAGEVALGEAEASVGLEVGLELAVKLLGEGGRDVHGASWGYGKAPATRGEASGRGRWNAVDVRTSSSRTNVRVWDRVGSRAKRR
308	hypothetical protein		WWV91855.1				MPSPITVINESTPPAEDAALVSFLTRVEVKLDQALTRGVDHEDRIRVLEARKTVAPRDLWLGVTGAVGAGAGIATIIAHLLPA
309	hypothetical protein		WWV91892.1				MNDKKTAAIIAAWVWVGQYEAAPTLADDFETYGYSVTLEDAFEHMGTPARVKARFPEFPEDMVDAFALLRRSVEARKRARREA
310	hypothetical protein		WWV91890.1				MTLCVSHRVITPLGEGYVVSISPLAGYVTVGFHTRSTGRYYRREFPPSSVTPKPHGPRESVEAFIARKHDPDWRPWRYSR
311	hypothetical protein		WWV91869.1				MTAHFTAVLEVTKTEPGSTGNGREWDAVRRVEIPAKPATDRKVDELARIVVRADSLEALTAKLAAHVALIEE
312	hypothetical protein		WWV91915.1				MSRNVRLAGADQAERARTGVGAVTGRGFLRRSRDARRAGTFHSPSMRPRSRYGTRGREGDARKGRCNVA
313	hypothetical protein		WWV91861.1				MSVALEILSARRIEAQTALTRAESERSALLEHLETAKGRIAAATAELADLDSALEAIAYPATPKDNPA
314	hypothetical protein		WWV91881.1				MTAKVRIELTLPAHLVLEESFSSVARGLYFRGDGTIRDTDTPVVRHPGGGESTPGTRSIVGRWELLP
315	hypothetical protein		WWV91914.1				MRIDRRTLCLPGLGARGPGLKTPHPAARRKGRRVGQTSPGWASDSRACLARGRRAACPSAEDLRA
316	hypothetical protein		WWV91879.1				MTGQPVHRIDVVLGYGPDGLPKVNVDGIKYRAIPLPVRDPDVIRGLIVDLHLALAHLESGPKR
317	hypothetical protein		WWV91902.1				MHPDIVRAREASRRVLLAHLNENVPSLASWASRVLARAQEVGLDRALDEHVRPVPMSALRRAA
318	hypothetical protein		WWV91867.1				MTIAVLVAVYVLAAWLLIGILGTPFLIGKERKPLTPGVALLSMLVGAATIAALVTLAVTL
319	hypothetical protein		WWV91903.1				MTPLDLAAREKTRANTAVQRARERLVAAEAEFRAASDAFRRISLAPAGDPIPTDTAWSAL
320	hypothetical protein		WWV91886.1				MRDRPHHSHLTQSPRSPVPGCPACALIRTEVMTLHPYTLEGLAAAGQLPPVPTPEASP
321	hypothetical protein		WWV91912.1				MRRAAQSLGSSALRVLVSHGIGGLPGVVRTGAAPWQGTTKAPSGYVQEGGWAC
322	hypothetical protein		WWV91906.1				MTTEDVRVGLTLLRARAIRSARDGFPDSAESARKSAAVYERALHVRGEEVLT
323	hypothetical protein		WWV91908.1				MRGTSWGVPPCNRFPTGREGRLSRARTPKGPHSLQDGGLFTSVRSGDDRGAT
324	hypothetical protein		WWV91917.1				MGVTLSVAGRDDQRLLASEAPAADAPERPSRPRALMASSAARRYWRTSAMRG
325	hypothetical protein		WWV91907.1				MDCYYGECPHVDEECPGESKRVCGVCLVDVNGEAVGAALWPCDFAPAP
326	hypothetical protein		WWV91880.1				MTRRFHRYVLGHIQGRRKVDVSSLEPFRRGVFIRCECGKTWAV
327	hypothetical protein		WWV91891.1				MPLYPDDLGSLGVMLAGIAWAAFLLPPVARVARAVRADRKARR
328	hypothetical protein		WWV91835.1				MEGVVHAQNDRVCVVEVAPDIFSRWQPVVWRNAVTRRAQ
329	hypothetical protein		WWV91911.1				MTFDTRSGDVRLFFIVSAAGVVQEVRAAWAVSVRVVGS
330	hypothetical protein		WWV91875.1				MLVAALVFALACAAYALLPWVVILGVLATLSAFDRRA
331	hypothetical protein		WWV91916.1				MSDLLAHRAGDHEAVRVDAGLHLVGVGEEVACAVEGA
332	hypothetical protein		WWV91850.1				MDAARRLRPPPHRGRRPHHHRPRRRHPLRSDALGDL
333	hypothetical protein		WWV91864.1				MPFRRARRSSRGLPNEIQHSALIVSTANIRAQIYSR
334	hypothetical protein		WWV91904.1				MILPAVAFVALTAWVLIDLLLVATAIRLTRPDL
335	hypothetical protein		WWV91913.1				MPTTQGLEVVLVVVVAGHDVIDLIGRGLTVATV
336	hypothetical protein		WWV91897.1				MRNGVGAFSACFRGSACLLTYAFSVRQSS
337	hypothetical protein		WEM05540.1				MAFSYTQLPGDGTTKNFAFTFGYLSRSHIGVKVNGAVTAFTWLTDFSIQIATAPAAGAVVEIRRTTPLDQQIVIWNDGATLTEADMNLDSRFNLYVNQESRDAVNDSVTKNSLGVWDGQSRKTTNFADPTDATGLVTRNYFESVYTPLLDSKVTTATTKATEAATSAATAQGYALAADSSADLAAALLATFKGQYLGASATAPTVDGNGQPLTAGDLYFDTTQNFMKVYTGSAWINAGSTIQATIKRPATPIIATAAQTSVPVPGGYDSPYISVFRNGVLVNSPDVNVTSGSNIVFSSALAAGDKVDYVAFGAFQVANPVIDGTSAADFIRTRNVRVVTSKAQLRALDKNTYTFVLVTGDTVSGDGGGGFFFQNTADTTTADNGGATIVAADGARWQYL…
338	hypothetical protein		WLW40576.1				MNIKHTITGAVILSVPGDTLRSADLRSADLRGADLRGADLRGADLRGADLRSANLYGANLHGANLRGADLYGADLRSANLYGANLHGANLRGANLYGADLYGADLYGANLYGADLRTADLRTADLRSADLGGADLRSANLYGADLHGADLRGAGLGGAKNIPAHTAATTSITPEGDLIVYKKLREGVAKLLIPKEAARSNATGRKCRAEFAIVLSLPEGVTLGHSTHDPEFTYKVGDTVRPEGAAFDPDRFNECAPGIHFFLTQQEAETY
339	hypothetical protein		WLW40584.1				MNEIVIKRDTPNLVVERGKRAYLKIKADAATMRENWRAVGEALLVGKDKTNRELGQTFSEWCVAGGFDLDKDTRADAMWFAENFSESSEILYTHPSQIRRVYNESLRTGPLPLDLASIETTPAIDLDERSAERVVKLVKQHIVAKAEEEAALEKERKRVEKAIAKAEEKLKTLKAELKALR
340	hypothetical protein		WEM05547.1				MTLDIPESYQEAVALGASKYHGRVCQRCKTTIKRTRQRDCVYCHNARNRAYFQTNPDAVDKLKERNRTERARALKKQHKRLYKANLKQARVAWADQDKINDIYVKARALGMDVDHIVPLKGKLVCGLHVESNLQLLTPQENNKKRNSFDPWTFT
341	hypothetical protein		WLW40591.1				MKYYVYVHILPETGEILYVGMGAGERAWTRQSRKGPHKQILKNLDHMGYTADDYVLVVAKGLQRGEAQELEDQLLQKMQPILNQRFKGAVTIARGVTAPTAKLTEDAVLAIRSEYATGQVTMRVLGAKYGVDSSTISGVVNRESWTHI
342	hypothetical protein		WLW40607.1				MMTILRALLSKINWAALGGLVVGLVGVVFALFRNEQAKSATAEAGRKVAEKEAQVERSNAEAHKAATTAVETAVSVKEEVEKLPDSKLDQVGRELGIIRD
343	hypothetical protein		WLW40598.1				MGRTYEITFEEDLDVLGECGTIDCHIAIKENQNPVEEADTVLHEVLHAVHFLMDIGLSPKLEEQVVRKMATGLMQVFADNPQLLMYLANAAEPPRRR
344	hypothetical protein		WLW40578.1				MKDREQRLEWMRDKFGEQETDLIGKRIRTLDDNNEPFTKKGDIGTVVLVDDLGEIWADFGPDGYNFDGHAHPIWACANVGTPGSHEIVED
345	hypothetical protein		WLW40602.1				MSQSRKGSLFEALINTAIGFWINFTANLIILPMFGFSSLTAKTNFVIGTIYTIISVVRGYVVRRWFNQHIVNAAGKLAGESKLHNRIN
346	hypothetical protein		WLW40593.1				MSLRMNWKTEATACGPRVNPWRKRMTSILILLVLNMGTINGVYLGEFDSPAACQQALPRAAQALKNNPALKSVEGAALICVPKREA
347	hypothetical protein		WEM05548.1				MRTLTRPSARATFGAPSGDLGFPLRHALAVLTYNIPNGPLLGHPLMPQSGGENTMDDYGNNLWVVYREGQALFDRGLWFFQQDSE
348	hypothetical protein		WLW40577.1				MEFEVKQKPAEPAFEPITVTFTIENRAELAAFVALGGRNVSVADFLQAKEGDSLGFDRNVAKNVFAPFYHKLKPLLA
349	hypothetical protein		WEM05541.1				MSDQLDHRVTKLEFRVDGHDKDIEQTKTVQTAMSKSLNAIQQNLTQIKWLVTGAAGALTFKALDINGLLKLLLTAF
350	hypothetical protein		WLW40597.1				MFKDDFLKEVLIVAFLDPFKIQSDFARLRSQEVAALASLGFISTLEAPGVYGRKWRITGVGIDKLRDLGAL
351	hypothetical protein		WEM05550.1				MSKTTAAFTLTLTAILVTSAAIAVGNYQAQRRAHCIQHVALSGVQGTADVDVAVAVCKTDYIKRFN
352	hypothetical protein		WLW40581.1				MKVTITIEDTPKGVTIGWREESSEVTNFTRDSLSVLLTAEFLFRLRQRHRLGILSISSVDLDLP
353	hypothetical protein		WLW40603.1				MKTKGFPPVSEDLLKALEALFPNRLPDHLITGDAFINSKIGEQNVIRFLRMKFEEQNKNILEGT
354	hypothetical protein		WLW40580.1				MLRKILGATVMALLAGCGGGEEDVQQPTQERTLRPPEHSICATTVPIPPDCVLKQK
355	hypothetical protein		WLW40585.1				MDYDLIEELREEFPPLEQAKLFWRTGNPIPADLAVDLMERGYDVKRLEAQYSN
356	hypothetical protein		WLW40579.1				MRIFAVDFMLDGKRVDRDYVTARNEKHALTIAERTTTVSEYDEVEVSPL
357	hypothetical protein		WLW40599.1				MMDLAQVSQMMLPKPQPKISTPCALLIPKEGYADRIN
358	hypothetical protein		WEM05549.1				MWKAYTFFFTVITVALLHVASEAAFAGHYFLHCVR
359	hypothetical protein		WWT40391.1				MPIQDGRFLLGSSERYRRGLYREPFYSDSSDYNTNAKSYYDYLARFNGFISEMVEFVNGLADDIQDLKDKCEAFTLSNEDVTYTVGQAGDFKSLNDCFDKINDLIVQPNSIRVILLKDYIMDEQLFLINKNYNHITITSENSVVTTKPTKTQRQISVKSNPIFNVKPYFYSLNGVFPTIDFKLENKDFNDNINAGYLMDNSVLTFTEKGGSTHFNFIGACAVNGSSITANYCDFSNNGNREQQEENNKDQIMYGDGLRIFNSSLTGNYMHVHRCGEIGVHLSHGASGYIDYTEATYNGHHGLMCTTASQCSARNCKITDTTDDNVVAYAGSNIDLRYSDCSRSHTTYGVIATRSSNINFDGGISNGSKLSGIMSNRGCSIDATKATASRNGEHGVIASN…
360	hypothetical protein		WWT40386.1		CHAP		MAETMIQKYIHSKISDPFDLDIDTVASKCKSGGRFSAWLGGNTTRIKEVLQAVKDAGVSPAYFAAYEVGEGYNGSWGWLNHTTPQGAPVADAKAVCAWLKRQSNDMSGAPAWIDYANYVDFVPASVKAEGNADFKSLPSGTIGRVTIAGTAAATWEVYYPKGLSASYNKVQNYGKPLTDQYKRILAWGGKIDGKGSDGDDPDAGGSDSGSSGSTGGDSVLDALKKAFESFLNKIEDALTWDVHSVGAEKYFTNSFFAMQKTFNNTYRIQMTSKLLDEMKDLMDSIDTGSNGDNSGHTDDKDDKPSSNHKSVEPNGKNATLIGGSWTYDNIPKKYKDAIGVPKFDPKYLAGSPFTNTGDTGQCTELTWAYMHQIWGKTQPAWDNQITNGQRVWEVYKAQG…
361	hypothetical protein		WWT40382.1				MKQDRLSQVRDYQNFVTKFRKSIPDHYNQIELVDKLMNQDLDFYISISNRSDGKTFNYVSFFLKLAIEFDIKFVLISRHFTLRNAYVELLERIAIELKHFDSNKLSTQNTQDYVAVYYGDKEVAIITDLNNATDLKYHSNYMKHFPIIIYDEFLALESDYLIDEWEKLKTIYESIDRNHGNIPYLKIPKIVLLGNAVNFSSPLLANLNIYEDLQHHGTYAMNSMRQYDNILLEMRRNEFSNEERNTRAFKSDQDAMTTGEFDFNTFNLADEPLRNHISKNGDFFHIKTPINYIKVMYNVSDYQANLKVVPYAESYQFCTDVHDVEKNAIFLKETFYKENHSKRYYNPSNLHFENAYSKTFILNEERHIDININKLIKQHKKEQMKKRGFNDFARHEKIH…
362	hypothetical protein		WWT40392.1				MAKYTATLMEIIQSELQNMGHDEFINKGHLTFNDSEFAFIQKVLRYDEDVQKIVNRVFFKGFRFNDERIDRYFKESFVTRFIDREIGRQTVEAFASQVLYVTLTREDYIYTVFGQEMQKYMEQHSETISEDRGKGLENTTEQGQTKQRTQDKTHEDYRDDTNEKYQDTSHEEDVSRTDNRSAESTLPQSEVNLNVDNTVLDYADTNNISRDKSAGTKDTESKGTKDVHSEGDKDGTLDSRVNGESDSKRNSQNETQANHEGLTKTYLVDNLEKIKNMRDEIFNIYDQKCFLHIW
363	hypothetical protein		WWT40381.1				MAKGKTSTSKKQKQKNLRDNFTKNLSTTQRTGFTYSNITFNFVFNDKTLQDDYIKTWEYFNTIFSKGRKQLPLPNKITYQDAKSLTTGKNNKKMLKLEKIKQQKDNTWMKNGIKVKNWFFDEAIKDSDGSQEITNFTDDLLANLDRVADAMNVSDLQGKSEVRYNIVYYEDNNF
364	hypothetical protein		WWT40378.1				MTNLSNILNKYSNGDFPQFDFEKKDREFKNLKDLQVGDTFVIEALFINTGGHYGAQGVVVSSEYQINLPQHLTSKVEEMRKDAEVVEVINERQLAIKVYEYETKQGRKGRSVNFVKAPSTQGRAFDNTEDLAF
365	hypothetical protein		WWT40380.1				MKISKTRRLHLDELIKWVWDQGIKEKRFYSNNGSYVDFKNYDVVKTYEVDKKDLFPVEEDQEITLDTKLPYFLEKDMYYNYREHQNKSINDLLFLNSTVQIWIINEDMTHTLIWKYGELSNDFGRFPNE
366	hypothetical protein		WWT40398.1				MKFLAGFITATLIALILVISAWLYFDLPIDTNDETQETTPPQEAQQQSYNDHIEQQTNERLPYSIDESEAIRLSKVQPDQLSGQDKQTQQEVLSTAYDNVKNGNGSDFDKQLINNIEQTHEWEDK
367	hypothetical protein		WWT40396.1				MAEEVKDEKVEETSEEKPEETSDGSSVEESSSEVTTEPTVEGDNQSLDLVQLEQRITSLEQRLLSVETPQPTSDGSDPNGEPEVAEETTGQDGDSRDDEVESTDDIKKILDL
368	hypothetical protein		WWT40389.1				MANKFVRSTRDVKDVNKLSDNVGDENDIFSQVDGKIFIKTRDGSYKELGGGVSSEDISQIKTDVTNLKSENTKLKNRVTELETKSTDFETRIKALETPAT
369	hypothetical protein		WWT40376.1				MTISTSRPPEEVGSAFTDMLRLYQDISVWNQGRTFGFSNNIMAVTQQLLVNYYNECKAYLEDETEGKTLLPFITQDGLEQWDMHKGFFQTYNVNVF
370	hypothetical protein		WWT40377.1				MNTIQVEIKGFRLYCENDQHEMYDFFVPRQYYRMPRKDAYELIPETHKLLDIKRDRETVYVKYDDLMNIAK
371	hypothetical protein		WWT40397.1				MKFQDTILAQGDLIKQLKQRNYNLVVENEFLKDENAKLKKEIVDLKTEIVDHRVKEYRLTKILNETSDYK
372	hypothetical protein		WWT40399.1				MIKYTLEIDGRIILNELSYSIFIAECRRYLNKRNPNLFKMTQLKQLYWFDIFDILEQRYNAKIKFMEVK
373	hypothetical protein		WWT40375.1				MIYVVTQNNEIIFTSHLRETFENYIDGLCVKHSIDESRFDAKIKSLNTHDIHYYTISMTFKEE
374	hypothetical protein		WWT40395.1				MGLFDGNEMRGMATASYEDTRLNKSRELNDSMSIATSKSEDAYGQQVHSLSKQSYTDEGVEEV
375	hypothetical protein		WWT40384.1				MSKVFFYYIIISELMIFGVIVVHLLSNSYILLTIKTTSHLRGSSFLIP
376	hypothetical protein		WWT40374.1				MELPFTILGWFHVILIAIPILLFAFIFVWYHISNIIKNFKELFK
377	hypothetical protein		WWT40379.1				MYIGVFVTIAIICGIIAIPFILSLGIKEDEE
378	hypothetical protein		WWT40385.1				MYLKTVERISCFLVESDKNSCNSFYPMLYYI
379	hypothetical protein		WQZ00985.1				MDTSAANPRTIDFLHRDGFVAGQITGPVSPDLTTPANLPYSVSAGQLLVAPLGTSTFIRAFGTGQRRYADATVQVDTEVVMDSMTAGTYGPFVGFGDTAASFRGVWYNNNGSLSLVDTAGAVIGGTTVTDTDAAFVAGQAAKLSIIVNGDGTATAIATNPAGAILRLNITGIPLGNIWAVWRRSALADTGKISRFHIQHTRATSPLKVAADANSVGGVFANGFLAENVDGLYAASNGAKSTQKWGIASGKLRMTSTITGIYLAKVGISRTDRSSVEYEAITTVTAGQGGALLAIGDDPATRLVFAYLTNGFVGALNSSNAVVAGGVQASMAYAVGDLVKVRVVVRPDNTGSVTAVNASGVEYTVAITGPIPTGTVWAAQRNAGTVEVNRITVVPIAGSQ…
380	hypothetical protein		WQZ00967.1				MAVSQGFIQPIAQDAQRTIPNNGNPNTVYNTAPTGAAVTGWAANPITPAANYNGTNAAQAITDGEAAIANGGWVAPVADPNVKQGQGVLQLPAGWADKIQNFTPSAPAPAAPAAPAYDLNKQWTVMDGKTPRKNNDLYNSDPAYRAAWDQIFAEHNARMGKSIEDSRSDTASMNAALQGYYKMYYDNGWRPDTTYIQSGGKHGNIQGVNSTSTADTYAPYDNNTRANNTGALTQNRLNPSTTGPANAGGGGGSGASPTTNYGLGSRTLDSGTVSSAMNHLTQTSEPRTTSWNSDTGKSVSENLNTFYSNAISSLGKNATADSVMKVLDAITEPFLPGNMYMSELGKLNTPNVLAAIMNKALPGVGTLGKWLVDKIPDNATGLLGKLRDWVRNGKFEEAA…
381	hypothetical protein		WQZ00972.1				MANIAAIRTGEVKPENSIAAYASDGTTPAATTQSGVVGNDYVAQTPAGSTPAGTGLAPPTVDYTPPTPTQIPPANQSGQVVQGYLDSLLSQDSAYMRNATQQGLNIASSRGLRNSSIAAGNAQQAAIEGSMPILNQIMGLNNQREQQAFTGEQSQFDRDLTVSRDNANMSLQTQQQNAQQAYQAEQAALDRTQSVNNQVLQAELAGKQAAQDFQFKQYLQDSAVKQQDWLSSKAYDREFNGMLSQMQIGTAADLYKQIMQAALNDPETFTPDITAGMQNFFTGNFASVMAKYFPSTVRS
382	hypothetical protein		WQZ00916.1				MIFTKAQWAINQRQSEEATLSSFEAIRNNFMRGTVGKAIRPWFVVDFTKILPTEATMFGFEIETGFGTVAAQQETMQWLWDNTDYVTADMEGCGERPTEITFPPLTLAELDEDNQLKQWLAYNAALPVSRQAKFNTVTTRTPRGGVVGTHVNISTAAYRQAIPVVRAEVANTLARFFGNLDADRRLHLYGRQPYTEGVAQRRGGNGDAADRIEFKMFHSTTHIEQFNNYCKVAKRLAEIIDSLVANPQQQLNVAATFDYLTIDLDGRSVIAADNSAQYPEAWRNGYQNMRTQVAA
383	hypothetical protein		WQZ00969.1				MATDWGLIGAGFVKGVADYAGDQIATQQKTDAEMRKIELLNQLRYDTDTKLAEFQEKLQAKRTNKDMSGVEGDEYVVRDNEGNEKSRRAATAQEREDRDYTSKKRDIDLRAGESGIAATAAQIRQGDERNALTRRGQDLDAQSQRERNSIAALAAKNKLGGDDSPTTSTAIGYSLTDLNSDAVEQAMKAGVPREQIQRTANIIAAQELAKGNKNVDRINDIFLRSLSTLRGGTEGTGDDATWSLSTFQKSLAPKSTSR
384	hypothetical protein		WQZ00907.1				MTKLSYTAAEIAVLSAFNADTMPDNVRAKLDELNRITTVLTDAKNVQENAQTEKGNAWDAIKAVAFAVSDATSTAPAVKEMIFNSVMHEYVDADKASAKASLKSYVSTARNMLLKLEGAVSRQVLGEASYKAVRELLAPAPTEGAAVIKKITEQLRYVERNAFKKKDSEEAKLALVILNELLETTTTLYNQYKGANDSESVAANLSRELHAMKPEAPTAPTEVVINRRSEAVAATA
385	hypothetical protein		WQZ00953.1				MYFVHLNNPTRQVRVDANSISVMEGFVTFSMRAHPEDYAPATVAVFRAEDVATVYNQDHIQSVIALPNVGSGSRIPFETTQRVEPSADYAPAIIRQGYTASSMDRQLNTATEARQYPPAPFVASWEDPIPTSDYPDPVPAPEPEVLNRAGEPVSFADRIRRNPFMPTRLPAIPLPPTMERALDRSYPIPPPVTTREPFRVNTENMMASTSGPRLYVTADEMISSAREQAMAAGENF
386	hypothetical protein		WQZ00975.1				MTEINSGVEESHDTLGEQTDALNKLDINALRTFAKYQNIKADRSWTKEDFITALQAKQGASTVGLVFDSGTGPKPGYSRILLHRDTSAGHKNSSVHVAVNGAIFAIPRGIEVDVPTFVVGALNDARGPAMSHVEESTGPGRYVENMQQSYPFQVVATNPGKAPNRNDTRAMSYAIRLRCKEAIGKWPTHGELAEWQKYEMQKKANNHN
387	hypothetical protein		WQZ00990.1				MSLYRNTSTGVDLDSIFTPRVVAAGPVSGFRNLDGQDLNMRYEAYNGISPASPVGYRGPDGQDISLYYATSPTGGPVNFNVKGTATNTTPGGSGSASITFNPNGSINVTTSTAGGDAGFWYSVILPGVGADYDVLVSGRSAGAGTWTGPFDTWTRLDSLLPYTLFVTSSDGTHIRTATGQVRRRSDNVVVCSGPMTWQIDLGIPP
388	hypothetical protein		WQZ00923.1				MTMIASMGLRYCSEYLTNALMVYEGRAAQLLEVQEEHCTIRFLDGRSPSSARAPHSYFTGWRVFAYPELGYRRVGNVVYHVHRQQTAYRGLRANILSFENSPLSALLTHSERFEGRVLPNTSQRLSAVLTPTYDTSTQLDELIAGTLSGVVPNQHICIEPSLTDDTYIILYRTKIIGHMDRSKNFHINNPALLAEVRAAFTE
389	hypothetical protein		WQZ00943.1				MAKIVGQLTDIVTKQFRNGGEAVYIVVNGTEYKFGKFAPRGFSKGDYVEFEAVSKPNGAYENWAADYKTLRKSDASAAGNSNPEPIPQRGAAPARGGYSPTGNDERQEIISKQAALNTGYNIFKTLVDLGAIVPPAAVKKNGLYDFYKVAFLEEAAKCYKLSTGKVWDINPADDTEVVDDFDEGTVEGDTAW
390	hypothetical protein		WQZ00994.1				MKDIEMLSPEDALALQSVWEAIQGIDLQELEKEKEARKTDVEKLLDNVKLGKALERKFGEKKKIGRPKLHWKTKAKRRRETKSRYYQNTWKPRRQAELVEELTTWQGWYKHITKYWKGEMMGPRQWKEHLWPRLNGKVPVFKRDDTKKGWTLDNVVMYESGTRNILWCPEDLKLAKLNEEHC
391	hypothetical protein		WQZ00922.1				MAAEVRYTSYKCVFVLYHDSAKVYATLQCPIDKLDAFLEELMGMKWKDAFFCEVHGTRPDGSVDVIRGDISVTEPRGSCSIRHTTIISPGTTIAKKLAEASAEYIRIETERRELAAKKAAARPKVPGAPATPSGSNVVSLADAKKALQEKREAAAVVAAPINYDFFPEVKGIHYSVEDFK
392	hypothetical protein		WQZ00970.1				MAKSLSQVNVERGVEEGQGSQVPDDDVELAFRMAVEMLDQGGMKVIEDAINQSADPAQVVGQFLAQLIGQMAEQLRDEFNIDPKIFLAKNGWLDMILDYIEVQLGYPEDFSDEIYQQVLEVIKAAASGPEAPNNVMDPSLNSQPAAMPPQAPMPQATDPAALPSQPGV
393	hypothetical protein		WQZ00911.1				MLDNITPQSPRIILIHPANNWKAVLTFNFNASGGIAASQGVMLGANDTSRPVSTGSRAGSTFTTTVREIRQNVTSGVWELGYLCNEDGSRLEPVTGDAWVALCNTLREKRTAANVADTAVETARQMLRSLETAAQTARQEAINAQRSFDAAL
394	hypothetical protein		WQZ00965.1				MTNWIKERMSTHAIACLLTGGVVLAAYLLGVYVHPGVVSYLASLVPLGVICVTAIARVNDIGKDKVSKRWQLRRAGLSVVAGASAIALLGPVAGLSAMPTWETVALYWGFAATWFTTPEMPPWWRWISGRDKAVVGD
395	hypothetical protein		WQZ00964.1				MDVTKLLLGINWKLWLIKVGIVLAFAAGISYISYEKGQASVRIAVAEEATKAAEIKTVIMMETIEKRVPVIQYIERDNAKLQAEVTTVKRNLDEAIKAAGDKPECSLSDAERMQFNEAARAIQRAATLPELGGS
396	hypothetical protein		WQZ00935.1				MVVSIKLAVTGSCFFYEGGSSTDSFSDWYAKALDKYPHKKKYTPTLRVVVDRKVLEAIRDDAYNLRIFPEFSKESELGYDEDGQWWWGDGNEEGDTVALYPEDYAEFLITAVNVVMGYQSFKRALVQEIKV
397	hypothetical protein		WQZ00901.1				MSATSPTVQVIPLFPVSLLVTSANRREEIEMCDKAELTFADVTYVYIDSSVLRSLEWKAREYDMLKARERAGSLTDVDHAGWQAHVRHGRIVDAIKLYRTLTGIVSLKECKDAVCDWRDANGYRPAYLR
398	hypothetical protein		WQZ00966.1				MFESIGTALAWSAIAIGINLWSVPLFGVPLTVVGMSVFGAALGAAYGKPLEKRRDLLVTVASHAFLAAILVAVGPKWTGSVWVTPVLEAPLAGLLAFSARFALPIIPWGELVRKVARLEPKRNDNDKLD
399	hypothetical protein		WQZ00971.1				MAWWDTASSWASNISDAYSSSSSSSSGNGNIWGAVISGIGSAASGYMQGKNKEDTEKLIGLKGIEDRRNLDFAARLEDFNKQQEKQRKRASLNSYGQFNLMGDIMPTTTPAIDVPARPTI
400	hypothetical protein		WQZ00895.1				MKISLVNSVLCYVGSNMPNLLDYIDANGKVGEGSNAYRFGMREGQEIRDVIAAFPTPNGKRQSFEVNRVQALVIRDRIEFAYEIASDNAADGDRDAGRMAVYYRSAIKHIDEQLAN
401	hypothetical protein		WQZ00897.1				MALMHALAQCFPLRSHASTWAMVNIATCASAPTTAISIPAGEMFALGRATVVPVGFLLPITSVDDSMFPTKSDTMEQVYSVAWYIGLIVLALISGVTGAVFIVGFAIAIVLDAVS
402	hypothetical protein		WQZ00984.1				MEHEIQEELLAVANGKVEEAQPADGIEMTEWVFANEVNPALRQLFHSLYSGVFKNRLGLAHCKHKETGELKTLIVGVNPTDGNAQLFPLAVVLEEADVNNYLSPDGKGGYVGPAE
403	hypothetical protein		WQZ00912.1				MTDNKSNKRVFFLHQRETCSYRSMLDFGKPCRREDLHQAEHTGGRTIAYSYDENGVTYAIAKVNDKDRYVKATGRKVSGDRLAAGGKDVGYYPGSVDKFRAIMDADFAVNQR
404	hypothetical protein		WQZ00903.1				MSSNIDWAEPCNIDQSNDYPDAKAVERWECGEYDGAHVRHPEGPFVRFTDHEAAISELRSNHERVEGELAAEVERLRKNAARFEWLCQSRRADWSQKIDTAVEKGNAS
405	hypothetical protein		WQZ00991.1				MSNSRIKDSTIGGGIKEEAIASTITMQYDPINPENTTVSFAYKRYLTDSAGNVLPYSDGAYDLITLKLSETLDWDLGDGLTVQDVVQGIRSATDIAHNKRAYPNVPVS
406	hypothetical protein		WQZ00993.1				MTQPVQYNSTSERRVVPLILGAVYQVIPSMGGQYIQLVRMDSRYAYAVGFGNNTADIKVRLKRFPEIVIKIVGYGTEGYALRLTSEDGYVLMLSGDRIRLTNQGDV
407	hypothetical protein		WQZ00959.1				MSNDYFVSIKLASEDFPSRAVSVTYDFSHDMTDRVLAGEHVPAAYAAASEIATLLRMAQSDQSFNYTDDELAAMSEEQREEAIAEAAATAAHSIVMPRIPRE
408	hypothetical protein		WQZ00909.1				MNREQAKQLLPLITAFAEGKEIQFRNYPQGMWHPSVEPGWNGDVEYRIKPEPVVVEKWAAIRHQDGNLFMFDSEKDANIFAKSYISATYTVFMMRGTYER
409	hypothetical protein		WQZ00927.1				MNKDNAKDYLPLVQALADGKVIQWRNHAGSWEDSDELSDLWTPDRYRIKPEPEELWAWYDAGGTRLFVGSLEGAEAWRNRNSSPYYTVKRFVEVK
410	hypothetical protein		WQZ00896.1				MGLPLRGLGGNNVRMVRRKERIMITFENGIDARARAVFSPQVARFHMGNGEYRYVCIGTDYGYIHTSGGDVRTWKSYSGARRFLTAYNKRG
411	hypothetical protein		WQZ00930.1				MKDKKLKKIVFSYASETCPTVDSWFDYLIDELVEYCGEDSAESITQMVDECREKVKADGTILLRDAMYAMAADMADVQDEVDRLKSVINGD
412	hypothetical protein		WQZ00905.1				MSICPCCSQRHASRWYRCKCGWIVYLYQTDDVVFQGMSWAQCYEWDMELPVYVVAPKHVRVKAWLWWASTRLPVIALVLWAWIWYACYS
413	hypothetical protein		WQZ00921.1				MSKRNMYEQPSLPEGYFFRVSESTRWYNQVDVAIMRKGWLFNRHVIDSTCPANSHSIAYTMNDLKNGWEERQRRAKLLGDYPPKKLGDT
414	hypothetical protein		WQZ00914.1				MSNTITADAIYRNSSKYSLRFDALHPGSMFRIDQERSRGMYKSDDARIYVKDREGFFAEEVGTGKGCCLMPNDMVMPVILVKRK
415	hypothetical protein		WQZ00898.1				MPRLHHSEVEYLISEAPTCQGCDRDTLDCMCMESYEDLYHYAPDDREYLESVDQSFDNVDDDHAAYLQAAWEFEYQRSPLEGI
416	hypothetical protein		WQZ00957.1				MKFVVVKIPDNDGVVSKSARFFDKIEEAVVYQQETPYNTVLGIIEHEPDNWTIRLMRWFENWTNPDDGNKKSTV
417	hypothetical protein		WQZ00908.1				MLRWAFYCSCRKEKQMKREAVFNHLAYYANGYLALTTGLVFLLLLGGPVGKLLGGWMLFASALSFIGLKWLK
418	hypothetical protein		WQZ00980.1				MSELYVDGSKPQLDYHSPDWHRIAEFLSEEHSELVKEVLSHDVSERRADFCRGRIHQIRMILDWAPQASR
419	hypothetical protein		WQZ00952.1				MKRVKSYYVVDNKGALVSVSLKEYKAYAKEKLNEQSVCVGQSFVWEQGGHDEEPQGCSDCEEAAVL
420	hypothetical protein		WQZ00955.1				MASRSKYHHLNQIVSMYDEMTAHDMMKYVMLNNEDIKEDGISNLILQVVVHKHLELSIPNVESEFN
421	hypothetical protein		WQZ00906.1				MKVRVFRKDESTIDEITDVFKIEGHDKPDGMVVVWHNRHIVDFEQFFDKVLYPMREVSRIDVVRS
422	hypothetical protein		WQZ00933.1				MTTAIKNKNIKYLSARERSRFYALLKIDSKRRTDSDTEELVELEMKAERASERENAVSSKRHWDE
423	hypothetical protein		WQZ00902.1				MFLTRSNTRMGLALALAAIDAPPMTEQEKAQQKSRIAAEYAKHKAPAMFSQGDMFKHTMRDKT
424	hypothetical protein		WQZ00910.1				MNVNITTHHKPSRCADSITLTDHFVLDSLSLIGDIGALARLRIVARERDKYLIIKAQQAKAA
425	hypothetical protein		WQZ00938.1				MGIKKVWTTMTGHWHGEEVHDKEILAKYVLYTLAMAFLLGFVVNAPSCHKQPTPSHIQTSGS
426	hypothetical protein		WQZ00936.1				MTMQQVDEVKGDVRSQFEAWAKSNNYSSLKWPDGAYAEDAMQLAWRAWQYLTAHQEGDKV
427	hypothetical protein		WQZ00945.1				MSRDLALAIAKQYAKEHSPSYYSEPFTPHEWVVEAIEYALEMGYCKGLNTNEEANATHPN
428	hypothetical protein		WQZ00904.1				MLAKYASPHVAVVHVPEWEGEKAVFHYVTCEDGLDDVAYMVEQGHKLLGFYPVPMSLH
429	hypothetical protein		WQZ00939.1				MEVNSRATFIGWATGDGTVRAMLLTQGATIVSDRVIAITYDSGKPVAIRTEKETYHV
430	hypothetical protein		WQZ00961.1				MYEKLEEAMESIAFIRNHSLFPAVLKDILDMCEQDIKEYIEEGYKIPNNEDILRETY
431	hypothetical protein		WQZ00949.1				MKLWVDPPEGHRFGFPKVWDDEVDGDCEAWMIAQGYPRYPSIDLIKYTRMWEYREE
432	hypothetical protein		WQZ00987.1				MRSDKYNNLPQEAVAKITRLLTNYVQPNELNGYLQAFDIILELAKPAPKEVEKESK
433	hypothetical protein		WQZ00899.1				MLIAAIIIVFFIGYLAVYNWYLFLAVISKTKVSNWLPSALFGGTALAFLFYYFT
434	hypothetical protein		WQZ00917.1				MDLYVVMNESCTKLYGVYSDIDEARSRTGYGATDAIIIIYTPADRPPIDPKGEE
435	hypothetical protein		WQZ00962.1				MVIDARQKFGEKFIRDSQDTRTRQETAERIRSMGKDFSKMVKDSVDRINKKPTG
436	hypothetical protein		WQZ00948.1				MTKEQKEKLAKYRRTKEYMVSDNAYLEYSYLLYLEEIEKEKRKNFTSEDWT
437	hypothetical protein		WQZ00941.1				MIVRNCKATEISRSASTVYFKLHFSDMHVWSMPVKEWDTFNVKEED
438	hypothetical protein		UOX40294.1				MGLFSESRTVIASNTQSLIENTPDYIKQAVFNAVLANREIVPDILDASMYCFANADVDKMFRYARDEYTNGLPEGTKGWAPPNYDTIIEVLKKEYPEQVAAGRTFSIVTASVGPMNGFNVAMERFVEDPKFQRWDNQYGTSTPEANFGKRFVYSGWGSDGANQIYNITRTETNYEGHPIYIRAQWMTDPNQLRPFRNFTYSDYHEPINNDPNAVYYTVEYQLLNSNGSIYKDRKYPSGTRFWSYAVASGRYPELNTENDGGSTIVETFYFPVVPLRVNNKDLLAPAEQDKPLYKTSKKLLKFIELDIEELREGINGNPSIADVDHAYVVFGIDAHTDSQPGIRYLFEFFEDEYGRAKTGETEYLGWRNSSSYSYFHPPINVIEIRDGTYNIELGFSYIK…
439	hypothetical protein		UOX40264.1				MSYNLFQAMNGAARTANSGATNHSSLNPCVDFFFAAGSSRGQDISNKFFLALAHNKEVTLRTLLWLRDIRGGAGERQQFKNLVSKGLNSLYENDKTSYQNFLNLIPVVGRFDDLLVLMGTKHEAAACKVWTSAILAGNGLAAKWAPRKDKKGAKPLRKFLNMTEHAWRKLVVSRTDVVETKMCNREWDNINFNHVPSQAMTKYMTAFHRNSQTFAEWREALKRGDKNVKVNAGAVYPYDIVRKLPKDGAFYSSTVKNDDVLQKMWESQPDYLNGNKERMLPVIDVSGSMQSRIPQQEASCMDVAVSLGIYIAERNEGIFKNQCMSFSEAPRMYQLSGTLADKVNQIKASENVGYSTDVVKVFTTLLEQAITYNVPRDQIPTKLFVVSDMEFNGGFSGGF…
440	hypothetical protein		UOX40292.1				MPITWRNIEAPDFRQAQLGVAAANESIQDALAGIRNIGTEQREIADANLASATDAFTQRAEEQLLASTRTTDDLDKFDFSKFADEVATNPVDRDALHDLFLTRADALRQEELDKLQMEAQKVGIERDKIGIKQAKGDLLEQQRNKLINTLNQGVASVVDQGQRSGLTDAEITNNVRDYLAATGQKDGQDYSWFLPTAMQTRNTMLTAATSLTDKQQSIYQKEVERNKQEAENLINLEKAAFEQELKKLPTLDSIQAEESLDMYASPNETISKLTTDGFFTADAETNINKANNMFESAQATIRGDLEKDANKAYQKFLDDNKLTSNSPQAIKYRTETLEPALQAARTYVLPNTVKNQTIRLLPKDAKNGRIYFPFSGPKRIQLVRDARKQVQSMEENVDK…
441	hypothetical protein		UOX40298.1				METENLDLPQTDDVFAMSDDDFAAWSQQEQGSLVQSTEESTEVDSSNIESEEQELEDEYIDVPEEEDEIEEEFEEEDTQELDTEFDLDESEAEDDELSDESAKEPESDDIDYQAEFKKLIGSPIKANGMEITVDSVDDAIRLMQMGMGYSRKMEELKPARQVIAMLENNGLMDTEKLNFAIDLMNKNPQAISKLVAEAGIDKYELDEETSKDYKPTDYQVSEQEIALDNAIKEISSTPTYARTIQVIGKEWDNASRDIIKRNPEVIGLLNSHMSNGVFDTVQQEVEKRKMLGTLPMGISNIEAYKLVGDSLYANQQNQVTPEGQLQGDVKANVKQPIQKPSREAVVRQKKAAKSPRGKSPVTKQLEDVFNMSDDDFLKRYSGIK
442	hypothetical protein		UOX40295.1				MKDITVDDITTGTLDGTGVYDKLMQVNKLHLQQEYSAQRITGDKYAEAYIAMMQSAMATAASFAIQSITANNQRELTLEEKARIIAQTEMIKAETLNVPKQGILLDKQALQVDAQTSLVGKQEAQVVAETLNVPKQGLLLDAQKSLVTNQAATEIKQALDVAAATTVKNAQKTLIDKQALTETEQTKLVTAQTALSGANKLNVEKDTLVKTEQINKLKADTSLVSTQETLVDAQVLTEKTNTTTPTQGIKKAEYDNLTKQGLNIESNTQLVKQKVKTEEAQIKDRVTGESTDVTGVVGSQKKVHAAQAKAFVDESFIKAAKQHADAFAVILSNDEGATIPTAFQSTAISTAVTDMISQVKKTT
443	hypothetical protein		UOX40257.1				MTTPYTDYTVGDTVNIVQAYHGTCDLPLDADYQVRALLGNAVWLVEDGIHSIKPTPYIADKFAKKGGGGSIEPDPEPEGPIIPAVLTPSGKFGFDMTPSDVQGFPFTNGSPMRKLANNLSNDEGRSLTANSTSTTIGSVMLTSIGTKGSSYDNPILYYFDRLEVYSKLQRDSGGKAQADEFLRLWNAGAIIYLNEEGTQNTIAFDKSYGFEASVDYGLFGDYYSTLELYKRTPEGEEPAPTEIFNFLDGVMKRSGKIRLIGFSAE
444	hypothetical protein		UOX40231.1				MAVLYPEPTNQSVSSKPQITIGVKWKNVDGALNVYCGRGSVFGNPFPITDSATRDEVCDKYEDYFHQEANREGSELNKGMRKLLEYYQQGNNINLQCYCEGKRCHTETIKRSLERVSSTVKTEPTQQKVIIAGGRDFFNTDYMRDCLLQLVEEGWLSTNPIILCGMAKGTDLTAYDLCKYEFELEVWEYPADWHDMSEPCVKRTNRYGEYNALAGIKRNDEMAADANMLIAFWDGKSTGTKNMIETMQGRGFPVKIFYY
445	hypothetical protein		UOX40290.1				MKITLTLEEAINYIKQHTDMGDFADAEIVIEGFDKPAEPKQEQEPEAVEEKPAPKKRRRRKAKEEENVTQEQLDAIASEVDKELKEEFKEELNATIPEPTTGSADESATDSETTRTEVQPDLFEGVNEEVIKDEIVSTESAEESGAQQLASEPEVAQSILDEGINVPVSEEPSLFDTPVSTPSLFPEDEATESFEDTEMSLIDEVLAETGDDEAFNPEPTMDIFDQSIPYEEREAFAKANGLVPPLF
446	hypothetical protein		UOX40275.1				MLTWNDAPKDATHQHAQSKMFYKVEGNSVFVWSSKGGWNKSKVSADSASLLARPTEEKEMPEIKTLEFDNLEDLRTHLLADGVPEEVIEQIVASVEAAEAGSEEECTCEVCTKVAELQAELSAVVAEGLRIAHEGKRMANEGNFAGSLMNISKAAQLAARKAEIELELRSFTEEGKADQNRKEIEELVDKVVEKVATVAVPKEMEDFRMYAGVTIAALRDMGLLAHGEDQ
447	hypothetical protein		UOX40305.1				MTFEDIVNELKYGELNNHGMFMSQITEQDKQRLMHHCNIALVELCSRFPLITRELTVTQVEGVTSYVLTSEHTYQAPAQATLDKYIFDSVEYPFNDDLVAILGVYDEIGNEIRMNDPTTSCTVFTPMYNIIEVPMEVDTNALFVLYQAKHPVITCNTCKIHIAAQFLPALLSYIAYRVYAAGTAQEHMVMTNTLYQKYEMHCLQLRNFGVDSSIEWDANTRPCMGGWV
448	hypothetical protein		UOX40263.1				MRTLKWRHLQAIALEHGEFNNDSEILNEIERHGEYLVFVNNSNDEDREYSVNGRVRIESIDTCDSNLPIKADSARVCGDSWFAQRHYHDKWVVVPRSVFSESSETQPSTQTISGEKLMANTRRTVRIELIDNDAGLDVQHALVAAYDNIMTEDDDATTIQELIMTKDIARKLREHNERRAAQVDLDVLKRTGNEVMLQPVKLKDLTWVVK
449	hypothetical protein		UOX40265.1				MTQVKVLSATDKSSKALLAAAGSVEAAIKLAQETLPALLVEIENKQSDLNAIESETKEKVRKAKVELSLQVEENERKVLENLMKKFGLAEITVEAVSQLRSDLEAAVASNEAEVKKAVAIAVSQAESAHKAEIARLESEHAVAVANKNAAIEAKDMQLEFQARTISSLEATITAEREARVKEAEARSNSQVVVNTSAK
450	hypothetical protein		UOX40303.1				MALPSTGSISLAQVNEELGKGSSTTISLGDAAVRELAGRATGAISMSDLRGKSAYITMTVGVADVYGFIIAGYSDGLNSATIGSLSDKTLGGTFIRALGTNEMENSGGGTIVLNEIQQAYDTIKVTNEVGTEYFFYSVAGRPEQYDNRGSTLEWGNFIAANVGKTIKIKVAFA
451	hypothetical protein		UOX40296.1				MSDKELELQEIESVKAQLDLLQVKYHHNAKLETLQKLLQEAMAKDEDEAPKAKKVDAGALRRSVREDVLKPVLVKVTCVNPHKSSWRGEKIYFGNSVVGRCVDFVPYNNGDEAEPIWLPKMLVQVLKDRRYLATTPLKRQEVGIDGVGHRTAWKPEFVIETIKEG
452	hypothetical protein		UOX40253.1				MAPRKKYNPLKSALRRLRTKVNNSALVFVHGIPRTIHYDRNTKLLSHQIDRKFYEEVTFCRFNWNVTMAVLGLNQYGSEVIVWDELTVDSPVLQTDLADILTESHKAILDDDECKELTNTRFAWIAVPNGTPMSDDEMHWVFSRLRGFNEEIFPSINGTTE
453	hypothetical protein		UOX40279.1				MNKAAIKEHYIKYWFMKRKLSAIEEYKESVHDTPYVSYYVSYRGNVFNPLEIKPREMKGIFEVPANSKYADALDRYIRLMDDQQKVGVILTYILNFVDTEAEFNYIVFNTDVDKVLTTFRLDKFKEDNQDKLSFLRRIRLLSDMVK
454	hypothetical protein		UOX40293.1				MNGWFGNFWDKSTSDGGWLTGQSAFGGTQYGQLGTDQAGNAVMGTTQSSGWVSPLTQAVGSGVGAWLGMQQLDLAKDQLAFQKQAYNTNLQNQTQLTNQAMYDRARQRASYAGQDFTQSFSDWEKQHGLGRR
455	hypothetical protein		UOX40251.1				MRLLVICEYAEYLMMPADYVCEYENRLVHFGKFMQLLPDSGRTTKFILSRAGGIAHVNGYGMAYLDKRTKPINEVHYTWRFRWNKFKERVHIKYDTRFLKLFIPFTIVWSLIQFSLFF
456	hypothetical protein		UOX40299.1				MTDFTFADIEADRKQCEEVIARGAKFEKLFKNREFKELILEGYFKEELIRLTDLLAVVNDEQKPRVQAEIEAIARVKQYVEIPARFAAQAQDHLIALKDAEEELRAQEEAEMLAPYEG
457	hypothetical protein		UOX40223.1				MGFWSSINKLTKASTEVICGVADLASGTVSIASDVQQMGKITSSSALKVHTVSSEYNMQADIIKAEVLAQMRADAATTLKADMESAKTPEERKAAFDKFKEVEREIEMLTDIE
458	hypothetical protein		UOX40242.1				MATVGLIRIKPKTTEHPEYQKGLDVLMAEGADAEKIKAYKSAFQGTEEHAEMIKSFQADDVKLEGMISVPKNNYVITPENHLVILLPQRIDFAIGLEPDEYMIVAEQEQEDEE
459	hypothetical protein		UOX40302.1				MMVNIDMKMLQKIGIGLAIAVSSWTANWLVTADTRIALAEERLQVVSTLTTDNTSAVRAISKQINEYNAELVALVSKQDLRLAKLETIIELIIDDNRKRAAEDKL
460	hypothetical protein		UOX40252.1				MFIYNLISLRDQKVHISGVMLMCIISRLNKRTKSAYIAEIEAYYNEERCKRHAYKYKTKGIYAQLLSLRKRGYVRVERHGNCLCYKLTMKGHAAVGLFVGKK
461	hypothetical protein		UOX40259.1				MEILVNQQTRCVYFKISGRSTGGTSKMEHITEAINLYRQHFNTPGYVSIQIQLEDGLINPMTAKNIISGYKRAAYKMELLTRMNGGNITVDLGFIRL
462	hypothetical protein		UOX40261.1				MIDKIWNWKTKTLLVVILLAGITYWLGSLNRDNGQSTWANWYDCKGEGWNVKQESEYTILANKCAIIYYNEDGTVAKRVPARLNVNTAESVDAQLGE
463	hypothetical protein		UOX40246.1				MNTHFTKVLCRINLEKAQEGYDITFEGANPKLCTGYLRKDNFTTLVALPIRELIKQGVSLHYEDLDWYDKGDVVIEDRPCKYFLEEELDILCS
464	hypothetical protein		UOX40307.1				MELKDILNEEEYAVYLRMVESNVIIPSGDHYFIAGLGDPYMEFPRTSLDVLRHITEHLTVLRVRDKFQREVDNYKNKVRCLERELYGTN
465	hypothetical protein		UOX40271.1				MVLLEPPWLTQIKEVMPHEEALHNLKLVVDAGALWDTNRWFHAADIDDLIRWAASPQGSEFWNKIWENTGSYRSLHSMVKNYFK
466	hypothetical protein		UOX40248.1				MLLIETYYLKFNVNTSKYHVFSYLTHGFYKNFPSNFGQLIPNNPTQLKIDVDEWKTYSEFVSTHGAEEFRRATLSDLLSCK
467	hypothetical protein		UOX40227.1				MLFLRTHHGLPNNDSGEYLVWYFEPIKQLVYKDIKTVFTVKLSLAERGDTEEWANRYMFGDQAIYLPMVNHATIKNLHL
468	hypothetical protein		UOX40301.1				MKSLLLLPLVLLAGCSTLQHQADEKAAMNAMHKAELKMVVLNEKIDDLNNKLTETKAKHAEAVVEYDESVQHFIEVIK
469	hypothetical protein		UOX40241.1				MVLIPTFNRENIRVLLAYKTKVYVKYTGRSAEFERFVDWDMEDLAYPDLLDSANYTRVYSPIQMKKNQDFLNKLLG
470	hypothetical protein		UOX40228.1				MKLINTYFSSHLAYLWLVYEDTTYAQAHKVDDYEYEQLQEGWLSIGDFNTVLAGKANNDNLIRIERGDNATN
471	hypothetical protein		UOX40285.1				MKYEDAIVWASGFYLCEHLPPNWIDWDDEKLYSYIKEYVWEPFENYDAPTVFEYIGQLAESVQQLIQEEVM
472	hypothetical protein		UOX40229.1				MLLIETYKHDTDIGKPITDVWYFNEPMRIDGHFYKSMNIYTWDDSSVVQWNDDVVELSRIYFGERMQELK
473	hypothetical protein		UOX40250.1				MLFIPTYYQFWDGTTTPRDDVINFSYGDHMYDIHPGLEGIGIDVYWEWAKDNIDVAYLCVRVRDEIASNM
474	hypothetical protein		UOX40254.1				MHKFIQLLSAVLPLGKKLLFPNGKFDKERAVIIIVLFVIIATGIQVFGFDTISATTEILTPIVELIGTSD
475	hypothetical protein		UOX40230.1				MILLQVYVACEEEGEFYTVHATNFDNIHIDWFPYRENMNIQLYNDIDENFHEDNWKPLSQSDNSGVTTE
476	hypothetical protein		UOX40239.1				MVLIPTYYETNALGVLVDTDEINLVYMHWGMLFSASGECIGDGQCYSDPSYMQEYCHVRLSPSVTGPEK
477	hypothetical protein		UOX40235.1				MKLIKVISIVLGLIVLCVYAKYAVSAFKNDMELYEAETKCIKGYVALGIERADIAQGNGTCWVKQNDR
478	hypothetical protein		UOX40256.1				MASTFVDYVAGDTINLVQQYHGTAELKTGVDYTARVVLGNSVWLEPNDTNPVKTTAYIADKFIKKPTP
479	hypothetical protein		UOX40238.1				MILVETYIDEEDINDKDVIIACHVFGYLVDKWLHTEMHSPELTCELDPNPYDWMTKSKNKVSNHIWY
480	hypothetical protein		UOX40245.1				MKKFDLVEYNPFNKQVSFFVKLNGCNVLVSTVNKDLGDCTYLPSNINTLSRMTGITLQDIHNGSIIH
481	hypothetical protein		UOX40219.1				MERLTVWAPKKENNGQYRQGHYVKEGHAYIKNTELNRLGKVMGHTWERYWYATTTFTQNYLKLHSL
482	hypothetical protein		UOX40226.1				MLLLNTYYRTGSAKTARIIYRDTTIFSNFNVVFPSLEIDEEDGVYTYLDHIDTGFYTRHEVIKCYS
483	hypothetical protein		UOX40258.1				MTLVETYKDYEDVIFDVFSLGFGLRPDEPLVQVNRAWTIYYRTPLSFVCKRVSAPQSETETLTIGE
484	hypothetical protein		UOX40311.1				MKLLTIWAPTKENTGNYRSGVYVYEGHAYITNPELNRLGKVMGHTWERYWYATTTFTQNYLKLHSL
485	hypothetical protein		UOX40233.1				MKLLPLGHFIGLPRYVYGNRGYGMNSLLVHDSGMRICQHDMSKLSYPLADPTKQEYVSCEITNLQ
486	hypothetical protein		UOX40243.1				MILIPILKNKAEPKRHTPITNYRGEALQIIGKRFILAGVRWGKTIIAQFEPMNKDDNSWYWSMY
487	hypothetical protein		UOX40272.1				MTYPDKATHFGRAPDGRLLWYYKQSIGAKVLWFYLSDADFRNGRTRFRKCINKPTILLMNIKDW
488	hypothetical protein		UOX40262.1				MLTLKQAIQTIVEVEIIKRQNDRMIREKNIQKNDLLHSKHIRSFNYTAYANALKTVAYYESLK
489	hypothetical protein		UOX40281.1				MNWIKIGHWLSIFLDVALIILVVSGNLDMTSWLIKALLVMFLIGSAYRSAVVLAFGCFAPRTK
490	hypothetical protein		UOX40288.1				MGSPYGLPFWIVRLMKRQVTVEKVSEQVVRITLTTGSSGRFIDVGIDEAEDILQFLSEILNEN
491	hypothetical protein		UOX40309.1				MNEIKIKPSKVGSLRAIARREGAINDKGQISVAWMRKKMSSPKTSPAVKKKINFALNARKWN
492	hypothetical protein		UOX40220.1				MQLLKAYHHVDDLVLRIPLDSDVVINLPSDPQLQVFPYGRDTIKRLIEKGDWARNAIGSKL
493	hypothetical protein		UOX40247.1				MLLVQTYIHREVRFQNPYWVYENRVWLKNKRLIKISVSTIGDFMEYIKVGDRIAIARNTSN
494	hypothetical protein		UOX40249.1				MLLVETHYYNSEDWEVNEYITCFFPSFGLLLDYTTDGWDDVSWLAPDIGEYPPEYFNRVQR
495	hypothetical protein		UOX40322.1				MQLLKAYHHVDDLVLRIPLDSDVVINLPSDPQLQVFPYGRDTIKRLIEKGDWARNAIGSKL
496	hypothetical protein		UOX40310.1				MLLIQRYKNPATNGTGLRYVYTHPHKSRVFFGTKKGELKLLPLDIEYAVECIEKGKWYKH
497	hypothetical protein		UOX40224.1				MLLLNTYIDEGDDDEMVFMFFIKYSLYIAPHEQDTLSKFPSEADWLNTYPYYTRRTR
498	hypothetical protein		UOX40232.1				MILFATYRLDNFCDQIHADIWDRHFIVQSPTEGMLTSRLNDTNDLLVDVEGAMRIKP
499	hypothetical protein		UOX40240.1				MFTATLNIAIKCVEENKTYEQYVDYVHSLELIQGIEILVIDNDAYDRVYYIVMIRGY
500	hypothetical protein		UOX40225.1				MKLVKAMRCLTSTARGQYPRYIYNNRAYAKYPDLEMRQTNHNTSTSSARYICFF
501	hypothetical protein		UOX40274.1				MARSNMLHLSTSGTLGGDAYAHMISMNKIARINNAKPTVVTVRKATKKPRPILN
502	hypothetical protein		UOX40260.1				MIKLVLIGATLLNIDGHQVKQCQYRAPDSDNSVILTTYVPEWDDCKRVIKL
503	hypothetical protein		UOX40234.1				MPLMLFILPFTIIGLIAALPYFVGSMFIIGAIAAIIKGILILTENQNEIN
504	hypothetical protein		UOX40255.1				MKSWYESMIERYDSLANQEMINGDIKKFMEYQKEANTYREMLKQYMRKA
505	hypothetical protein		UOX40221.1				MKLIKTHIESIAKCSFTYTPFPLEHEHNGLYVLWETKRLIEFKYEAN
506	hypothetical protein		UOX40323.1				MKLIKTHIESIAKCSFTYTPFPLEHEHNGLYVLWETKRLIEFKYEAN
507	hypothetical protein		UOX40244.1				MRLMKTTEGRQHKVLFYREQWVHMYPYYQQPAWFYPQRVKDETTNS
508	hypothetical protein		UOX40312.1				MGFWSSINKLTKASTEVICGVADLASGTVSIASDVQQMGKITY
509	hypothetical protein		UOX40289.1				MKIKCSCKHAFQDKEHGKGIRVANVGVKVYTCTVCGKEHKK
510	hypothetical protein		UOX40222.1				MKLIKTYPLKYINGLGNVVNTRMVFNPKTQESIWFETGTC
511	hypothetical protein		UOX40236.1				MTDKLAVITVYSLLIMCLAYTANTFYMDAIGVNLLELIRG
512	hypothetical protein		UOX40324.1				MKLIKTYPLKYINGLGNVVNTRMVFNPKTQESIWFETGTC
513	hypothetical protein		UOX40237.1				MKVSKKVEKALRQAKLLGAPRHTKENSICQWKRKSNK
514	hypothetical protein		UKM63130.1				MSTYLDTKGRKFYTWLWSSSAYDRIMQYGDKFTDVGLFKFLVDPDGTIHTIDGEYTLDDAEWKNSGQLDSKVTTMHWESTDGSEKFYGTQDYADFKAKWKAVKDKWPHLRFSLTLRNDGARKIFESLGKNWTGTDGTPAWTRLADQIRTLLQEWDWVDGIDYDFERGAYLSTDQFINFAQMLYNVAKDAGKQVNWCLPPMEAPGSPSWEAWCDYSRLHPYFDSAVIMSYAFSWAGSAPGPVGPQWWMDVVYNYASTVIPKHKLYLGVGGFGFRWDITKLQTKYNDGTYDTYRGASGGMWAWYEWMNGKLTHTDIYRGNSQTQPYIPFAGFYDMENHCPYLYLHIYDYLFSNDYENRDANGKYVGTGPINIAYDKGKPYATSYSKAQAPESILFPQGVTR…
515	hypothetical protein		UKM63116.1				MTWEELLKQLQKYKDGATVAGEMQMPGLSLVGASVKVDDIPISPTVDYAKLTEGDDKPCEVVVEMPVGKSKRGWYYTEEAVKSIVRQVNERTAAGFKGHQKAENVSTEFLDPATHWIGAKYDEASKKAYFRGYVDPGEKNLRRWIQSGRIKETSIFGQMHLKKVAGETHVVDCDLMSIDWTPLGRPGMQTQVVDIKIAGEMIEGGGSVMDKEQLLQAIREFLATNNITARELAGEMDAQFIQQVDAMEAQLPTLRKELGLADDATFEQVQAKIKELKELENKHAQAQVEEIAKEVIKEKLPENEEAQALAGEMFIYTGTTKEEIAGEMDTFLSKPKVKALFDSLMTDNVTHGKQNNRHKGNDHSGLRVVRKRLN
516	hypothetical protein		UKM63118.1				MPKFTSIDSLKQARASQTYEGVLEARLNNKPIEVPKKVINGEMEVFELTKPIGEMLTSDQGAEELLKKVVLDVELGREEVPLLYKSIYRTIADRSLPKIIDATFAQRGVVYFTEWREGEEIKFGALEAESGPTARLTTYAAGFEYTEDMEEYNEAFSMQMLNQAFGEAYNALLNHIHLSPIITHTYPSENVTELTTEEASAITGEYAKERQTQAVLRKAIQASRQAGRNGSILLANSADQFQIEDAFKSYTVGATPYEPVSGIDEVIFYDGWEVTVGKKTYRYDGVPQGKAFLVRPKKGFIEFEKHGLIVDAALSDLSRLVEAQIVARTRRGVYAAVEDNVQQINLP
517	hypothetical protein		UKM63113.1				MSKNERELKLAQIGMEEIMKAMPPAYAKLFIRARRDLAELRLKNDKQIIKIWTEAAEEISKEMRKLGDGYRKEYLRSLLLDILKILNAEYRDLMKQDISEAIKIQYMFQKDIIASIAKEADVANIGPAKLAQVYTGLARETTEAFLARKVNGISLSTRIWRNNQAVMAQVIKAATSGHLSAYDMGLMLEKYMKKDRDSLNVRESQALMEAFDGRLPKDLKYDSFRLARTEISNAFAEGTYSAGAKNPFYLGIDWRLSGRHDPKLKCVCPQLVGFHPKGSEPPIPHPQCMCQQLPRIKSMDTAVDEMIAWVNNPSSNRKLEDWYQNIYLKHIA
518	hypothetical protein		UKM63149.1				MRLAVIPIWSETAQDIETLANTSNYHMALTHLVEKHCCYERYYHKRSSAGDFVMLDNSLIELGEAMEFSRVIEAGMKIAADEIILPDKMMDGPGTLKAVEEALSNPALHYYEGGVMAVCHGKDLREFFNTFIQLSRIKEIDTIGIPKAVSRFGVTRNEALSRLYLYDCFDEGQKAIHLLGANGYEDFDIPTSLKRRVRSIDTVYPVWMAYHGITLNPVATLNPARPEGKVIHDKMQVKNKSIALNNIAVCLGWANE
519	hypothetical protein		UKM63129.1				MPDFDRYFKTISPEHKDKKVESIDFTIVMENASGTMWVTDMMVQDGAILTGWSHNTKEILQPVSNSQHYFYNVIVRGQRALMVPNKGDTMGYVNWTLTADTDIPTPPSVENEYRSQFALEFGMMYRTRNIRIYGPISKNDEFKFWSKPMTIQKNGASYYNYNGFFLGAPAGDMYYLVSIPGEQIPWDSFSDERITPDTRDDKGDLKYPGLSPRTDKRVRVLLEVIPRWLAEGGKHL
520	hypothetical protein		UKM63106.1				MDLEKMLKKDVNRVTQYIMKSKICNSGYLDVVNDMIRNEHTYKEIIDFLAAKGIKVTPAQVSRHKKMLPYIEEVQPKDFDKEMDVAIHEVSKDRYLKRNELTNVELAIETLQKTIQSSQVMAVQTLWGEVIPQMIENIKSKIAEGHRISFKDSIEGLDKIVKIAQLLENKPTVIQQATVNGKTEVKHEHSIESIGDGTAESVSNYALEAILKVNDVLAEYAKSRGEGDVNPIN
521	hypothetical protein		UKM63123.1				MAGEVQKKKGYLRGIRGALITALNPDGSLPDTPEKYWIDTAQEASVEAQVEEGESSVLRGGDRVLAQVEEEDTITGVEISFTDAKFDAKASTIIAGGTLITDTTDTTEIIGWEAPMMADQSNRIPFMMEIFVQNYNGSGMKEGFLKITVPYCTGTMPAMEYSDQEWASEEFTIKGKENSALTPPVPVTRKEFVASLPPEASAL
522	hypothetical protein		UKM63100.1				MANLMTVSQFAKQDQTGKWGTPQKINYAIRKQNAPFVEQNGKRYIDPEKWAEWENTGAQVVRQAKADGLSAGGVATRIQKLTGVTKGTMLAWKSGLNYEKISAGKVTEVNDYYASTMIDDCGISSPLGWESINRHIAEGNMMVVNHPEQLLYVLAHHYKGQGEEDTYNKLIELYDRHRTYEPGGGYKRV
523	hypothetical protein		UKM63148.1				MFENVIVIGCDKTGKSTLIDSLLQAPEIKGTFRYYKGEKCATPEDAVAKAQQVMLERDVHGDPMIFDRFHFPDDFVYHPVFTGNLLPKTVVSRYFRWVFPGLKKRKTLFIYCFASPELVADRFINEKEALIPVEKIRDIMDNYIEVLGFLKEHFPILVLNSEYMSKGQMFDLAYRAIKEEPRQ
524	hypothetical protein		UKM63093.1				MEVQARSKKRRLKKWVRMVIGGAIVVGLFLGVTILTNLFFNDPMSAENTEASKALDDIGKLKKNGDESPKVSVTWTEDEVIEMMHQMTHQKVVADTKWGSIEMTPERVKTLIDVVETEEYPHSDELLEILKRWDKGDFSQVDDDHNTLWTIQGGTIGYATGILSEEEEAEFIKHNFR
525	hypothetical protein		UKM63138.1				MGISLDFSGVQSNDFAPLPKGTYHATIFEVTQTETKKGDPMLVFQFKIVEEKHNNRRAFLNHVILPNTLWSLKNTLLAAGYSKEELAGQLDLDLDDMCGRLVRIVIGHEVYEGETRDRVKKVLPPAKGFKPFDEDEVPSLGDEPEFNNDIDLSSDDLPFDIED
526	hypothetical protein		UKM63115.1				MLKKLSVGLLSMALLLGGFLFTESNNKAAAMGEMGGCASAYIGGGTDCYGVTDATYYFKGATSIDVTGYVFDSVPSKYWPEGIRVKLIHKSTSEVKYTSSKGVMAPGRDKFVGYRSIPISNSWADGTYYVWVEFYDNNLGEYYAGTPVGYIYLDRK
527	hypothetical protein		UKM63124.1				MSKKPITLEELEQIASGEVIDIPSHDGRGTIAVRVKRIDMTSELLNSEMLSNELIGDVVKQFDRGKSQQQVEQQLKAKMVDADMSKIVSLVDKICVKALVEPTFEQFEELAPLNLNQKMAIFNWIMEEVRGMKPFRKQSGHNSNANRQRKDMGKKA
528	hypothetical protein		UKM63131.1				MGEGDAGVHITLREIYDSIQDIGQDVKSLESRLAAIEKQGEDIKTLKAEQRSMDKQLTVALDIAKDAKTLAEKHDGAISWLQRAVIGAFITAAITATVGLAFVLIQNAIIPDNTSNTKIEKQVPAGDESSSAGATK
529	hypothetical protein		UKM63119.1				MATEALILRLRRAVDERIPAGGSDTDTAYTDAELDAYLDEVDGNLNLAAANIWLEKATALSPDGSIQSYSVAGESYSFASKREAYDHAMAMHKLYLSRVAPTLFLEGTPSPAVDDEPVRYGDISRLTQDRVGW
530	hypothetical protein		UKM63120.1				MVSPEARKAHIQALIDMNPTEIVIRRVERVEADGAYTTTETTLPPQQVRIFRDAGTNDSVVVTEAGVEYRTNYFMLAPAGADIRADVNTRDSFTNEIGQFEVVDVIPSVVKGIVCGYQCQLVRVK
531	hypothetical protein		UKM63142.1				MGKARKEIWLYERVANVTGELGKHLYVVLSDEHPAGEDGMLVAEFVETVYTSPNLWGWKKVGQAEAYNKVMEGKYTYVNYSYRALMQEWERPVFACRKASQDNPNFFWDCFKKQLLRATRSKYRG
532	hypothetical protein		UKM63122.1				MRTAILKHLKSNVPLVNGEVYQPHMAGPKRKTPYLVLKIAGEVANGHKNAYDRTIEVWPYANPDNYEVIDAITTQVIAAMSKDITTPAGVIELRYIGSGSDYYDPDYKQITNGPIEFEWALIRD
533	hypothetical protein		UKM63109.1				MARTTTAIKLNSKFPYGGTYGYLKTSEDYMNVYATWETPRNTYVYAKMTLQRRVDGKWKSIETKGAYAENGFGKHYNANVRFTNIAKKNALMRVKLSLHSGWKRDSPAMQTAYSKTWKR
534	hypothetical protein		UKM63105.1				MLIAKIFKNGKQIDQGIVDGYKAYHPDYPEQSVTICNDTNEFGNELHYEVGNGIEFKVYQDNGNGWEEVYCSIEKVDKTVEYDLPDWFSNPNKPIPNITHRMNEDGEVEETHRGYFR
535	hypothetical protein		UKM63121.1				MAIKGLDGVLGNLNRSMARRTAGLYALANGYAQELEAYAKAHAPWRDRTGNARQGLKGRASLEEADVVIRLIHQVDYGIYLEKARSGKYAILKPTINANKARIRAGLERYWRAT
536	hypothetical protein		UKM63117.1				MARVKVSDGKSVKVVASKAYLDGDFAVEQGFHGFVIGDTASGAPVVLNIEQAEFEFVQAGATVGDIVYADATGALTLDDGAGANRPVLKVTVASDANNVAWGILLPQV
537	hypothetical protein		UKM63110.1				MLNERQLSTLQYVIEAALQEPGADTEHFQLLAQVLYKMNQRLHFSTREKQWLIQYTKFLLQQSVDIIRTEFKHYDQDSCLDTTEELEVTAQIMVDLAKLIKALSE
538	hypothetical protein		UKM63151.1				MSEETLLREIHNRYPEAIFHERPKSHMAKKRIFRWVLYNRAAGRFVNDIFPYVNTKKEDLSWVLKFLEIPANTSRQKLPPDIVEARRSFIEDYKAWRASRRIG
539	hypothetical protein		UKM63104.1				MSERLEQIKTNNYHVSISDVKWLIEQAEKVEGLELELSDWKDEVRKWQQLYEESEESQLETKELLYSTLSEIYHYREVLKEIARGRFPGASYKARQALKGEK
540	hypothetical protein		UKM63134.1				MSEIKKETVLYDREKDGVSVVAKQLVKGVVVQEASEDKEAVTKNEREYLITATFNGEVVKEEAGQSYRQTIQRARKMFKELHSELVPKEEVTEAV
541	hypothetical protein		UKM63097.1				MEAKPTHRLTQEDIMKIISDNQNFLMLIKALVANQEDDVVSIPFKDIQKVGMLGIRIQPVFGDNPTEPERIELSLIAPGMSMTI
542	hypothetical protein		UKM63147.1				MANKRIRKKQAKATQYDWLNDPGKVAGHLFRLLQSKGYNTMNNYEFHNIEINVWPEFRNHLEIRLPGHDRPLHYEEDQY
543	hypothetical protein		UKM63114.1				MQNLPKGMIPPEPSLEPKAEENRSSENARSEEYNILGDITKALRALPFKVVVDEAILFESDSSETSVKLSLNVFKPS
544	hypothetical protein		UKM63143.1				MAKEKRPTQLEKAVQTVMNIHTATFKNKEQEPGDTTFYVLKDAVIVIYKDNTPELKIQIFPGQPINLGYISIEEE
545	hypothetical protein		UKM63103.1				MVEVKEKRQTWEEYVEESRMTTVAEWVLELWHTKEKLKASQNRLERAYLQERIKDLHRIIKRKKAELGIK
546	hypothetical protein		UKM63133.1				MQNKDPKAIIAYCAPIIALAIGSAFGLTQEEQNMVTDVIIMTGSAILGIIGVVGVIKEHKKKDDK
547	hypothetical protein		UKM63098.1				MKMRTLEVTCRCCKKVYELNVTEEQIIRYREGAFAQHAFSHLSPNERELLISGICGKCFDEMFS
548	hypothetical protein		UKM63128.1				MANFDRVARTFPTNGKRVARIDVTLIAYNVSGQVFITDVMFQGGTLATLWYGHPAEIEWSFNA
549	hypothetical protein		UKM63099.1				MTIGNTYVAKKSIGPFEEGGVYTAFFWGTLWFRDEVQSEDFMFPAPRFNVLLTKGYFEEIPG
550	hypothetical protein		UKM63101.1				MIGPTPLRKPRNNTGYYRILPTHIELYDANYNHLQNVRSWKELERFGKRYGFYFKRR
551	hypothetical protein		UKM63102.1				MVKRTKTGRRDMRYKSNREFLQAKKSRIVKTPEEMAKPKIQGPIITKGSSL
552	hypothetical protein		WWO60241.1				MAFNLGSALANAKKSVNMTEAKAAAEYEPYAEGPVNLRLAGFIEVGKQEVQFGKDKPIEVKDMVYLLWELSGPKHKPKEIDGKTVPLIFVQEMTNTLTTKSLLFKQFTAMNKAYGGQYTHMGDMIGLAFRGKITHDPKKTGDKMYYNEKLVDIGKAERPEVLPDGDGGFAETGEMVAVKVDPMISKPMGFIFHHSGKDHWDSLYIEGEYPERKDDKGNVTKPAQSKNKWQLKIKAAKNWNECPMYPIVMGGATGEADAAAVNDLVGEADEVVSSGRPADAGDGVDID
553	hypothetical protein		WWO60253.1				MSVENPNVAAVANTAPPGGDQTTPPQNPQGQQPEQKPNPTAEELLLNAPPGGGDAATIPPKPEVKDDGFKPEVKDGDTEYQPTGDSRLDAAVHYFGNTLKLDLHSPEMVEASKGNFSYLEAKLEGMGAEAKDAKLYLQLAKDGMAAVGEAEKAKGEALVKTIHEAAGSADAWNETKAYAQANLKPEQINEINEGIQAGGLVATLIVSALRAQHLAHSGTTVTPQSAVAEGGAPAAVAPVSYSFKSQADWQVEYRKFIATHGITGAQRAEGYDKLMAAFPKQ
554	hypothetical protein		WWO60264.1				MINNGEFSRAPLRQGFVHPIARRTRPLTAYALGHAQLNDPAGPSTYSWFCEYADGAVWVSLEGSEEREKLFDREGITLVSFSFDLAMVPVVSFVDASGSWLWWYDSIAEKHVFTAIDGRTPFVAMDDRRLEQSAIADVILTYLRGDKVYQRIQRDRYTIEYAEQPLGVPITATSSITGFAMHTGNRMQWRIKP
555	hypothetical protein		WWO60229.1				MSSSNPKRKFYVIALSGYNNHVLSHRFHFPKTRKEFDGEFGAATDEQRQLILETNGMLDAGVGQPLVIYRRAAARKMLASIKAESPDYDREYGPVLREVGEFGRHHKPEPIINWRVQVSKAPDERNSVKVGTVMASGFLTRELARAYIKRARANDAVYSPGRYDYEAVPNRVNV
556	hypothetical protein		WWO60245.1				MRFKKGDTVVRSGASWRSVVQYNAYTVKSHVHDVLELEELSGSYDPDHFYLKDRKETQQNVVGPVAAQGTGMKFDGDKLRMDLLIMGMPEALEGVADVLTFGARKYAADSWQHVPDGLRRYEGAAMRHKSARLKGEWLDPESGKPHIYHELCCMLFIAQLHEITNKEKSNVQ
557	hypothetical protein		WWO60234.1				MTNKTITILTVAAATAALNALSAEAVGEANVNHADVKFAELELRISKDSERLEKLREQRASADAVAALDAGDNVTFAFGRAATRVIESGRIVAKATNDKGVVQFNVFTGEGIHAKTVLIDSSAVLLTEAAIEAEQRAIEDAKIEAAKVQAEKEAKAAADAAAAAAEQQ
558	hypothetical protein		WWO60223.1				MTAQIERNIAFIAKAGVKLDKLIQTTAEAVLLHSHQHREVSLVNKLYNALSKGARHAAMTEWLISFCPVVANTDDSTKKERPFVFNEEKCKAGEELVALAGQASGMPWYEMKKSPAPDDVFDVKAAILALIRKAGKAGENTDPVTLHQLEVLASTAKGKPEKAAA
559	hypothetical protein		WWO60232.1				MAKHLPKHFVVTFPSQHEQVPIVKDIMLQLAIKLGGYTLTSGRGAYVRQDDGSLQLEPVTILTAYFDERTQSVAHELRRMLVDKLHLVGEESVLVEYDHPAGGHLIRALVFGESLRVEWSDSEKMWYTVRYGKRDYYIDYDSACAARTTQLNPPVSVH
560	hypothetical protein		WWO60267.1				MIKSDFENYVPYLGRGNYLTRELLALVNHAELYPSTAAQLMALFDLDVPKVRGRLEAAAQRAPGAVVPVASVTTVPTGTIPMVPGQTQQLVATVLPSNATDKTVTYTTNDATIATVSETGLITAGSPSIMPASCMIFAQAGDQEGSVIVRVTSE
561	hypothetical protein		WWO60238.1				MSEILTDKHDRVVAYAEEELRMRGYHSLHYHKTGSAFMGSDNPGDYDVVVLLNKKTDLHRLARTMYENGGWVDCASDQASPEYEDETNTYYKTWVAIRKLDANIIITTDPAWYWRHLGAAFLCKYMDEKPLDKDHRIALFRLVRDGLEGW
562	hypothetical protein		WWO60225.1				MSPLGFLLACILCLALSMAGRHLILTLCGHVFHNEWHWTGAFRKVQWRYLGGCLSWDQYDGHDIHVTDSTGTTIHYGHRNCVLGFYILNWRWHMPQDDGYVWGWAFGPFAYSYTTY
563	hypothetical protein		WWO60228.1				MSRLHYIRLRSPNDARRFAGYMSKPGAHVVVNSKANLPDVFDTTTEDGNIRGPINTADKPYAYEPNEAGGYTASGWVSLDHMADGGDVALMYRQYAAFMMVAIAVPVE
564	hypothetical protein		WWO60230.1				MAWAYLLWVWLRLKYDALRLRLRRFRAEWNGQHYIVLLGYGHQTCWPAFNTGRSNWIKLHDPSVFSDPVHGQAPHHTYSDALDIFRERYGDAPWSRIYNTKTREYISP
565	hypothetical protein		WWO60231.1				MIQWFLNLFRKRKRNLLASHNYRFDGPVTQVGCTAGGDVVGGMKVIRNYPVQAATAELMSVEVTGKDVELSLDRSGLFAQPKQTKSKRAKKQSREARRRAKAARRG
566	hypothetical protein		WWO60251.1				MGSFLGGGSAKKAAKRQAAAMEKQAEATALNAGFQAEAMANQMSNAFAQRQAESYVEALLSTPQEQVQVNLAPQENSATDLRTRRRGVRSTYRAPEEALI
567	hypothetical protein		WWO60246.1				MSSKQAILLCASFRRKVAWGGEDFDAEAALKETVDSVYSMYTEAERADLYARLIEGGFLDNAGALSRKLIAKVQINRWSHARVYAKPVEPTTEKKEFKL
568	hypothetical protein		WWO60269.1				MTRIYEWCLLLLIVSLLGMCSFNVVQTKRLATAQEKAQVATKDSRSHEAAVDGLLKLEKKKNEDRPVVEAALDANAGWAAEPVPAAVVDLMRDPKRP
569	hypothetical protein		WWO60224.1				MSASKKQYHAVAVVRINGKHVASVVRNSVDDYRDLSKWMNSEAREHNVTALAKHMEALFGKHNAMEMSIEIVVKFDYPERAA
570	hypothetical protein		WWO60233.1				MKIIPAFAVFLTLILATIKAFGLMTVIGTVQLTWLVVFAPVLIYIGLAVSVIVGWLLILLVLALIAALFGSRTRTSVSLLRR
571	hypothetical protein		WWO60248.1				MQLTQPKEMGPHSMGTLWCIRGRILDTEGKVFTHDYVIPDTDGAVAPEKMRHFHHNKARNALTKAMIEYKYPE
572	hypothetical protein		WWO60255.1				MADKVVAFPFKHGVAVKVKTAGGGLAVGDTGVVIIQYQEPTADAKWVAIVRVPIATYGNHDFHILSDSLELAV
573	hypothetical protein		WWO60265.1				MNPGLTATLAPLTGMAVYLNFISEWGSAIVTILAAITFVLTNLWNWRVYKARMRKEKLNEQA
574	hypothetical protein		WWO60235.1				MQLIKYSVKLIAQNGRVINEENVTFIDSTTVKQVKAALAEQYQRSPDNIIVQEIARTAV
575	hypothetical protein		WWO60226.1				MSQHQSKPFTTDVQYKRNRKAGRIKKRELVETQHYRLAEAEYREHTFGQMGGRR
576	hypothetical protein		WWO60227.1				MNTNKSKWDRKMSAATGKNFDTQLVREPHVHMPKLLTREQGAAIKRELRK
577	hypothetical protein		WWO60239.1				MKVGFKFQLGGLWVGAHWSRFNRRLCINLLPCCTVWVALKGGRIP
578	integral membrane protein		UOX40269.1				MHGFPIETVLVFIVLSIGALWLDLHKHKDDHEISLKEASLWSIFWIFIAFVFAGFLYLHHGAETATLFVTGYALEKVLSVDNLFVIMAIFAWFQVPTKYQHRVLYWGIIGAIVFRLIFVALGSALIALDPWVEVAFAGIIAATAFMMLKAGDEDEDVDYSNHIAVRITRKFFPVKESIDNHDFFIKKEGTAYADNFIVRFFNSLRGIANHKVVKPVWYATPLFLCLAVVELSDVIFAFDSVPAVIAVSKEPLIVYSAMMFAILGLRTMYFVLIALKNYLCHLEKAVIVLLFFIAGKLALNATNHIFHHGYKIEPTTSLYVVLVTLAIGIIASLVFPQKD
579	integrase		UDY80674.1				MNIVEPIRDLEKIEEIKNFLKKTNYRDYVLFNLGINCGLRISDLLKLKVKDVRGKYHLKLKETKTKKNKNQKLPLPIVEMLQDYVEGKDNEEYLFQSRKGVNKPLQRQRAFSIIKEAAEHVGLESIATHTLRKTFGYHFYQRKRDVALLQDIFNHASPSITLKYIGINQDVLDKAMDDFYL
580	integrase		WWV91898.1				MTAPHPLRAVLYVRLSKESARSTSITGQTDDLSVIAEQAGWDVVATFTDNGKSGGKERENAQAAYDLWARGDADILAVYAYDRWSRMGIKTLAALIEVVDARAKTPTPAVFIAAREGIESTQPDWQLRAAFAADMAKRERDLVSSRQTAARDRMRRQGRNAGHGVPPFGYRTGPHPSLPVGRGLHVIPEEADVVRELAERLIAGESTVKLAEELNARGVAKARSVARVARLAGLEEDGLDRGAWSGSGVRATMTSDHLLGRISHKGSPLYGDDGQPLAPFEPILSLETMLALRDRFDANKRGDQKRRAAGLLSKIAHCSGCGRPLYPRRTSVTERNPEGHVNYGCSAVSFGVTCPRKTYISARKLDGEVVARYLAARGDAPETRYERRVDDQGATADLA…
581	integrase		WLW40582.1				MPIYQTGPESFMVSVGSGKKRYREVFKTRKEAEIAEAEEILKRKRGAEGSSGSSAALKEEGKGKTLDDAYKLTYRLHWAGQNSAKTQSINSGAVLKALGEDTLLTDITVEEITEMILEFEEAGNSGATVNKKLSCLSMMFKTAKDQGWITKIPPLTRRKESKHRIRWFDVAEEDRMLTMCDTLGLAALRDYIIVGIDTGFRRGELLNFELRDYTNGLLHLHADGTKTEEARAVPATKRVHDIIARRSNYRVLFPELSIPILRHQWDILKDHMGLTEDRQFVVHTLRHTCASRMVQRGVPLSIVQRYMGHKNINTTLRYAHLAPDSLLQAKAALEMEPPVILGAPPVQTSEPALHDF
582	internal virion protein		WEM05539.1				MEDNRKKFLDFLGAAEGADYNMIVGGQKFTDFSKHPNIVGLRTAEGPSTAAGKYQITGTTYRDVAPKMGINDFSPESQDKIAVELIRRAGALDAVDRGDWNTAINKLGGVWASLPSSNYKQPKRSAEFVQKYLGDFSQPPAMEYGQTSPGSVAPTEGPSQAGLEIAEAQRKAKYGGFVNQVAALPEAISSGFKNENSVYNFFKDQGISKVDPNFSWSDEVATKALEGIPRDNRDYVLQAGSWDEVVARRGRVMDALQRQNELHQMGAAGTVGTLTGALVDLPTLVGFLPVVGEAAIVSRTSRLANALASGVAAGAANVAVDAAMLKYRPTGSTDELYFSALAGLGFGALTGGMINPAKYAARAAAREGEAALQTGLKDIARAIEQDADNYPGRHFPLER…
583	internal virion protein		WEM05538.1				MARVQAQYAPRGTGLQQVGTPQVQTVQAQFHTPQEDDATRLARALGVLNPQQIGQSLQQIEDGQRNDATAYANSMTIDELGKKIRGGEMLPSQSPVFGATVQHIYGENYRATLERDTLSKMASGELKFANPQELDGYLTKQRNEFLKGQSEYTTAGFDRGWNNFRVQAIGANTKINDHEATARGVQEASDNLGNLLNDVVKGDNANDPQAQAAALMQRYELLTATHLLRDDARKDALTNVLVRIAGSGNQALLNEMLQQKLPNNGPTLGAFVGERHALTLQHTAESMLDKNNRQRVDVEMAPFLRTAHEGALDAKKFEEWRAANEKYITSQTYESVLMADQHAKARIDKLNQQHDLMMEAQRITAEGAQAASALVAARRGHEMPDIQVPTTEGNLKTIK…
584	internal virion protein		WEM05537.1				MCGPAVIPLATLAITAVSSVATVIGQQSQANRAADAQNQYNRTMEQNAIASRNANLANLEVERNTALADTREQIQANTMAARKAQATALTSAGESGVSGLSVDGLLRELGGMAGTDNATATTNYLRQDAQINIRRENTQNSYESGLNSIRQSQIQAPDYLGAALKIGQGALGAYGQYQTNTQRLAAAQTR
585	internal virion protein		WEM05536.1				MSAEAKRSKPFVRLATREDCLILAQTMREEDIEECRLTLGLSAEQSLLLSFRLGETFTIQWGDEVVAMFGHYGAPGIYGVPWMLASPLLPKIAKSFLKECRVYVQALLEVYGHLENYVWVENGVHVKWLQWLGFEFDRPAPYGIEDQLFQRFYMKE
586	internal virion protein		WWO60259.1				MADNFTGVRRQPIQTNGGSLGVSAQAPIMGVQTAQNVPQSAYVASGAEAFRGGMDASFGDGLPEFVGEFFSENINAAKQERRFEGFTRAIQGATTEEIAREQPWYTRIVGQTDYELGAERYNTLAKVADIQTDFINRMPDLRTKSPKVIADMLSQTMKDSMTGSAFADTVMQKSLMEAATSLIGMHTKEHEAWNQANQDNLNISTARKSAQAYQTLMSQTAMLGKNEPLDQSALENLQIAKHSLFQPLVPGKFQSQERTTRVLKTVLRDAVQDGNLYAANAILETGVLNTVDEKTRSELEEMVTKGEEKFRTRFATEDEEFVEMYARYRAGIAMGKGGQPSLEEGMALNQYYKAKTGSAVPVLKDDQLAYGAGDSMKNWLSDYHRVQDRQFAAADRAAD…
587	internal virion protein		WWO60258.1				MGSISTIIQSDNQTLVAQAEVNAKRKMQQSSNLLSAKGNTLNEFMRTLGNMSRMEAAGKEYNNAIESLAWETQEGGRASLTAQLEQAEALGALDAMASVSGVGGSSMDLMESMIGLKADTQMFEAQETMRRLGAQGRKGTANILVNGIKAMDSRQQMGTFSYQEFIDPKKMSNKWLKVAGVAVATYFGGPQAGEAAASHAVADWKANNGDFDGSARDYGAALKGAMSSYKDWSERGGTSWGSDVAKGWQIGGGTSSSSSSKFTKSGTSNTSKSSGSNSKSGGGYGWGW
588	intron homing endonuclease		WQZ00978.1				MTSASGVEDAYVHAYLAGIIDGEGCFSISRRSDRHYSPLISVGMVEQTVINKLKETYGGNVYKEEGKYRPIYKWQVRNFDSIIVILDKLKPYLTVKCKSAELLREFISGRSLGYKRLMTDEEVTRRADVYRRIKEANAVGMVYRTMKEI
589	L-glutamine synthetase		WQZ00919.1				MIIDPKATKVNPQYARNFAMQTGVLQYSDYNATGVKKALDLLPQAIKKYGEMILAGNLSKGTRPWELVDVTSGLDPDSVWVGLEWETGFVSRQEYQGVVQYMWQTHHNWAVDDEGIGPYRGEFTFPPIELNKFTAGESMMDDMRKFMAEKNIITPTCYTQIINSASGKPYTRKQDAREGWGMHVNISVPGARDNELKWNFLGEVVRHIFQYLLDGEDDDNILIPLFGRDPYGWMYRRQNGGEMRWHEFKLFRTPASDEEVERIRMVTTRLAEMMHDIVDNPGDYYTLPEKGWSHATIGRPTAENMRDYLLGDVELLELTSSVQVYHNTDFNRLFK
590	lambda cI-like DNA binding protein		WCS66574.1				MDWFKLGKRNRSKLAEFLNSNDLTQQDLANESGVSKSTISRVCQGDKFSPTMRNAQKIIKALKKMTGKKVDYDDFWTM
591	lamG-like tail assembly chaperone		WCS66560.1				MRFEIEGKEHELKLTYKSIAELNKKYKGGAQEVIGSCLQGDLEMFEDAVYFGLMHTDEGITREQVVTEIVKQFEAEKISQEFIDKVLNEVVADNFFYKATTKKLKTRMKKQLVAKNPELKEMADEMYGTDDEPQTSLEKK
592	lamT-like tail assembly chaperone		WCS66561.1				FFLQSDNEEIKNTNEETIGSEESGTERDGGRDVRNGRRTADFSREEIDKVQQDGFRYLGLLPSEVMNLSPREFQNMMTGRNEQYLDELQTYSIFALMMRSVYHSNPKKGMKPKDLFDRSKMVTDEHKKKSIENRAKQAEEDMKFLQNLNLG
593	large terminase subunit		WCS66548.1				MTTIPKRKKKPAPFKFKPFSKKQLKVLTWWKPNSPAKNYDGIICDGSIRAGKTVSMALSYVMWAMESFEGENFGMCGKTIGSHRRNVITPLKKMLKSRGYKVKDHRSENMLTITKDGVTNFFYIFGGKDEASQDLIQGITLAGCFFDEVVLMVRSFVNQATGRCSIEGSKVWFNCNPGGPYHWFKTEWLDKAKEKNLLHIRFTMDDNLSLSEKVKQRYYKMYSGVFFKRYILGLWAAASGLIFDMFDEDKHKVPTIQREYVEYFVSCDYGTQNAMVYGLWGKCIKKGEEVWYKVKEYRYSGRETEKQKTDQEYYEDFEEFVGDLPIRGTVVDPSAASFIALLVRNKRKVYKARNNVKEGIGNVGVALNTGIIYFNDCCNETFKEFASYIWDEKSVERGE…
594	long tail fiber distal subunit		UOX40304.1				MRKAVSSKAPDCQVKKYVGTSFDEVKIVADNIEDVITVADNITKIDDVMPHVGNIATVANNIDDVNTVADNIADVNTVASIAPKVSNVSDNMASVVNTSDNMAAVIDAPNQAAAAKASADAALVSETNAKTSETNAKLSETNASTSEQNAAASAQAAQASASAASASEQAASTSETNAKQSELNAATSAANALASEQAAKASETNAALSETNAANSATAAANSATAAATSETNASISEGNAKTSEINAAASEQVAITKAAEASASAANAAASEASALQSKTDAEAAKLAAQDAQQKSETIYEAFMKGAVYRGGWNPEQTQAYPDPLGTNSQWDVWLAPTTPYFDFDGKRWYSGDRLIWSQPDMEFFHITRVAGVLSVNGKTGAVNLTAEDFNAIDSIPN…
595	lysin		WWO60268.1	1			MNLKAKLAALVAASLLSVAGLTHIKDSEGLRLKAYPDPATGGAPWTICWGHTGPEVYPGLVVTREQCEVWLREDTLKAERGVKRLIRKPIRQGEYDAMVSFVFNVGEGNLQRSTLLQKFNRGDRVGACHQYPYWKYANKMVLEGLVIRRFKERDMCMLKGPYIYDPNL
596	lysin N-acetylmuramoyl-L-alanine amidase	3.5.1.28	WWT40390.1	1	COG5632_NAM; SH3_5		MVKLNYDRTSVLNRGYLGKRGYKPVGVVIHNDAGSGTAKTYKNQLVNATLARLENGIAHSYISGNDVWQALPESYIAWHTANANGNKNYYGIEVCQSMSASDEQFLKNEQSAFQEAARMLKKWGLPVNRNTVKLHDMFSSTQCPHRSLAIHAGWTSTQMASDSAKAKVQDYFISQIKKYYDGKGGSQPKPPKGWSENIHGTYYKKVSKTFTVGSEQIETRIGSPFLSAKSGGHVKPKQKINFDYLARQDGYEWGQLENNKGQQEFVPIRPLSQKEYWGVLK
597	lysozyme		WQZ00989.1	1			MNQLICRPKWLVQSHADLKRHEGFRPYAYPDPLSDLGKKHGRKFGYKPAREVLATLGEDDSLKAGPWTVGYGFTGKDVTVDTHMTEAEADERLYVEIMEHAQGLDKLVPNWGNAPLVAQTVLVNLIFNMGTEKLRKFTNTLKYFNAGEYAKAATNLTKSLWYQQVGSRAKELTSRLADGLIPDRFKVNDIA
598	lytic conversion lipoprotein		WQZ00900.1				MEKDMKRIAVVLAVLALSACSVQEADNGDMLPQGELIGTIEYARLYKFDDAAAGNVCYVTYRSGDTAISCVPARYER
599	major capsid protein		WCS66552.1				MTLNNKTIIEKADVTLATLASGGLMNPEQADTFLRMVQSAPTILKDSRFVQMASDTRKIEKMGFGNRILRPGVEGKVLADADRSAPSTSTVTLNAKEVIAEVHITYDTLENNIEGDNLQNTIMQMIAERAALDIEELIVNGDKTSTDPYLALFDGLRKQATSHVVDHAAGAFTKDVFKKAYKAVPAKYLRNPKDWKFYTSHGLEVEWKDQVAGRQTNLGDFSLQGGLASAYGVPVGGIAMLQPYTDSTKTVSDILLTHPKNIVTGMSRNIRIEVDKDIRARKFIIVLTAKVDAKFEEEDAVAKVIKVAE
600	major capsid protein		UPT52964.1				MSKRIITPFSRGETDMTRLKDVIVPEIFTGYVQTMTAEKSALIQSGAVVMDPRLSANLAGAGLTFNEPFYNDLKDEDEDIATDKGPASTPSNITTGSEVQVRMSRSKSWGSADLVSALIGNDPMDAIANRVSAWWTRRLQKAFIATMKGVFASNDKNNDKDLTFDASGSSFVNNVTNFTSSAFINAQATMGDASSGLGMIMVHSTVRNRMRQLNLIDFIPDARGEVNFEYYQGLRIIEDDSMPHDPTTGQFESWMFGGGAVAMGAASPKVPTAVERDEKANNGAGEEVLHNRVEWCIHPVGHAWAVSTANTAKGGPSNAATTGNLAHADSWRRAFAERKQIKIARLITREYAPL
601	major capsid protein		WQZ00977.1				MSFSGMQYGDVTARIGVYIHGKMLAYAFPTLILDRFAQVIPVPKNKGHVIKFRRPVPFEVSTEQLVEGVTPAPNGITFEDVTGVIAQYGSWVPFTDVLDDTHEDPILATITQQAGEQAGLTKERILWNMMIGGTNVIYSGAATARNQVVAPIAADDLRLAQRTLKVALAKPLTRMLKAGTGVATQPVAPGYIAIGHTNMEQDLRNLPGFVTREHYASGALLHDMEIGKFEDIRFILAPHVTSFAGAGGAVGDNSVLVTNGNADVFPLVIFGQDAYAATPLQGMDSAAIAVKKPQMGVSYEDPLGQRGFVSWKFWYSAVRLNEAWIVRIESAVTNL
602	major capsid protein		UOX40297.1				MALPTVDANRGQMIYNNPHWAVSGGNVVQSDKSSIGEQLRLDIIMKQVMVDLRDQRYFTQMSGVYNLEKHSGKVIKKMHQIPLLDDRNVNAQGIDAAGKVGSAGINKNGNLYGSSLDMNDITRLAPTLTEIGGRVNRVGFTRQTIEGTVHRLGFFYEFTNEALTFDTDAAMLQHMGREAMEAAYLIQEDMIAMELINGAGHKYFTGAATDLATMTGEGSTLSVVTYKDLQRLAMALKEAKAPNRLKASRGSRIVDTNIIGSGYALFIHYDLENMIRDMKDAQNNPVFIPVEKYAQSTNTLNGEIGAIGQFRIISVPRMPHYAGAGAEDVGKDSTYRTTAGRAVADGGYGANTDTAKNYYDVYPMMAVASEAFTCLGFQASNMGGKGNFSMITKMPGAAT…
603	major capsid protein		WWO60254.1				MSQNVFGPTNPVNQNQINQAGDPNALMTAQFSGEVEHTFMEESVLEKFIPRRAVKGTNTLTKKAIGRTKLQRLNRGEAPDGTQVDFSKASITVDTVILSRHSLFDLDVIQTDIDARKEIAIEQGQEIAEFIDQTFCIAGAHAAAQTVSAYSQGSTTGKPEGHFGATQVKMNAAGDENDPAKFYHKIGELVAKMRKKKVNARTAGLILIVDPDQYHVLMDSEQIINGQYLTSDGNKLSDIPQFKAWGIPVVESIHLPQGVISGHYLSNPANNNFYDGDFTGLVALMISPKALLAGESIPLTSKVWYSDAAKCWFVDSWMSFAVGLDRVEYAGRIDKA
604	major head protein		WWV91840.1				MAHTFDYDAAQVAVVTAKFVEQDSFLSALVSRNYQDEFLAPGTANRPIKIKYPTTLFARERGIDNITDSIQMDEIVESSTTINLDKKMVYSAVPLSEGDLNLKLKDFSSQVLKPQTAAIAEDIEHRLSEKLLAVPAPTDFTATYDATNPVAYFTKLRKHLRDNGVPQAGIQLVVGTGIYADLLDAKAITDVSESGSTAALREGQVGKVRGFTVVESTRLSDFEILAFHRDAVTLVTRAPAVPAGASFGASANDGGYSMRYLRDYDAVKTVDRSIVATFVGVGILPTFKITRDRTARTATITPIENGGVVHIADVNAA
605	major head protein		WLW40609.1				MANAIPSRLGQANQAGDAQALFLKVFAGEVLTAYEEANTVLPYVDQRSISAGKSATFPVIGKASASYHTPGTELNGAGIAANEVVITIDDLLLAQTFIANIDEAMNHYDVRGTYSQELGRALAYTQDKQLLALGILAARASARITGEPGGSVITDAAAATDSNALIADIFAAAQKLDEKDVPSDDRVVFLRPAQFYALAQNTKVLNKDWGGAGVYSDGKVLRVAGVDIVKTNHLPNTDLSADTSALAGSVNGVVGKYRGNFSTTVALVMQKSALGVVNLLDLAMESEYQIQRQGTLMVAKFAKGYGIKAPQCAVEIKVS
606	major tail protein		UDY80761.1				MAGKISGMKVKLFIKDATTGKVLAGQRNATLNRSAESIDATSKDTEGFWQESLQGFKSYSIDADGAFVQDDEAYKILETAFLNSENVDVYLEMPSGTKYEGNCTITDFSLEFPYDDLVTYSLSLQGNGPLVVTEGV
607	major tail protein		WWV91845.1				MTGNAKNTNQWAGADVYIAPAGTEGPLDLDSAWPAAWKPVGLLDGEEGFTESREDETSERYAWGGLLVRRSKSKHKRTIRFVALEDNATTFGLVNPGSTRSVTGGVRRSVVKVPISGVKFAIGFETRDGDRTKRRVVDTAEVDEVGEIKESETEPSIFDVTTILFPDADGVLYVDIETDPEA
608	membrane protein		WWV91852.1				MAMTAWPRVNEATTDAQYAELFDSVIGTGVRDAAELKVDADSSGLNVKVAAGFAVVAGSAFLSTAAETLAIAGNSTTNPRVDAIILRRDFSQSPAVVTLLVKQGTAGSNATAPALTQQPKGVYEELLATVAVAAGAATITSANVSDRRSFLSSRVGVWTTAKRPPARAGRIGFNTELSRWEGHDGSTWGGLLPAILPLTQGGTGGNTPATARSSLGIRSGTAAPNNADGADGDIYFQVI
609	metallopeptidase domain protein		UOX40278.1				MEISKELKEQAETAYSVAIMQLMRNSSLAFDSSILLNMERQFKIEEDLTLKVEGTTVYVNPEWFLSISKNDQQWNLRHLAWHIIGFDELRVGDKDPKRWNLACDLYNNALLHNDASFKCTLPQNAVYDPRFDNMDKEQIYKYLEDNQQEEQQQEQKQDPTAGDCGGGQQPDQDGDQQDGDSEGDGDQEKQGNGNQQRKEQLEKELSNMVQQAAMQAKQAGGAVPPSVEQYLDELYNPKLPWNRLLLKYMTSHAAYDYSYQRIHKKFFPHGMIMPSMWSEGMGPLVVATDESCSVSDDDIKLYKGAIQAIKDEFNPEKLTVMGFTTRVEHTTVIAQDAEIDNINFRAHGGTHIPAVMEYIEQEKIDPQVLICFSDMYSSFPPKPKYDVIWICVGNPSWQP…
610	minor capsid protein		UPT52970.1				MTDFAKQLQAASQKIVVQTSEQAGKAAEMLFDRVVDDTPVLTGALKGAWAASQVAPLLADTRKPDPNGTATKAEIKAVIAGLPKTKDWTVFLANPKKYGPRIEYMSHSAKAPYGMVRINLAKLPALIRQAIEKGTF
611	minor structural protein		UPT52963.1				MKLGLVGSAVRMSFTPRMQGEGVELEYSYDDQTAIPAEFAPLYSEQGGKYVLTAVKGIAPKDSITRLEGALAKERNDHKLLKQTYAPLAGKDINEVITALDRIPELELAAKGNIDETKLDQLVQARVAPVKRELEQYKSQLQEKETLISTYREKEVKGKIRQEVVGAATKLKIRQEAIDDAVIYAERYMTVDEATGNVVTKENVSGVPAYLTPEDFLQDLIPKKPHWLPPSVGGGAGGGAGGGVGGANPYTADGWNMSKQMLLWKTNQPLAKRMAEQAGVDPLKPVKPTK
612	minor tail protein		UPT52977.1				MLYSPFSDEMLDLMEQPNVNLVLATEIHFPSGITRVHTGTGTVVINGQAFLGVGVLGEVGSVTEENNTSPSSMSLTLSGLDLSLVATTLEENCVGSEVICYAVCLREDGTAGAANMLFQGFISDSALLAGSKNGLNYTVSNIFEKWSQGLPERYTDESHQASYPGDRFFRYIAQMAERSIYWGSKKDAPAFIYN
613	minor tail protein		WWV91851.1				MLSATFEATAADLSGTWTITGVSDAIVLADALAFPDPSVADPNAQTRSNDVRTGTAEDLLRAYVSANIADTAPAERRTGFLSRLSVYAPSQGFGPTLTTSPRFDNLLELLRKIAGAGGLRFDVTQQGAGLVFTVWQPADRSAFVRMDVANDLLTSVSYGYGSPTATRAIVAGQGQGTERYLVTRTSEAAIAAETAWGRRIERFVDQRQADDPAELEQAGDALIADGGETVTGVRATPSDDSTMTYLRDWRVGDFVAVVVDGSEPRAAVTEAALKVVGPAVLFVVTLGDPSAFDAEAAADAKSISTTQRVSALERNVEFAHAASEWGAKGGPAANAGKYVTQWAKGVDSGGSVDARSEPNAIVIKTTGVYEVTYRHRAGANANTNDYICLAIGGNREAME…
614	minor tail protein		WWV91853.1				MSEGSADLSGSGNQRVWINCYRTGQNYDGNFTSYYGEVRYYGNGYGSWTESTLYWSANFGGHAVSGQWNIPYARRNDQYTVLWSGYFNRGHDGNGFGSGFTSRADINASAHGSIGTGWVQVGEETPPRIPKPPQPPNSLRVLDVTATSFGVAYNRGDDMGAGIVQDQAHWYAYGPAGAGTMIWDDAYPQGYTNPHNGAGPSLVPGTKHYVYVRSRNSRGWSGWAGPIEGETLAGGRIKWDGAYKTAVPWVKTGGVWRRARPFVRSGGAWRPTR
615	minor tail protein		UKM63127.1				MPYPIITTMEQFSGVRANKPETKALWHLFDGTFTDDSGNGFHGTVTGGSLIDDGLGITLNGAYVDVTSRTVWNPAFNFQGDWELSTAHPYSGTYCYRSKPMTPTAGQSKTSAVTFTVDVPVGSAGELKLQYYVSSEADYDKFYVKVDGAIQSGFPQSGTVPWTALSIPLTEGTHTVELSYVIDGATSVGENAAFVDDIEFLVDGVSQAVENFDSVQIFYPIMDMQDWTIGGWIRPTAEDVANQWAMIATTRSGSGESPIFHLALNYGVPHVRLYSDNVDQVTDSNIYGSALVSGQEYFIALSYNWSAGKLYLTVNDTTVEVPLAYDGANKPPTELRARPLSFGHMDGAYKYTGWMSDWFLEYKFNTSQELKEFYLAGKDVVLQDIDYITSPGSIQLAKN…
616	minor tail protein		UKM63125.1				MAENLGSIYAEFRLALDGLRADVAEARRLLKGSVEHAASSIKQAGTAMTTAGAGIATGLGFAVKSALDFEAQMSSIKAVSGATGQEMSQLTSLAKAMGAKTKFSSLEAAQGIEELIKAGVSVSDIINGGLEGALNLAVAGELDLADAAEIASTALNAFKADGLSVSDAADILAGAANASATSVGELKYGLSAVASVASGMGLSFKDTSTALAVFAQNGLKGSDAGTSLKTMLLNLEPSSKAAEKAMMDLGIITKDGTNLFFDQEGKVKSLAEISQVLKEKLAGLTDQQRQAALKTMFGTDAIRAANILYKEGAAGVENMWKAMSKVSAADVAAERMNNVKGKIEEFKGSLETAAITIGTALLPAIGKIVDGLQWLIDKFNALPTSVQAGIAVFAAIAAA…
617	N-acetylmuramoyl-L-alanine amidase	3.5.1.28	UDY80750.1	1	Amidase_3; LysM		MMFKIACDAGHGGSGSTPGKRTPDGEYEWNFNDKVVRAFINEINTYQNVSVLRTDDASGKTDVPLKTRTDKANAWGADIYISFHHNANTGKWGTWTGVETHVYQTRPANSVKLARAVHPALVKAYGLRDRGIKYTNLHITRETKMPSVLLEGGFMDSTIDIKKLRDDKVLANAGKEIAIAVAKLYGLKKKPVSKPASPSTTSTGTYKLYNDVAGYTTAANAKSGKDKKTTVKQGDYFIFNESQGMLNITKKKGVPGAWINPAENKPPKVPTSVKTYTVKSGDTLWGISRSTGVPVNAIKSINNLKSDLIHPGQVLYLEKVTIHTVAKGETLWGISRKYNTTVNAIKSANGLSSNTIHVGDKLVIK
618	N-acetylmuramoyl-L-alanine amidase		UOX40317.1	1	Amidase_3		MKRIGLVVGHSHKEQGAVNQTFGCSEYEWNSKLVPLVASALHALDMQPIIFYRDDLSTLPQEINDADVDLVLSFHCNAFNRIASGTEVLHFHKSKKGKKLAQLVKDALVDVLGLRDRGLVPVTGGDRGGYLLQKVAAPAILLESFFIDNDVDFTIADGEKEELAKHIALAVKEYFS
619	N-acetylmuramoyl-L-alanine amidase	3.5.1.28	UKM63132.1	1	Amidase_3		MASKPLLVIDPGHGGKDSGAVANRLREKDLTLNIAKRTKAILEAEYNVDVRLTRTTDVFIGLSQRANFANALNADYFCSIHINAGGGTGYEDYIYNRISPTSTTGKMRAKFHREVFNAIASYGVKERGMKSANYAVLRETKMPAVLSENLFIDTVADANLLKKDAFLNAVARGHANGLAKAMDLAKKAAPSKTKISSSEKSSSVKMVVVKDNPDGWLWTYNSANWDDKAKKVKPGEAFTVVGEVIVNGAKMYKLKSGLYITASPKYVTVKRR
620	neck protein		WWV91843.1				MTVRVKLNSAGMLAALNQPGVRKAVTSAANSAASSIQGIQAHDGPVDVIVDEYQSDRPVAGITLAHAGGIGLQAEYGFLTEAAASAGLEVGGVK
621	nucelotide kinase		WQZ00944.1				MFKVGDKVKRDSGSYCGMERGHSDVVVGIDHGLFSQTLTLATYGEGHDSKNFALVKDASPLSQQTGGQHYKGMKIQPVEFIHANGLGFMEGNVVKYIARWQLKNGLEDLEKAKHYIELLIELEKNKK
622	nuclease		WCS66598.1				MMNLLQLNDENYYSQEADMQYMSVSQYKSFRKCEAAAIAKLKGEWKEEHNDSLLLGSYVHAWLEGALDQFKEKTPSLFTRSGELYSQYKNADLMIETLKDDGLCMFALEGEKEVIITAELFGTHWKSKLDVYNPINGRFVDLKTVKSIYDKVWTDEYGYCSFVEAYGYTIQMAVYAELEKRWSGRENWLEPFIVAVSKEKHPDKAVINFDEEIIQLELDEVEENLPRVLSVKHGMDKPNRCEKCAYCRQTKRLTRVIHYSQILS
623	nucleoside 2-deoxyribosyltransferase		UDY80681.1				MKGYLANGLFSMGDRLINQLIASRLRFVTDKVELYVPQENDEINDKTKYADSVSIAKADAEKLMESDFLIAVIDGVEIDSGVAAEIGMFATTGKPIFALFTDVRQLGRDNAEKIDALVEDATENQFVYRNLFVIGLIKQTEGGIFSEIEGLIQAVKGKIK
624	nucleoside 2-deoxyribosyltransferase		UDY80701.1				MTQTTRKLKEGKKHHVYIAAPFFNPDQITRVALVETLLEKHGFTYFSPRKQTAIGPISSPEVRKKSFEMNIKGIEEAEFLIAITDDKDMGTIFEAGHAYASKIPVIYVAFTLGKDGLFNLMLAESGVAACRTVEELEKAILGEEIYYEGLIE
625	nucleotidyltransferase		WLW40592.1				MIDETRLGHFRDILNVVRWEFPGSHPVIGGGALRDSYHDRPIKDVDVFLRAQDHETLDSELTKYIRPPIIVQHGYGRADMHGAWDFLQEIHGYQVQLILADFNDLYDLAHTFDIGLARATFDGDTLYLSDEFKQDSADKVLRIRRADNEFELERSLKRIARLSQKYPDFTTSAQAA
626	nucleotidyltransferase domain-containing protein		WQZ00934.1				MRKDDNLLLAAGVPVAFRDKIKFTYPTGSSYTCNPPVTDTDVDFYVLMRNFHEEAQLEYNRQIQSDFSYVLNNLRPAAPLLSNAVRLSEIRSYLVSEGWSECLSEQGRHAYANTPGHQETWEAFRRGDFNMIVVVDEDHFYRCAAATELCKAENALSKDRRIEIHTKVHINPGKHIPYPSNYATSSVVQHLRAHKLW
627	NUDIX domain-containing protein		UDY80716.1				MGKMDEMIIVAPRSKVFGDEKLVFQGTEQDKKKVDKIVKNISNSYEVMRRGDAEENEDFKQPIPYAVIKRGDEVFVYERLKSAGETRLHNKLSIGVGGHMNEVPGEKDFNKVLDENLLREIEEELVIDNKKFKVTPIGLINDDEDEVGRVHIGILVEIEVPEGTDVQVRETEELQGQFFPIKKLKLKQFYNRLENWSKITIDIL
628	O-antigen ligase-related protein		WCS66567.1				MHVLDEKKLLPLLVIGIFSILSLFIYLDKALILLAILLFLCFDFILSKLVKVRLEIRMVFYLLLLFIVLEQTAGLDESHYELKSLLNNIQKIGLLAALLITVVKNRLPGVKEVRIFAVLAVCFITINFISTMTTYHDLKIFISTTLDYCKYFTLVFIVLYSRFDDEDMLKLLKLYSPIIIIGFIFALLQFMGIERFFDMFRGIYNIQIRSGIYRSIGFFPYPIEFANYSCVLFCLYYYLNKYKFQNKFLFFISVILVLNILLTGTRITLLALVATLILNSFKSIKQAIKISFFLLILVLIMNSFFNLKEVISDTKMEYSSSTLSPREYYITKGFDVFADYPLFGIGFNTYGTRYYRDITGDMIFNKYEVHAFDWFKLSTTDTFVAQILPEFGLIGVTLI…
629	o-spanin		WWO60270.1				MQDCTVTYWSAPTMTQGDLVWLAKAREYDIERCNVDKAAIREWLGK
630	oxygen-insensitive NAD(P)H nitroreductase / dihydropteridine reductase	1.5.1.34	UDY80708.1				MKEIILNRKNTTSFDPNFKIPREDLEEILTLAGKSPSAWNLQHWKFFVFESKESKEQLLPIAYYQKQIVDSSVVVAVLGDIEADLNFDEVYNPLVEKGYINDFVKMKLKKQVERAHEEFHDALEHAFVNAPLAAMTLIYAAESKGYNTGIIGGFDREQFEDTFNVPENLVPIMLIPIGKRTAEPYYSERFSLEKTTFWF
631	P-loop containing nucleoside triphosphate hydrolase		UDY80685.1				MAIDLLNLEPVKASTDLSSYTAFIYGTPKIGKTTFVHKLYGDRVLFIATEKRHKVLVGANVQYVSSWIEYLTVLSQLRNKKVKEKFDVIAIDTVENLYNMLETYILAKYGKTEFGQVEWGKDWVDLKNDWKNNLQMIEKLGYTPVFISHATQVTTKIPAAGVLQEQVNDTMTLTKDKKTGEQYYEFVKYVPDLKDKVMAPINKMVDNILFMTVTTDEAGQEHRVIHLRETLQWQAGSTFDGIDPVIPLDADAYKDAVKRAIEKIDPSQLKDEKESIGIQEQELDFDALMKEARELGVQFHKEGRMEELQRIVDEVFGAGNKLTDAKKHQVQPLFVAVERMKEALKLK
632	P-loop containing nucleoside triphosphate hydrolase		UDY80706.1				MTKQISTAAPKFIILEGVDRSGKDSMQDAIDKATKYKHIITDRGPIGFKAYCEIFNKPEHLYLAYQKMELDLLEVPNVLVIYLTASTETLIDRCIKTNHEILDFDYHKSVYEKFLHSSKLPSITVDTTEKHVTEIVQELIAEGIL
633	PD-(D/E)XK nuclease superfamily		UKM63136.1				MAIFENRIAIHTSDRKTFKRCRRKYWLSSRLCRGLQPKKPNNILWLGTGVHHALQFYYEGKDTLVGAFTKWADAEIKRIKKEYGAWDEELEALNQVVADGVQLLEHYNVWAKEVDNFEPFKMEVMFSLPITDPYGRPLIVEHPETGEDVPVMYEGRFDGIVKDEMGHYWILEHKTAKSFSDWDTKLPLDEQITSYIWAAEYLFDIPVEGVIYNGLRKKAPSIPPLLKNGKGLSKNKNIDTTYDVYLAEILKHGFDPADYKDILDILKAKGNKFFRREYVRRTPEEVQTVKEQIFYEACDMLEAEHMYPNPTRDCSWDCDFYEVCVMMQNKGDVEPILADMYEPRTAEEDEFEEKVGK
634	pemK/MazF family toxin		UDY80742.1				MRKGEVWVYYDRDSQKLRPAVVVGNKLLETDNDVVIAKLTSHEPRNEYDIKLEKWKEYGLRNESTVRCSKLFTLKEHELRFYVAQIDEEMTEKIKQTITRYILD
635	peptidoglycan hydrolase		UPT52978.1	1		no evidence of function presented, no blast hits, no paper availabe	MSKIVNWQSNLLAKVEELADTPFEWGVNDCVIFAAKCIDAQTGGNVSENVIGKYNSEIGCKRYMLTQFKSADIRVAISNYLPERINPKLASRGDVVTFEGDTGLTAGVLWATGVWAMGPTGVVLFPINKITITDAWRV
636	peptidoglycan transglycosylase		WWO60260.1	1			MALDFNGKTQDEIFAAASAYAGVPEAVMRGQWSVESSQGTQLTSPAGARGHFHSMPKTTATWEQRSGKKFNVDDFASAAELYAMTMQENMQLAGGDMERALRIYHGGTDEKNWGPINAAYAGKVIKAGGLDGGESLGQSGRSFAVGAKSLKSQTDPATFDAAWRGDPISGLHSIKGSKAVKEYLSDYEKGTIDNARQVGATAALIEGENVLAAAEEFGTLAKANLDSAVQARTAVNVPNAPQAESADRSDKDFQAGVQAAIERENFAQAQTFNDKWGAHFGNTLTAGAMRAMLNPVDKSYPEGWRYIDTADETENGHTMEERMMLREATSPEDIQRIKSKIEQLRHDRKIMGTLGSGANFFYGTVASVSDPLGWAAGVGVGKAASLLGVGARTYIAAGR…
637	phosphoribosyl-ATP pyrophosphohydrolase		UOX40282.1				MNTNLNAMFDEFNETYGYAKVELNTENLAKSHKLIQDEVNEIDEEVVQPTFSKSAAIKEMIDNIYITAQQLRAYGVDIDAALKEVHRSNLSKTVPVTLAAVYMEEVKERYPSVTYEIKGNRAVLRCLETNKVIKPSIYSPAVITPEMYDETA
638	PHP domain-containing protein		UDY80712.1				MTQLQPFMPHNHTHASNFRLRDAINKPEELLDYALELGLPGLAITDHETLSSHVKAHQYVENNRDRFGDFTLAFGNEIYLVDKEDTLIKKENNEKISFYHFILIAKDNKGYEGLRKLSSRAWYNSFFYRGMERVPTYKDELMALMEEYRGHIIATTACVGGEVPQLLIKYHDDPSEENKRKVHNLIVWLKGVFGDDLYFELQPSHNREQLVANKMLYKVAKKYGIACVVSTDAHYLNKEQQQAHKIYLQASEGEREVDAFYATTYVMNREELLEFFEEELLDELIRNTHLIMEKIEPITFKQEVKIPKAHIPKFELNPLFVPFYDKYEYIKKYSESKYEVDRYYLHLIAEGMISKNEELNETNLSRIDTELNELYHITEKLNQPMSSYFVLTKEVVDLM…
639	plasmid-partitioning ATPase		WCS66580.1				MAYKLAFVQNKGGVLKSSMTVNLAGLYAKQGKRVLIVDADQQGNSLLSFGKNPDKYRTTLHDVLVNFAPVREAIVNVYKNIDILPSNEMMSFLDFDILPNLDKYINPFLLLKVALMSVEDEYDVILFDSPPSSGLIQSNVICCTDRIIIPFQPEQYSVRSLIKIIDVINQFKQKHNPNLDIAGVVATLVQKNTKLHTEAIKQARQFCEKENVHFFNANIPRSISFANSIAYNKLPLTLAKKDTEFAFYYKSLFKELNEHEQPQYS
640	portal		WCS66549.1				MTKRRQVSAKVIKAAGTSTQVLSRQQEGEEEKYAVNEIIEPPYRIEDLQQIKENSTILGQCIDAYKRNIAGFGHEMQYKQNDIEETPEMKTEWTYVDTEVIPFFSFEKPFKEILETAIDDRETTGNGYMEVIRSMDKKPAELINMLPQYMRVTRKDDKPQGVTYLINGKTIKRKKLFRRYVQQVGTSVTYFKEFGDPRFLDKETGEFGELSFGPKDATEVLHLKVGNGPYGIPRWVSHVVHMVGSRKAEELNLRYFKQGRHIPMAILLKNGILSEESEAAITDYVTNVEGEDNQHKYLLLQVEPVEEGVVGDTPPQVDIELKSLADILQNDALFLEYDEKSRQKVQSAFRLPDIYVGYSRDFNRATADAAREITEEQVFEPERNSLEFIINNILLLPYE…
641	portal protein		UDY80770.1				MNSMGFLDRFKKSSNEQRAREDFRYGSFSITSFFGDGSKVTEEQAMKIPAVATSVELITSSIAQLPVYLYKENEKGEVTKVDDRRVFLLNHEPNDLVNGHNFKKQLVKDYLFYGASYTKIEKVRNDVIALYQLPIQEVSVTKYKKDGYKYSAKISLINQQGNKEAEFTPDELIIVLKDSDDGVTSSGVLKNNSETFILALDEQNYSQGILKNGALPIGVLKATSRLTQNAIDRLRASFETLYTGSKKAGKTLILEEGLDYKPISMKPNEMDLTNSRKHTLSDIARVFNIPESMINSDANKYASNEQNNIYFLQYCIAPIVTAIEGALDKTLLLESEKEQGYYFRFDTSEILRTTEKEKIETITKAMKEGLLSISEARSKIDMPALDVDYFTWSLGSIFY…
642	portal protein		UPT52962.1				MGIDTKHPLYDKWIDKWIRLDDVYEGEDKIKAEGLKYLPALPSMILDGMESSEMLGYKRWELYRLRANFPDDFSEAIMNNLGLMHQKPASISLPAEMEYMMERCTSQGESMLALLRRINEMQLRHGRVGLLLDLPASESVDNRPYIAVYDAKTIINWDDGRDELGATNMNMVVLDESGLERVNDFSWKEKKRYRVLQLGEMATDEPTGTATYKQHLFEDDLNYDASKMITPTYKGEPLTEIPFQIINTTDITADPETPPLLGLANICLSMYRSDADYRQNLYMQGQDTLVIVGGQGGDDKAPQRIGAGAVVNVALGGDAKYVGVTANGLSEQRLALAKDKEEAQIKAGQMLNTTKGTQESGEAMKTRIAARTANLIRIAYTGAAGLENLLRICAKWMGL…
643	portal protein		WWV91837.1				MPRGAKAEFKDLAERSIVNWLPLVPDEFNKGLAVDGFRAPKANENVDAWRYFQDNALDARQSIAHRGALEYGTSYTLVLKGQDVSRPFIRPLSPLRSAAWYADEDDEFPQVGIRRLGKTPDGKGRLLEVYEGGRMVPFTIRDGQYVRGAEARTGFDHVPFVRFRDRLDGASVGLVRPFKRHQDRINEVTFNISIAMQYASFRQRWATGLILPVDEETGEPLESFNAAADRLWITESDAARFGDFAQTDLTGHQAEYKSAVASLAAAAQINANVFTGNMTNVTGEALLAMRHGTLRKLEEYKLLFGESWESVFRLAAQAAGAEIPPSDAEVRWRDTTGEQMAAKVDALGKLAQMLGVPQEALWDDVPGMTDSKLKRWKELAKPDALDALTAEIERQGIAA…
644	portal protein		WQZ00981.1				MSQLDMTSDLSLDELREKETLSAEETARLVVLEDQKRVETLSNLAKKIEDEWVQRANDRTIKEQEWIKAGNLYNAPLINGSEPPEKFNEPEKKTHRPIPNIVRTKCDTAVATSYSMQFAASDKNWDMFPPANNDSPEVSSACILMEKEIQAQLDACNYPSEARRAMEDRVIYGTGILKGPVNTGKRRVQYVNEAGTWVAKPITDYTPSIEHISPWRFYPDMTVTEYGQGDSDIETHSMSPIELSQLKDHPGFEGDVIREILKDDTITPESSNVSFARLKEDVWNLNPYLFKKKKYVVLEYHGPVTFDELNSLGIEPTYESETAEFYGEVWVCAGKVIRMEIENIEGFDETPYAVAIWKRDPGSVFGFGHPLLLADQQRVITQAWHMLLDNAALTSGPQV…
645	portal protein		UOX40300.1				MKSMNNDFSAPKLTKWKNEPSVTELRQDYTSASSAQSEQVGKIEKWLSLLNVTGSQKVKPRPGRSTVQPKLIRKQAEWRYASLSEPFLSNDDIFEVSPKTWLDREAARQNSLVLNYQFNNQLNRTTFIDNLIRTLVNEGTAIVRVSWDYEEGTRKEVKGIYDYEEADMGAAQMISQAVAMVEANPAVLDTFPEQLQESVKASQLNGRPIQAFQKDTEVIEVVHAIKNQPAIEICDYRNVIIDPTCAGDMTKANFVIYSYEASRSDLERTGLYENLELIEDEDGNDGNHTELGDTSFRFGDKPRKKLTVYEYWGYWDIDDSGITKPIVATWVGDVMIRMEENPYPDGKIPFVVIPYLPVKESVYGEADAELLEDNQKLIGALTRGQIDAMARSANAQIGM…
646	portal protein		UKM63108.1				MAKITMPTKPSIWKRIVGEISNLRNKFAGLTTGKYGSTYTLDSSKVDYTLTRGLYHNSLEKYKLGAGFAKPIIDTTVGFVGTPRWQSDDEGAQAVLDEHMERLRALLQKTNRNTFRDGDCFTRVYRKPIEEAVLYKSEKPQIDLQILPPQAVDPILDAETGQVKGYVVTTNVTYEQDGHQLSYDIIEEITATQIVKYYRGNDVPPQLRNITAENPQAETNKWGFVPIIHWKNDSEEDELFGRSDLEPLEPFLKAYHDVMMNSLKNNKMHAAPKLKLKINDVAAFLRHNFGVDVNNLKSGEKPKINFSGSDIIIMPHNDDEVEFIQATSTMNDSGTLLEFLFYCIVDVSETPEFAFGTALQSSKASVKEQMTPLAKKVERKREMLEENYKLLARMILCMY…
647	PQ loop repeat protein		UDY80682.1				MIEILLNVIPIIATIFLVICYIPQVIHTFKTKEVGDISLSFFVMLNIALTLLLINSILLYTQNGNFGYVVTYIFNEGLAFVMLVMILKYRNKK
648	PRK06770 family protein		UDY80692.1				MKKVLIIVAISLVLTSGISFGIFKFLDNQQIESSAEEPEVNEQDERVLAPIDEEESEEQTRFIGGIQYDTGLSPDSSLSSVMDVMHKMTHQKIRAEDKWGAIPMTEDTINQVYEVVSNSDFDIKNDLLDILERWRKGDFSQADHDHNYIWNWQGGTIGKAYGLMTPEEEIEFIENNFKDYIVTDKDNKEE
649	prohead protease		WCS66551.1				MPRKLKNVDVSFVSIVDKAANKKKFFLTKSEQEPTFEKEVKIIKGEDEDQKLVYGIVYSPGNAEDTSTHDAHGDFMTAEDIEKSAHNFIAKYRNIDAQHDFNAGAGEVVESYVAPVDMDINGETITKGTWVLVTKATDEIWKDIQDGKMTGYSLAGVAETEVIEEEVTKTEEKQKESFFQLMKGFFGGEKVTKGEVRDKFNQNKHRRDVNASFSALEDTFYQSLWNAPTADAIDLDRIEVAALEFVEIINELKGTEAVVKAWESKPVISLAVEVEKAGKKISAPNMADIDSAIESLTNLKTRVTPSPEGAGSEEDNMNQEQLEKTLASAVEKAVGPIKEELASVKKHLNIDEEKTDEDIRVEKAVETATAPLREEIETLKKSQGISNQKDTDVVQKSDV…
650	prohead protease		UDY80769.1				MDMEVRMQDTEIRASEDGSLTVSGYVNKTEQLSNVLGITKRFVEKIAKGAFQRAIQNAKQDIDFLTEHNNKLILASTRNGSLELREDEQGLFMTATIAPTTWGKDTYTLIKSGIYKNMSFGFRSIKDSWKALENGLYERTIEELELFEVSVVKDPAYSQSTISARGIKLIEDIEIPAELEKEKRDMEKVLEVLSSLEERLNTLTEEIKELRSAQEKVLEVREEQNPEPQDEEKLEDESDEKTNEKDEDKEKDQEEKEEKPSDEPQDKEESKEKTEDSEDDKKDKADEEKDEDKELDEEQERSEKKTPNFSEFRNRLASLK
651	prokaryotic membrane lipoprotein lipid attachment		WQZ00913.1				MHYAKRVVTGLLAGILISCGVAAMADNAEPASYVEGHKNDTTYYLYDVQDSCEKGNYLALKYRDDGDDNTYGCWTLNQQNSTLELWWPDRTSTVLVYSDLLSRENSQEE
652	prokaryotic membrane lipoprotein lipid attachment		WQZ00937.1				MKMFLMALVMLGMTGCVYVATSEQWEINKAISACNGLERVSRIERGNMLSDQAGLTVMCVDGTRYKIPPTP
653	putative ArpU-like transcripition activiator of late transcription		WCS66620.1				MEQLAFFPELDKKTEKKMQNEVVKILKDYRALKVCIENKAEQKREGISLFPEIRDTKRINEIKFRQVERVLNYGLDEDEANIIKLKYLSNKKLTDDYIYNELLIKKDPYYVKKKNAVRLIATALGMI
654	putative cell cycle regulator		WCS66603.1				MPRLGTDLEKENYTIAAQQRKYMKNSRRNMYIALEELDLVFDESEVIRLQEMWSENKNIIEIAKELGRHQLEIAALIMDQADKNIIKSRPMGLGA
655	putative dihydrofolate reductase		UOX40320.1				MHNYEKILAALNSDNPTVAWYNHELSFFFDLTKEQVHSAVRLLRRKGYIIDMCRLGGGKVSYKLRTKPMIVNAIVAVGNQGQIGFMGNLPWHDPQDLNWFKNLTMDCVCIAGHNTYMTLPHLSGRMVLEDNTDMSPEDYLASLGITEVWIIGGAKTYARYAHLIDRWHIGKIDYSGDADTFFDFNLIGKPKR
656	putative DNA replication licensing factor		UOX40284.1				MKPVDQLKHHPKVELLSDILSARIQSPNKDFAIIMSCYHLTKLASMMRTTVNAHGFGNLLVNFYGVNAAPSGYGKGHATKIIEEQVTHLFRQTFLDYTLPTVTEKSLVDLAVKRAQRKGTDDQEELELVKAEFKKLGVYLTSFDSGTSPALKQFRHQLLMSQIGSINFEVDEMGSHLLNNKEIIDVYLELYDGVVKPKLTKNTAESTRNEEIIGKTPTNMLMFGTPATLLDGGATEKAYTEMLTTGYARRCFFGYSVIEPTKKLSKAARLKMLTDTSSDAQLLQLAVDLERLADPVNHNFQVTVPPALMAEILEYQIHCEEVMDSFKSSDEIRRAEARGRYYKTLRLAGAFAFLDSSPDMTLAHWEAAVKVAELSAKCFYEMLDIDPPHARLAKYLAEC…
657	putative endodeoxyribonuclease		UOX40321.1				MIKFDVPLYVEKNKKGDKWWLNLNNYRNTHYQTLNNVKKKFKEVITEKVLTLNLIQEPIKVTYTVYPPTKRLFDMDNMAVLSKFTGDAIVELGRLEDDNYNWIPEVTFKFGSVDKDNPRCEVEIERITQ
658	putative head-tail connector protein		UPT52968.1				MEPIKLIVEDGSGVPDANTYADVTTVRRYAKMRGIVLNDDDEILKTNIIDAMDYVESFAARFKGQRVTRDQPLQFPRSGVYVEGDLLPYNVLPKTLINALCQFACDSATGGPLSGSTASFAIKKSKIEGLEIEYATGSTAQSAPAKKFDKAMAFLNPLLQYQLGNRLIR
659	putative immunity repressor		WCS66585.1				MIIFGQTLKQLRKSRDLTQSELAEILNLSQSQIKNWETGRFQPDIQTLASIASFFNVSLDVLVGFSNNFEDEPIQQVISEARSTYGALDDAQKERFCNQVLLFIRMIKDNQETF
660	putative L-shaped tail fiber protein		UOX40276.1				MSNTLPLLDNITIYEGDDTTLTFTCSSDITGYKVELNAELGKDSPYTILKVIGYVHSTDPTKYVVPIRRSDTIGKGRTEPYPYDIKLTSPAGSVRTDRYGDLTIIPDAGGDGDSSTTSGDYRDFIETDGLTDNAILKWDATTNMLKASGVTSDAEGDLTTATNSVNIGVHDVGSAGRQIAITNRADGRTFNPVMQEVGVDDARTTPAYQREHEGMTELEFGAVTPPDDYVVLTNPVWNIITSFNETVFGIELHPVQNMTNVIYTIKENGVPIYTANIGDFRSANPPSFVYFETPFSLYENKGYSVTLTCEDGSDAMFYGDPLGRPHYTVKLKKFNFKELATKEYVDAQPSAPGSSLDIKKDNVDVVPDARHLNFVGDFTVTPNPNNATQVDVEFTGDIT…
661	putative outer membrane murein-binding lipoprotein		UOX40318.1				MKKLMLLLATAVALAGCGEKSELELRLEHERAMAQIEVQKIKAANQVSDTYNVEYEYEINDGGYSEPRTYDQVPSTGMGVSPLPSQVSTVPVEQGYSGGDVLLGAAAGALAGYAASEMLNNGMKTYTDTKGNTVYVDKNGKQVSKEQYDAYKKANPKTTKLREKVSDAKVKAKELGTKAKAKTKEKYQQAKNSKTGRKVQAAAKKAERKVKQKAKQYKSKSSGYKSSSSKRR
662	putative plasmid maintenance system killer protein		UOX40313.1				MKFKVKNIPNKAVKEAENILEQYLAGNIQARKTNGKKYLVLNVGRDYRLLNKGNKWVLMNHNKYNREIDK
663	putative quorum sensing peptide		WCS66587.1				MKTKIIKAILSIAAVACISVTAFQFTDREANEAQIEKYMVDPGPGGG
664	putative RecB family exonuclease		UOX40283.1				MKLLNDTNIPLSMAVWLASNTYDFKPDPKSLSATDFNKSIRQIVMRNRLNAMETMNQDEKDISSLVKSKMGTAIHDAIERTWLDPNQVKRAMLALGYPEKVIDRIKVNPNPEDLQPEDIPVYMEIRKDIMIDGYKISGKFDFAAEGKLSDFKTTGTWKWNKLAKADDDYRRQGSIYRLIHKDILFEDFLEIVFLFTDWSEAKAKADPKYPQGPVQPHKVKLWSEEETTQFIRGFIREIERHKDTPEPELPECTPDQLWQDEPTYKYYKNPEKLTRATKNFDDFYQAQQQFIKDGGVGVIKTVYGEAKACKYCPALNHCSQAKRLVESGTLKLD
665	putative SaV protein		UOX40273.1				MATELKAMESTRVLPRMAEPKETFHSSHYESNGIEVIEYISSNKLDFNRASIIKYADRCGKKQGQEKLDIKKIIDYAMLLAFQEGIEITREDIHKLVDYRFDWKGKK
666	putative spanin		UOX40319.1				MKKYLWLSLIALALMGCEPTPPKAKNNYILPAEMSHCKVYSIYDGVKDLYTIYCPQATTVTCHDTGGKTNTTICTTTVVDPELIEYKRLKAKYD
667	putative ssDNA binding RNA polymerase cofactor		UOX40314.1				MAITRKDEQQTQAPANASQRGQFPQKEEAVAWLNIEVQTANGEWITVPASIPMLDSKNVHKGMVNKAKSDPDFEFQIRGRVHIPTNVVPEF
668	putative TerB family protein		UOX40270.1				MFGKLFNRGKVAAKKLENRDQVEATIAGGVLLGWADGDFSTDEVKALEAALANNENLSHFSTEIPAMVEKFNAFMESGPTLGRVKVLKEIRDLKGDEEASIEVMATLIDIAQADGDIADVERKVLETIARELGLSLSMFGL
669	putative TerB family protein		UOX40268.1				MKNLLRKTVNQAMMLVPGSIAPENQYAKSVAALLCLVVSADYEFEPNEFNSACNFIANDTFLREHGLTKRTADYFRTYCSEIQKVMKTDSIDFPSVQLELIAEVRDVTDEYKGQLQLLINQLYPICAGKEIEVLNRINL
670	putative TerD domain protein		UOX40267.1				MQLDFNKVTTGQSLNFAKDFGDKITGKVSFNLNWGMIGGRPVDLDSIVVMESRGGIQSIHQRIPKPLTFWQKVARALGFKINQTYDILSSGSTDTSTKTVYFGNLTEQGVYHHGDDRTGAWAEGEFIEIDLDNLDPNVDTLTFTVLSFSGHDFYSLPFAEMKVFTGSPNRPVKGLVHHNLTQFKRGTRTVVLAQMKKVNGEWIITAMNKQVSDGSVSASTRLAKSI
671	putative TerD domain protein		UOX40266.1				MVDFNRLANAGAHAQSLDFSKAQSVQTGQKINFSKENPTCTDVRVELYWMGDMDGDASVLLLDSQRQALKGLTDPTNPNSTRGMVWYNNLSVGGIYHSGDARTSDNDPSTPEETIRIQLNEIETQAEHVLVVASTFPDDAAPNVAIPFGRFRDCKVMVINNATNEVLYVYELDQDFSTFSSVELASFYKRNGDWMYTNMGEGVGTSPQALSDIAAKYGLC
672	putative terminase small subunit		UOX40308.1				MSFDIVELKEALPKQHRSKITPQFIDDLNQMVAEPEFGELYAKNAVTYATVLQEGRFKLTDYFNAVAFVSHKMLGMSSMAAYQKVFPDKVKDMVARNVSNKDMQAYASTYNKNKLVTLIYEQTLIPDHIMYASIRHKAIAAQAALLSSTNEHIVQKAADSLMNHLKAPESAKLTLDIGTNDTGVIADLAAAVANLSNQQRGKIIEGSIAPKEVAHSAILSSEDEE
673	putative transcription factor		WCS66589.1				MTFGEKLKELRGSRTQEEVAKGIEISRARYSHFENDRNEPDLQLIQKIADYHKVTTDYLLGRAEDSRLTKEDDEKATEMAKRLEKLIAELEDSEQDKALEHLEMFVQYQKAKK
674	putative transcription factor		WCS66590.1				MRKRLIDERTARSLTQKELAVALNLSTVFVRKVEKGERNPSVKTMKVYQSFFGVRVTELFPDIFNDFDDTKCIKDTKLIG
675	putative virion-associated RNA polymerase		WQZ00968.1				MATKKPTTQSRLSALQAALDGIDDSTLDNDPLVAEQRARIIAQQEQAERDRLARIFSDTTSSVDSTADPVPERGWVGTQVDDALGFAGGVVDAVQGGLQSSVAAQRFGASDTPRSAADRAERIPTIGSSDPLGLRERFGAGEGLFGAPTDSPEQIERLRNESLQYEQAAAKNRQNVDKVRANIANKGFFANEVGEAILDAAESPTGALSLIGGPLAALGIEDARAREYQKARQAGLSREDANLSAATQAAPEAIGFIPAGRLLSRVPGLRGISQAAESRLSSALSRSVAQATMSAVGEGTGEAITTVAQLGMHKINSEFADSEELRTYAAKEVPITAGAVGEQVWRSFKAGAVMGGPTGAIEGRFRAAADAGRTAADFNYAMDDAITESKNAQVNTQRA…
676	putative vitamin uptake transporter		UPT52999.1				MKFIFAYLAAIVFVNLGFSYLPMLNTPLGTVPMMAFFVGTIFVLRDYAQRTVGKAILPTMIVGCVLSWVFGDPTIVVASVAAFALSEFADYVVFTVTKKPFHKRVFISSLVAVPIDSIVFLAIIGVINPAAMLAMSMSKFVASFIIWSVYEVRGRLVRI
677	queuosine biosynthesis protein		UPT53000.1				MTDKISDLMNMNVSDKTAVVVLSGGQDSVTCLGWALEHYKSVHAIGFSYGQRHGVELEQANKICERYNVPFAVFDLPALRQIGNSSLISTDGVVGSEAHPQHENLPASFVPNRNALFLTTAHAYAQKVGAQHVITGVCETDFSGYPDCRQAFIEILEAALNVGYETEIRFITPLMWLTKAQTFELADQVGFLTTVIEDSHTCYNGDREHLHDWGYGCGECPACKLREAGYEDWFNNNY
678	queuosine biosynthesis protein	6.3.4.20	UKM63141.1				MSKALVLLSGGMDSAVCAAIAKETHEEVHALNIFYGQRHAVEIEAAKALTKELQLDSYTELDLSQTFQNFKSALVLASGIEVDDNQDKNKVGSTYVPARNSILLSVAAGFADSMGYDYVYYGAHSEDHNGYPDCRPEYFTHMFQALKHGTDRGVEIVAPFINKHKSDIVKAGMKRGVPFEITHSCYRGERPACGTCPTCQVRLEAFAQAGYTDPLEYKNR
679	radical SAM superfamily protein	4.3.99.3	UKM63145.1				MAKKIPVMEIFGPTIQGEGMVIGRKTMFLRTGGCDYGCAWCDSAFTWNGEEKAKIMTATEAFLEIIRKGTTEDATLNFNHVTISGGNPALVGEPMEELIDMLHEADIRVGLETQGSIWKDWMYKIDDLTISPKPPSSKMKTDFNKLDNIINKLDNMAVIAGQQPNHTLKVVVFDDADFEFAKEVHKRYPHIEFYVSVGNVDAKEEGDISGRLLRKLDWLWNKVLEDPEANDFRPLPQLHTLVWANKRGV
680	RecE-linked protein		WCS66597.1				MNGLTNIDYSEYMPKPEAKSTATEAMVSRQAQEVQMAMYVAKNFPRDTYDAFQRIMKECERKLVAENAVYQYPKGGQKVQGPSIRLAEVIARNWGNIDYGIIELDQKDGESSMMAYAWDLETNTRQTKIFTVKHERKAKGKTNKLTDSRDVYELTANMGTRRMRACILGIIPGDIVDAAVQKCNDTLINGQKEPLEDRLRKALDAFKKDFGVTKEMIEDSFQLNIDAFTEHDFVKLGRTYTSIREGVGKKEDFFDTKKTSPVKSNLEAQFQQTEGVNDEPSPTK
681	recombination endonuclease		WWO60243.1				MSVKLKAAQVRGVRVSMLQKQGGKCALCGTPCSADQAVLDHDHSTGAVRAALHRGCNSLLGKLENNAARYGVRDIGVFSNGVAQYLRIHSVNVSGYIHPLHKTDEEKRIARNAKARKKRAATKE
682	regulatory protein		UPT53027.1				MHNCQAEFDSKYITTSEIERRFNIGRCTLTRIRDRIPGAVKIANVTIYVRELAEPALAAYKEGRS
683	RepA-linked protein		WCS66579.1				MSNRNIADLFGDSAVRNDEDKNETQQNKEVKLDETSNVNVNINDNVNEMLEEQKQNDNKTETKHTVNNVIENDDILGFLKEEQDKKVVGFHLDKDVRQAFQKVLGKKPQRGAQSELANRIFRDFFEKRGLL
684	replication helicase loader		WCS66601.1				MQRVAQSLDLKVNFHSDKCMKHSYGTGDKKVIKPIQMIEFKGQVVCPRCVVEENDRVLKEQANNHYKKIDRAKKFNMLTKHSIISNEEILEATFFNYRTECKETRANKKLVEGIVESLKAGEVKNVFIVGVQGAGKSHLAYSILRELREHFYELSDGEKHGDKLLYKKMKSSLFVEIEQLMRLIKDSFNNKDSKYTEEYCVGLLTSVDFLVLDDLGAESGSMNRTDEASNFIQRVLYAVTNGRQGKVTITTTNLSSGDIFKKYDKKLGSRILNKAEAIVFKETSDKRIEHLGF
685	replisome organizer and ori-binding protein		WCS66600.1				MNSNVMKIARINLRGNTMDQGWFKHLTLENGKPYMVAITVLSEIFYWYKPTEIRDEKTNEIRYKQKFKADKLQKSYQQLADSFGFTKRQVLEACRYLLKRKLILIEFRTIIVNGTRLNNVMYVEPIVENIEKISILYQDPITSECDTLPHYNEGGSHIEKGEAPTLKRGTNTKITTKTTTKITTLKDNMSSGQKEQPKDNIPYEDIVSYLNEKVGKSFKHKTAKTRSLIKARFKDNFTIDDFKRVIDIKTVQWLNDSHMSQYLRPETLFGTKFESYLNEKGAKNNVGNSNATGSTIPGFKGELPF
686	Rho termination factor		UKM63153.1				MKIELVSTEMKMGALKEAATGLGVTYRVGMTKEDLVEQINEAIVAQDPTVEVIEVDEKKLIGPVETQEVPEADKVEQEVPEADKVEQEVPEADKVEQEGKRKEGTKQA
687	Rho termination factor		UKM63111.1				MKNMKMNELKEIAKGLGIKFNPIGLKKDDLIKLIEEAQAPAEKKVVELADVEIQKTLGAIETKSGKIRFLLEQGLARTEIAKIVGVRYQMVRNVEKRMG
688	Rho termination factor N-terminal domain-containing protein		UDY80737.1				MNLQEMKVKELRNLAGEKNITGRWDMNKQQLIEALTLILEEENRQAQQEEVAKPQPRRGRRRVIEVYKDGVLINTIDGLLETFKWATENNVCNVGWVKHSLKTGKETVAGRKFKEGGYLFKYAE
689	ribonuclease HI	3.1.26.4	UDY80707.1				MNRVIIYTDGGVRGNGKENNVGGYGVVLQYGEHTKELYQGFRNVTNNQMELRAAIEGLKAMKKFNIPVEVRTDSAYLCNCINQKWYVKWMNNGWVTSSKTPVENRELWIELIDLIDKFAFIQFTKVKGHSGEPGNERADELANKAMDEML
690	ribonucleotide reductase of class Ia		WQZ00946.1				MLLTPTEHYIVEYPQALKAVEEQEKILWFEREINVEKDVQSIRTEMTESEQHGVITTLKLFTKYELIVGDDYWQQLATRIKKPACIGRMCSLFQYVEKGIHAPFYSNINNALGLGNEKFYSEYVNDPVLAERIAFLEDKAKGNLDDFLTVLALTEGAVLYSSFAFLKHFQSQGKNKIMNIVRGINFSVRDESLHSSASSWLYRQLAEEGGVDNQNNVPVIAEAVRQHEHQIVDKIFEKGPVEGITATQMKNFVDSRIDVVLKNLGYSAMYNPSHNPIADWFYKSINDYAMNDFFTGTGREYIRGRSAEEFM
691	ribonucleotide reductase of class Ia (aerobic)		WQZ00951.1				MWYTTGGYQLFQQKYQWATNPRLQYEAIAATAAKHTDDAPRWKQKFFDILWNGWLSPSTPVLANMGTTRGFPVSCSGSYTPDNIDGFYRALHEEALLTKGGFGTSTYLGDIRPRGSRISVGGKASGIMPVLNARIQTARDVSQGGVRRGADASYIPLSHGDFDEAVTLLENEPDDLNIGWVLTDQDCAFIVDEERTDENLPTKQRFARTMKAKTVTGKGYYWKIDTANRKLPAYYPISSKGSNLCSEINLPSDEEHTFTCVLSSMNLALYDEWKDTDAIFTATVFLDCVASEFIAMARGVPGLEKAVRFTEKARALGLGVCGYHTYLQQNMLTFDGIGAMAFNNEVFQKLYNESLEATRWMGSAWGYAPWSVEQWNRTHPNRENDPLADGVRNCSRIAI…
692	ribonucleotide reductase of class Ia (aerobic), alpha subunit	1.17.4.1	UDY80686.1				MTIVIKDKGKKRERRMEFEKERLISFIEHGLQGLKVHPETKKRYISKVLRLVESQKEIEAKSITKIMIQNALVLTNDIKNEDGYVTPEYLGNTDWNKFARYVQLQELYKRASKNRSYDSRDKYGDFYGLIVTLTEKGLYTPEILKSYSHDELKKAGEAIVPERDELFDFAGLHSLINRYLVKDFDKSIYELPQERFMIAALHLMMPETENRIEKVIELYWAISNLYLTLATPTLTNAGRVQGGLSSCFVLTTEDSLRGIYDDNTDVATFSKNGAGIGIYFGKLRAAGSDIRGFKGASSGIIGWIKQLDNTAVSVDQLGQRKGAVAVYLDMWHKEIGNFIDLRLNTGDKSLRAYNVFTGLCIPDEFMRQVEKRGDWYLFDPHEIKQVMGFSLEDYYDEKK…
693	ribonucleotide reductase of class Ia (aerobic), beta subunit	1.17.4.1	UDY80687.1				MKLTKNIRVLNETLNNKAPRMFDDVSGILYWDEISNQTYYDIMKTMREQFWIPDEVSMTQDKQHWTTIMTEEDKELFRNGIGVLASLDSIATYFDKIAADYIRDSAIKANMAFIAAMETIHNESYTYTLASLVTKEEAKEVFERPKKNPFMVRRNRIMMDLFDKFLEEKTVESFAKGLVAMAALEGLCFTNGFTPFYHFNRENKMFGTGTIIQFIQRDEVQHAYFQSVLVRDIMTQYPELNTEEFADFIYNFYEELVELEKEFCEDLYKDHPQVDIEEIKEYVGFRANLLLDNLGLDKIFPAKKNPMPWITAFDPDNLNNTKTDFFEDKELNYVKSNETSNGWDEL
694	ribonucleotide reductase, large subunit	1.17.4.1	UKM63094.1				MEHLFEGLTGFSPLTKKQFIEKAEKYISERNPSPAELEDFLILNSQANIDPDDPQPGWVGVSARVLKEKIYREVKESRGFGYGHMYETQKYLYEHGMYSDEILNAYSADELALAGSWIDPSKDDLFNYIGLHMLRERYLAKLGDIQNFQVYELPQERWMTIALYLMMNEPKDRRMDYVKEAYWAQSNLYMTVATPTMAASGKLHGQLSSCFVDVIDDSLDGIYLNNFDAARLSKNGGGLGMYAGKIRALGSDIKGFKGISTGVMPWLRQLNNTAVSVDQLGQRQGSIAVYLDNWHLDFPRFINGKLNNGDERDKIHDLSIGACIPDLFMLRVATKGEWTLFDPHEIKQVMGYGIEDFYDKERLQPGEKPDRDKHAFSFRYVECEQAAREGRLTHFKVVP…
695	ribonucleotide reductase, small chain	1.17.4.1	UKM63095.1				MDIHQLYQEFVNKVPHIELDRRELMDRNAPNKSTRILLGESSNVLNWNDVRFPWSYGLYKKFLGNFWTPFEINMQADKKDFPLLTEEQQDTFLKIIGLLSFLDSMQSDYSADISKHLTDSSLNALMIMLAQQEVIHNQSYSYILASVEQTKEAQDKVFEFWKHDEVLINRNDFIVNGYKPQVKHPTITDMLVSIIYDVVLEGLFFYSGFAFFYDLARHGKMVASATMINYINRDEQQHVRLFTEIFKAIKQDFPEYDVPELKALTTAIFKKAAELETTWSHYIIGTRFPTIDVDELAGYIRFIANVRTKQLGAEPPFLRQETNPMEWIKVYAETDLGKTDFFEQKSRAYTKTDDTFDDTEDIDLGGLL
696	RNA ligase		WWV91868.1				MSAIPFEPWPKTPRLNRDVIFTEKIDGTNAAVVILPLEAVDRIETEGRPVEFFSGDAERIIAVVDGFVVLAQSRNRFITPSADNAGFARFVAENAAALVATLGPGHHFGEWWGSGIQRGYGLTGGEKRFSLFNAARWGLEDLSAVPGLGAVPILPFSRIEDAADAVDFLRQNGSLAAPGFDRPEGVIAWHTAARTSFKALLEGDDFPKGNAA
697	RNA polymerase		WLW40583.1				MEPIDQVKITEDLLSTQLRLEEEMTSRGADRYIRGVSKAIEKNAEDSTDYGQQIMAGRLERVAQGIAQWMAESAEGNPSRWGTAYKLVKEAPTTTLAFLALKHVMAGISSVRTLQDVAVGIGMAVEDELRFAKVRAEEAKVFERLVEGAAKRTSPRFKHVYAARIADNTIEWERWSRTDRLHVGIKLLDIVMLTAGLVEVVANSGHSTQALKYVRALPETLKWIEKKNDVTALLRPVYEPMVVPPREWTTPFDGGYLSSNIKPLKLVKTKNRAYLEDLSYVDMPIVYTAINAIQNTAWQINGEVLAVMRTLWDGGTTVAGLPPRDGLPMPVKPYDIDTNEESKKAYRIEAARTYHRNLSILGKRVGFNMILGVAERYKDFERIYFPYQLDFRGRIYAVP…
698	RNase H		UPT53012.1				MRITIISDASYCPNTAAAGYGGWVVCNRGKAKCSGPLKGAPNSGAAETMAICNVFWHGLNESLIQRGDHIIIQTDCLTAIRVFKESKWTSEVQASAFKWLNAQCTLYSLSVEFRHVKGHSTTQDKRSAAQRYCDERAGEAMKLERSRIRVAQLAEKIKQHKKPEHHKDKLGVGLYGSRARLHKKAKSAKLARELNISYNVVREELMPRDGYTDQGNTDAHGCYYEEM
699	RNaseH		WLW40600.1				MRIALIDADVTAFASAVVSEKPIDWGDGVWTLHADEDEGRRIFAESIDRIQTKVEADKVILAFSDSANWRKGVLPTYKSNRAGSRQPLIRKALTEWAKEEYETFVRPTLEGDDVLGILATMKRKGDDEYIICTIDKDLKTIPGLHYNIKHDKMFEVTEEEADRWHLMQTLMGDATDGYDGCPGIGPVSAKKILDKDPSWAAVVKAFDKAGLGEEEALVQARVARICRAEDYNFQTKTVKLWTPPKL
700	RusA family crossover junction endodeoxyribonuclease		UDY80719.1				MKKLLLTSPLPPSVNNYLNYKIARRGNKRFVQAYPSEETIAYKAFFVDYVKDQIREQNWSRPEKGKQVYVKLTFFLDRKRKDANNLLKVPLDALTEAGAYLDDDIALPIAERIYIDTANPRIEIEIFESKAIGIFDSQEELEIFLENNCKLCKKDVNKCGIMKRLLDNRIIPEVENGICRKKK
701	RusA-like Holliday junction resolvase		WWV91882.1				MSNPAKAKGTAHESAVVRYLNERAIPARRVAQTGALDVGDVHGIDPFVGQAKNYRDLATALRDGVDGAVVQAKRVGADRLPVAFIKRPRKGVADVYAVMPLSTFADVLLRLEQAEANAHVLEQLRK
702	Rz-like spanin		WLW40608.1				MKWIAIVAALVALAGCATRPPEVRVETRVIDTACSWVDRLTFSKSDTPDTKRQIIEHDKTLMKNCPEKFKK
703	scaffolding protein		WQZ00979.1				MNFMDPNLSNAHNEDEQNIQNQSDEQELSDLFAASYSGDDAETSRLSKTAGDEVVEDTTGAPNEEGTDTVEDDSINIASVDLNEADPAPSDPQDPVATDIASLREELHRAKSDAGRVPHLNRRVQELERKLKDASAPAIKPDEADELPSTLKQKLEKLKEIDPEVAELFEETFRQSTAATKQLAASVRTAEELQRQREDEAYIHQEYQKVVSAVPEAEAVFRSPEWNRWRDMLTPNHRAMADSSNANEVITALQAFKVDADKHLGGYKWAPTPTPAPQPQVSATARAAENSRANRLTSSATVKQPPARATAELDGDALFKEAYDKVIAENSRPT
704	SGNH/GDSL hydrolase family protein		WQZ00986.1				MIFNKNPLRQARNPNSQLPVSDDKVQEIVKNLGIYQPSQELEATIRVVGVAIEGLADKEEVQEAIDVIDGKVDTVDAKVDVNTAAISSLEVQTGQNTANITSTNNDLQAYKTTNNSNVSLLQTNITTNTADITLLKESQSTGQVGYTSWTDLQAAPATTAGSLGQVIGDSGTHTDPVTGTVVANSGQYRWTGAAWQWIRADAISSKLDTSAANPRTIDFLHRDGFVAGQITGPVSCLAVD
705	sigma-70 family RNA polymerase sigma factor		UDY80720.1				MMTKTILFSDNTRKEMTFEEVIEQFAPMVIKAMKRANNKFIFNAVEEEDFKQELNLELWRAYEQYEPDQGNCFTTYLYYKLQKGVRNATYHKYSLKNQGVTISMNASVGDDDLKLEDMFATEDNSIDNLAFKELTAIIQESIEPGEEDLLKVILNKKSFSVQNYADKYGITRQAANQRVNKLKKKLQKVVAEQYLEIE
706	site-specific recombination directionality factor RDF		WWV91862.1				MKTRTRTAAAVAALALLGGGLAACSTDADTASRNIATAAELFEVQRTIVGINGITGETTFFAEGRCSFESSGRRFDVTCRYGPDEYRKHVFIMGDQDSVSITQEEAIDVSLYHTRVILKPQSVIPEFDLEVGKQ
707	small terminase subunit		WCS66547.1				MSRRSAERDKAFEMYKDSKGEIPIEDIAAELGKSISLVRKWKSKDKWDENITGNITVGKKVITKVENPKTKKKLKAILEDEELSEKERLFCLYYVKYFNGTQAALKSGYTKESAHVQASRLLRRERVSSYIKELKGELVENVFVEAMDVLKEYIKIAFADITNYVTFGQKEVPVMGMFGPVKDEAGNELTQMVNYVEFNEADMVDGSIITEVKKGKDGVSIKLADKMKALDKLAQYFDLVPDNFKRQIEEERHKMQMEVQKAQVDKIKADTARIKGEDDEEYEDDGFKEALEGKVEEVWDDHDDDSEA
708	ssDNA binding protein		UOX40287.1				MNLFAQLQNQASQVKTKDVDFSGKFTVDSGAYPAVIRVAYLDKSEKGAAFVSLEAILNINGKERTYKENIYISKADGSLTYTDKNGEQQPMVGFATVDTICKLATGKPFSEQTTELKGVKIRKNQQDVVEPREVLMDLCGAKVILGIIETKEDHYNKPGETQLKNNIRKVFSEDGRTLNEHEANINAKATGGDPVEAKYLNGWKEANEGKLVDKTGKKPAQGKPAAGNPAQAAAPSLF
709	ssDNA binding protein and ssDNA annealing protein		WLW40586.1				MADKKQKNPEFTSPRGVFVYPKLNEPDYGNEKFPKPDGEYSVNLRMTREAAEQWINAKLKTHLDEAYAEAEAEFAKLPVGTRKKLGSVTQNDLFKIEYDKETEEETGFVTFKFAMKAGGKTKAGKEWSRKPVIFDAKGKKMVKTPDIWGGTEGKVSFEARPYFIPGTGAAGLKLALNAVQVIDLKSGGGRDAEGYGFGEEDGYEYDEMDAKEESGGFADETTTDGSEDF
710	sulfur carrier protein adenylyltransferase		UDY80671.1				MMKTYVVIMDELKNESGRIAKENLLKKYEDVPGLKEIFKFVFNPMIVTGLAKRKIEKKVNVSHEIELETIFDAMNFVKDNNTGNDLVIATVQNFLNKLKTEEEKELAKSILVKDLPIGISRTTLNKVYGNDFIEKYSVMLAGKYEPEKCDLSGGFNLTLKLDGNRITVFNYEDGPKFLARSGKEVEGLVELEEEFKKLPKNMVYDGEIIAVNKDNLPSKDLFNLTQTIVRRKGPKTGLNFVMFDMLPISEFNEGKSKKKYNERVNIDMEHMFNYEIHPESLIKKVPIYYTGTDESVIPKILSEVEEQGYEGLMINLLDSYYETKRSKGILKVKTFHTADLLCVGIKEDIRGNRCGSVTVDYKGFRVDVAGLKDEQKDLFWKHPETVVGKIIEVKYFEES…
711	tail adaptor protein		WWO60261.1				MANTDPAVRYATNTWEVDGTLDQFEISFAGGYIRQADVYAFSVVVDPETGLGHKRIDHPVTFLSESGLKATVKVASLPMEARRLVIYRASERAKLLVQFLNDSVLTKANLDLNSRQMLFNIQEIVDGLEASNILINEQVQQVIDINKLTQEIYNNVIQILEAGGIVSVNPRTWNGEWSVAEDTVGDSDFEMPGADVEGAGFYDTYINGVGMEPDVDYEVILDPDPTQPATIRFKKTDWPDGTKWFTVLRGYAKPYTGPPPVTTLAYPVIYADTAIHFVDKADAFAVVALTNAAAVTATVKLIPEAPGSKIETGTFVTLVQRGGQITVNADPGVTLWVPGGTTAKSRALNSAISLTCINADANIWLVSGDIAKE
712	tail assembly chaperone		UPT52973.1				MSDIKKSLKLPNVAQAAVAKSFRDFKTVSVADSKDAKMPIVIPGHGDTGHVLYVKSQYCSDYRAAQLKAQRQLLALMAGAGEDGVDEELRRDINMRALATLVSGWTFDEKPEPELIVEFLQENPTVYDDLNMFAANDANFF
713	tail assembly chaperone		WWV91847.1				MEADLQRFHGVDLAGLWRGELTIRRLSVLVHHLPGDGALKRLGMPASADGWTVNSFLLADVIHALTGKPHPARPEAMTRTERYKNLRARLEEQRARLTS
714	tail assembly chaperone		WWV91846.1				MTNPIAAEVLAEAIPFNFDGLELSVKPSSEWSIRSLDRLERGYVTTWLELVLAGDSYATVIDADLKPEAVSRLIQVAQKTAGVAGN
715	tail assembly protein		UDY80760.1				MKASEIIRTEKNSYRFKIKYSTLCDLREMGVDLMSEKGSKELQNDPTKFRLVFWKGLEAGEMRKFEKEEAFDIFDEVMEEVGPEEFAQIIPKALAIKTKPSKN
716	tail attachment protein		UPT52969.1				MSFPYEQLVETAKQLIRDAGTQCYIVVKENDPNANEWDAPTIERRIPFIGVFLTPKEKMIAGSLVASGEQKVLAAPFNPPLTREQALTATIERGTETWTVNAFVATKPATTEVLYTFKVFR
717	tail component		UDY80763.1				MRIVYQIEGERETIRNINMFDMEKKKGAMTIVRKHTNAVRKAAKQRVPVSPSNRKKSAGSPGDLKKSIRAKYYYQGLGSMVMPAKPKGSHRHLVEYGTKNRYQRKTGRFVGRNKPQPFMTPAKRSQEASYNAAMRQLFEGDETIV
718	tail end and central needle protein		WCS66564.1				MNLITITDVLGNTEILTGFKSFNRVRKVNGEKVISFLIIPTEENKYAFPLVQEESKVEFDGETYVIKSIAERNIGNTFYKQVECIHDFFVKMIDKQKYEVRNGSMTLRDALDFVFEGTGYQTAIIDSFYAQDFENFGKDNRLSLLKKVLERYRAEMSISGNLVRFKTKIGEDTDFQFRYNFNIKTFERTIDTKSLATYIRGYGKDGLMREYTSPNVHIFGFLEAPMIDDERYTTISGLDNALKESLQDTPVISMTLDFIDLRKAGYPYIIPNEGDRVLLIYEPMNVDIETRIMEIDEEFNNELEIISCKVTLANYKKDLSGTLLQAIQKSLKGIVNNDGKIIYNALDEAVKRATQAIKNAQTELVFENGILAVDPNNPNNLVAFNSAGIGVSRDGGNTF…
719	tail family protein		UDY80757.1				MLTFNGHDLSNDIRVTDVKRPVLPPSVLTTSTIVGRPGAFLYYKQHGAYTIPVDFMIIEKDQKVLRQKVRDLADKLDTDEPAPLIFKDEPDKFINAIVSNDTELSEQLAIGSGTINFFCPDPYWYAVEDDIIERYAPGVYEFERKGTAESYPLIEIEGLNSTGKITIGNQDASMDYTGELKEGEVLYLDTDLITAYVKDSSGNVRSVMDKLSNLDFPVLKKGTNFLSIIVSGDATVSYVKITCRSRWK
720	tail fiber		WWT40388.1				MARNLTSFMFFKNTPLTDYQNTIHFSSNTERDNYFLNGGHFPAINFDAIPFNFIRDRSTVQLEQLSWNEAQGINYCTFKSDFEDRRYYAFVNQIEYVNDKVTRLYLVIDTVMTFTQGNVLSNIGGAFIERQHLPKAEYERILPYLRNNDDILKASNKYYIANYLEQFGTNYVMFQSSADLTKKFGTKKEPNLDTSKGATYDIITSPVNLYIMGHSNFIDFMDKMSKYPWITQNFQKVQMIPRKFINRDDLIKIEASDSDIKGMEIFTLKSGGKSVEWTLNNLTVPFSTLQKWVSIDRDSYKHLIRNEYFTIECYDWNGGNMLLDAGKITEETGIKFKTKSIVGYHNEVRVYPVDYNKGEVEQPILGQDGTTLIDTGSFLNTSLVYNDFAEVPVLIDNGI…
721	tail fiber protein		UPT52979.1				MPPAIIGAVIAVGAAGAAAASFITITTALVIGAVATAAGALLTKKPSVDFSAYKNQQERKQVLRASASAKVVVYGKIMGSGLLAFAEEEAGSQDDKEKINLVLVLAGHPLNDIGDIYLGDDLITSYMEHVSYEWINDPTTVNQYLLKNCPSWKSDMIGKGLSYLRITLKFNQEKFPSGLPNIRVVKYGWKVYDPRTGKTQYSNNAALVILHYYRHYLKRADSEINWEQFKVAANISDELVSVGTNGEKEPRYTINGEFDIDEPSSKILDAMFEACGGEPTFEGGKHGMLVGAYYGPADLEIDESFIAGDIRIVPETSYKERINTITGTFIDPKQMYSEVDYPQVTVKEWVTEDGIEIKQDSSYRFVTSEFQSQRLANILLRRKRVGRTIELPLNMKGFR…
722	tail fiber protein		UPT52980.1				MPTRLSGVLVDAVNKPLANTDVVLLARGNTITVLAGTEAIFKTDNNGSYNVVVNAGYYDVWIQAPAVIGNMEPYQLGSIAIYADSPGGSLNSYLVDFKPEDTTPESITVVKELLAHAQSAASGAAAAMGDARAYRDEAKGFKDEAKASSTAAKTSETNSKTSETEAKKAQQGASGSANTASQAVTTIQGLKGEIEITSSQTLSAMNQLKTDTTGLKDAAAASAKTASDKATIATTGANTATEKATAAAASAVTAKNEADRAAITAAGSLKKDQNLSDLNNKDTARTNIGVDRLNQYTGATSILSANKVYELTINNDGSWGVWRSGTNEKAALDIKGGGTGANTVQSARNNLGLGDGNSPTFANINLKNVSDTAAASGILYTSLYSQSGEERALSRIYAE…
723	tail fiber protein,peptidase domain		WQZ00992.1	1		ambiguous name, not discussed in paper (PMID: 38140678, shown in Figure 2)", InterProScan and Blast search sugest, tailspike endosialidase essential for infecting bacteria encapsulated with polysaccharides	MSDKTLAQLPLAINASGALLYGVQGGTDVAISAELLQQQMPAQGANLVYAGPSGPPGALPSFRRLVVNDIPDLSGLYLASTGGNLVGTTINNSTIIGGSISGATAVFDDNKFTIRDEADTTKQAKWEASGISTGTVRSYTLPNENGTLTLNTADQALTNKSVFLKASGPAGATLRVPHGVPPLSPVNGDIWTTAGGMYARIDGTTIGPFASAQSGYVTSFNTRVGDITLNQTDVTTALGFTPYNPGANSYVLKTGDTMTGPLTGTVFNDGAGSLRAGITAAANAASAAQSTANGKVSKTGDTITGNLIVTGNVNTATFTMHSAGSGGVVNYQDDTQSVNRFYGSWDNFNWAINSMTDAQTYGGTPLRLSRLTNNLNCDGIITAGGGFGPGSDPRLKDES…
724	tail length tape measure protein		UPT52975.1				MAESASLVIKVATAGINTAEVQLRRLATSGLNAQSATTRLASGFSNLNRQANELSRVTDRLDAAFIGLISTATVQKVIELSDTWTVLSNKLELARIGNERVADAQQRVFEVAQRTRTDLSATATLYSRLERAMRQTGVTGNELGRITETINKAMIISGATSSEASAALIQFSQAMASGVLRGDEFRSVAEQAPRLTQILTESLGVTIGGLREMAYSGKLSSDIVIDAIKKAANTIDTEFGRTMPTFSQQWTLATNNLTKFAGESEKSRGAITVLGQGIVTLSENLDALATVAGVVATIITARVVTAMGVKAKASISAAAAEKLHSAQLSQTNAVMQSSVGVSAAKAQADRAASLASLQVARASLQVAKGTAAEAGARLALIHATRQHSAAVVADTQARL…
725	tail length tape measure protein		WWV91848.1				MSSNVGYATLNVIPSAKNFGKTLSGQVNPAMSAAGLAGGGVIGATVGKIAGPLLAAAGAASMGLFVANAIKQAGAFEQSVGAIDVVFRDSASQMHEWSKGAATSVGLAKNEYNELAVLLGSQLKNAGTPMDELAGKTNNLVAAGADMASMFGGTTREAVEAISSALKGERDPIERYGVSLNEAKIQARMAEDAMNGMTFASEEQAKAAATLGLIMEQTADAQGNFARESNTYEGVMQRLSASWQNVTTTVGQGFLPIATAAGSILLGMMPGIQGVADRFAALAPAVQGVIEILLFGNYDGGLFAAFEGMSEDSGIVDFLFDIRDGVMDLWSAMAAGSPAGVAEVFTGLINGAAGMRDSLIATVLGALPGIVQSILTMAPAILQAGITSFSGLVQGLITA…
726	tail length tape-measure protein T		UDY80758.1				MSLIVKIGADTRNFEKEMRKLTKDINQVSNKLGDIGRTMTTAVTAPLAGVGVIAAKTGMEFEAGMSKVAATLGTTTDKITDLEDLAKEMGRTTRFSATEAAEGINYMAMAGWKSEQIMKGLPAVLNLAAAGGMELGEASDIVTDAMTGMGIGAEGAEAFVDLMAKTASNANTSVRDMGVAMILTAGQANALAIEQKDLALAIGLMANAGFKGEIAGQHLSAGIRQLVNPTKKQREYMEKFGISMQKNADGGLDLGATMEHLREKLQGLDRVTQAQVMSVLLGADAQKSWSAIINASEKDFNNLKEAIANSEGAGKQMAETMSDNLQGRVIAMKSALEGVAIQLYDYLKPALEAVVSGITKAAQAFGNLSPKTQAFIVALGALLASVGPLLIGFAAILKM…
727	tail module protein		WCS66565.1				MELKEKYELNERFKTFIYADSDENGTITQVECGQRIIPSQDYMHYFRVDRYISDTIWNYRVVINGRVAELQAIDLEIENTVKERYFSQTIEELEKQKEEMEAKIRQLEEELSNRS
728	tail protein		UDY80755.1				MNKFNSGLKFNYLGTVKYNSRIIRELREILTRIGVRPVVLDQEQNAMAVLENSFDIILDQEVNSIDELTFSLPFTDEKKDFLQNENLIQMYSTIYIIREITLKKSSSTPSIEVFCEALWYDLQFSDPLEVTEWVDVTAHRVFSDILRNTGWSVGTIEITSRRSLTLDEETDNVLKAIAVARDLYGGDLQFDTANKRVNLVAEETVHSGASIVYKKNMQEIEASYDTRNLVTKLYVYGRNGLTIEAANNGVKYLENYKFTDKKRVRSIKDERYTNPYHLKEYGEKQLEILSRPSASYRITAQDLSSLSGLSHERFSIGSIVRVYDKELDLDINTRIMKWSYDVVEPWNTKIELETTVKGLSDLLSGEILLSDSFSSQDSLDNQQIIDLMVFNYLLNSRAD…
729	tail protein		UDY80762.1				MGTRMYEIQQKVFSLIDSNSEIKKLTRGIYDYVPEKTKTPYITFGPIISDSDDTKTSDGEIVTVTLDIWSESKGRKETVTIINTIENILEQNEVDLDTAILISQKVVHREVEEENYGLYHGVIDIQFRIVWD
730	tail protein		WEM05535.1				MPLVSSSIPNLVNGVSQQPSTLRLASQAELQENGISTVSQGLKKRPPTRHIKKLSAAIVGSAFIHTINRDTAERYEVVITNGDLKVYDMDGNEKAVSFPNGKSYLGNADPSTGFRVITVADYTFIVNKGVTVTQAASSTTSRPNEALIVVKNGLYSKTYNVIVNGSTVATVTTPDGSTAAMAAQIATDYIAGQLRSQLAAALPTYGVGQYGSVIWLTAPTSTDFTITTTDGYSNAALTALKGSVQRFSDLPVNAYSTGFTIKVVGDISTGDDDYYVKFDNSKNSVGVWRETVAPGVSEGVNPSTMPMGLVRNADGTFTFKVLSWSKRVAGDLTSAPNPSFVGRQIKEIFFYRNRLGLLSDESVVLSEAGSFFNFYPTTVTTLLDSDPIDVSASHTKVSL…
731	tail protein		WEM05533.1				MKTTDLAWAGQVFFQLPAYVGTPTATVNGTARSLTAVTSGVKLATPAAQDDTVTITFNAVLVANPRLEVFTPLTGTTIAPSEFCDVARVANESTIAALTITFPPNPSKEGQQFRVLTTSQITNVTWTGAARLGGPTMPFGAGRSATFEWSVAQQEWVFIN
732	tail protein		UKM63126.1				MVIISGSLPADAYGFTYKGKHSGRDFDMWLTKSPIDFLVESIDALEDRPSAPGVLDFGANLGMREIELNLVIRATSEAELRQKRRAISSWLSPAKGLGELWWDTEPDKFYMARRYGSAQPLNMVTRQGEFTLTMVAPDPFAYSRTEQPLVITSPGTYTIQNIGNEEAMPTIEITGTNTSGTVSITMGGQTIQFSGALSAGDKAVIDIDDQTAYTTKANGNRINELDNTNDVFPSLQIGSNNVSVEVSGDFTINTITIYPNSRWS
733	tail side appendage		WCS66566.1				MTIKELGTTMDRQWRNDLNNNLRELSGFTTTATNALNKANTADQKANSALLQSTSAEQNADFAKQLAQEAKTTANNANDTSNSVQKQLDQIVIEGDSSLAANQARLDANDKEYGSLKARIDAEQVKTEEMFLNPLQFKAPGAVDDTAAFRAAVQYAINRRVRKLVFPYSTYKLSKPIYLNGVSDFELDLQNSTIIWDGRDVVTTDRNIRYYGVFTAMPEDGGFPKEQVVSWQKEILDTNNIIKETNFTGNTLKCSKITVNNMTSIINNGDYVRFKVGEALTSGNEDYKNVFKPTVDILCKVLYVVGNDIYVDYYSPYDFSQVNIATVSTVQKVNVIRNIKIMNALINDISPYKAPDGNLGDNPNRSRLVSGFGFYNAVNCNVENVRGRGMKLPLLMVKS…
734	tail tube protein		WCS66559.1				MTEVKNKMYRGDEFIIAAKIKDPTDPTKESLVRPFDQTEDSHSIEADEIEAESKDRTITDYGKISETRSFSCTLSEGDPFYPAAKAAIRGKEYIEIYEINKRTLEAEIGTYMLNSFERSSSTGEFVTYSVESKLSGSVRKETLTTIPPGAGETVTPPSGS
735	tail tube protein		UPT52972.1				MATGSRYSCYYVKEQKSNITPASAKFIPFRVTKSGLDINIKTLESEELRDDAETADFRLGARHVEGAVTGEMSFGTFDELIAAALRSSWQDNVVKGGIERHSFTFVDFNADIPEGKYTIYRGCEVNSMAFSLSAENMTTVEFGIVGRSMEIADTLPVGSTVLERTTTSPMDGFQGRLLEGGQEISVITEIGLTVENGIEPRFVVGSKFSIDPSSGRRAVNGTANVYFIDNTLRNKYLDETETSITFDLIDPANPNQKYTVEIPRVKFTEAPRPIDGEGDIMLNMGYKGLLDPTVGSSIKITRVVEASGAAALAKLNQLEGTK
736	tail tubular protein A		WWO60256.1				MHVDKLTVVNQCLATKGILPLSTLEDDHPDRDAALLKLDEFNLNIQSHDNGWWFNTEYIQMLPEAGTGFIYVPHDAIEFHPSATRGLVIGQRGRRLYHSADNSYKFTTPVSARIVRLLDFEDLPYLAQYAVQTATVADYQYNYDADQQRAANMANKAAVALGRLKAQDTRQKRPNLLHTHGMARFMADARMPHLIIPSPTRE
737	tail tubular protein B		WWO60257.1				MKVGGTVPSLVQGVSQQEPHNRLPNQLGQQQNMLSSTTRGLTRRRGTQYLDAVKIDAGNATAQAESANMGRFSFALDEVEYTLLYRRRKSAQGKGHFAYLFNRTEGKFVPVVYEGSTWVDNLILGGASAVAAVGRYVYIAGNDTVPRVEQTDRWDNPTNNQKLAATVRAGAYSRKFTLTIEDATGGKVSVDYTTKASAYPEPLDVSNIPFWKPNTTPQEADPYYQKLLNDMTNEYNGKVNQWIKEAADDIQPANIAEKLAQKLIDQGITASNREGTIVVDDANYVDITIDDGGDGALAVHVGKEVKDEARLTRWHWNGKVVRIRPGSGRDSESFYMEARSENGQDGWQKVQWYETAGIKHDIKNMFAQLIVHEGTAYVAQDAAGLEALAPTSGTHVAYK…
738	tape measure protein		WCS66562.1				MATQEELVVQFRAETDQIRREMAAMQSQLNDFVRTTNRTSQEYRRSIENMGDANSELSREIREINRQQREAMKPHIEQLKRAELQYLQTAMSMDTYTGSAQDLIAQVNEIGKAQKAANDALINNNVEAKAAILETIATMNNMTPTATRLRDNLRTMGNPLYSLSHGALAVGEAIERMANRGSAAQLALEFVGPNASMKELNDQIRVINTGLMRMQMVALAAAISSVLLYGALHKANMEMNPKYAEAYTNMLEKLSEAFNPMKEAFAAVMIPVYKFVTAIAELIIKFNEAHPVLAKFIQGTMMLVPALTLILAPLAVGIGLLKGYRAALFLVWQMVKPLALGLMVVGPVAWAVAAAIAGLAVGFTYAYKNIEPFRKAVDNTVTAIKGLFQLIFGSQINGE…
739	terminal tail protein		WCS66558.1				MYAQIHGSMKAFIFDNLPPGTFAYHEQVPEEIRIPSVYFPHLSTNDMNNTKDSFTLLYTMTVRFFNATSSEAMQIAEEIADKIRRSRTLYLRNEDGSESSDTVYFKRVTTAPSGVGSAQLTMIFEYQQAYAN
740	terminase		UKM63107.1				MKEMSTQLTDQTDNPLVQEVMDKYLKVPRLIFKPSAEFFRGKLKDLPKEERVRLARANPIIFAEYYLRPFNKQWNTDAEDYQYLLVQACLENPHTIIHVPIEHGKSTWVSEVLPLWFLINDRNLRLALFSRTARQAERFGRRLMWHIEHNYLFKEDFGDYVKPSDEKWTQSEGFVVRDTDRQAKDPTFQFLGTGGAVNGARLDVIICDDILDLTNSQSEVTRDNVHAWFTEMVLSRLVEGGRCMMVGTLQSRLDLYCQLSESPEFHYVHIRATDEEKRYTLSLRWPFERLMKKKRAVGSVKFAKLFQNDRTAQTGKLLKPEWLNYYGRTPESGYPVILPPYEHMSIYITIDPAIADKDFIEKLEKDDPDYFALCVAGWHAQSQRLFILENFKARLTLIE…
741	terminase large subunit		UDY80771.1				MVSSYVQEHAAYQYAVQVTEKKIIAGKYVIKACQQFLDELNNPDSKYFIDEDEMRKITNLTKLINMATGLKAGTPTHDALAPFQWFFLVNALCWKHKDIPEKRRFEKSVLLIARKSGKSFLVALIFIILLLIEPEFSEFYSVAPDRELSSIVKKEVEQAISASPLIQKYFQVTRGEIRCLLTKSKFVPLANSDNRMDGRKANVFVADEVGALRNRYPIDSMQSSQMNMVNRTGILISTAYESLNNPMTEEVEYAQKVLDGVIEDDSLFALLYKPDDPKDWLSDKSLLEANPLAIDIPDNLEYLKKQRATALELSSAKKNFLTKHMNIFVDGDEAEVYIPTDELKKCMIEDYDWRGREVYVGVDLSQTTDNTAISMVTYDIEKDEYVAQSWAFIPEDNAA…
742	terminase large subunit		UPT52961.1				MVSNDQKGGPRVVWKPHAGSQTLALSCPADIILYHGTRGPGKTDCQLMRFRKNVGRGYGKFWKGIIFDREYKNLDDLVTKSQRWFPEFEDGCKFLSSKSDYKWVWPTGEELLFRVACKEKDYWSYHGHEYPFIGWNELTKYPDGRLFEAMMSCNRSSFLPENYPVIHSDGTVEYLPDIPLEVFATSNPFGPGHNWVKKRFIDASPMGRILKKETKVFNPRTQRDETVVTSQCHIFGSYRENKNLSPKYVAELMSITDPNKKAAWLGGSWDITSGGMFDDLWRSNVHKIARFDIPNSWKITRSFDWGSSKPFSVGWWAISDGSDVIMPNGTTKSTVRGDVFRIHEWYGTNGKTNEGLHLLDSEIARGILERELKWGIHERVVPGPADNSIWDLENGNSTA…
743	terminase large subunit		WWV91831.1				MSRIDLLEPFPSDAPTIGHAVIGWIESTLWRPDGVQELLRLTDEQRNFILHFYAVEVASRTPSGRVIWRFKNRRGVLRRAKGWGKSPFLGAIALAELCGPVVPVDIDDDGHPFAEPHPMPWVVIAGVSETQTKNTTDAIRAMAGNPDFVDEYGVDVGMTRILTPTGGKLVSVTASASTAEGGRYTFAIMDETHHWTAGNRGHDLADVIRRNLGKVDGRSIETTNAHEPGRDSTAEKSYLAFLAILEGRSIADGILYDSRQAPDDVNIADRNAVEAALRIAYGGSHWVNLDRILREFYDPDLPPEQARRFYLNQIVAAADSWVSPAEWHGNRAGEGERAAIEPLRLGNPDRRNDLGDVVTLGFDGSLTDDSTALVAVRVDDGAPFLLAIWERPEGPAGQG…
744	terminase large subunit		WEM05544.1				MTTKKHPAKDDFRKFVYMVWKVLNLPDPTPVQFDIAHYLQHGPRRSVIEAFRGVGKSWITSAFVCWILWNDPQKKVLVISASKERADAFSSFVKKLINELPELNHLKPRVDQRDSMIAFDVGPALADHSPSCKSVGITGQITGSRADIIIADDVEVPGNSATQMMRDKLSEAVKELDAIIKPLPTSRIIYLGTPQTENSLYNQLPERGYEIRVWPALYPMFSDIIKYKGRLAPMVTRALEKDDNLQGTPVDPKRFDEKDLMERKASYGRAGFALQFQLDTSLSDGDKYPLKIADLIVLNVSPQMGHLKLAWGAAPEVVINDLPAVALVGDRYYRPIFKSQEMSEFTGCVMAIDPSGRGQDETGYAIIKILASNLYVVAAGGLKGGYSDETLETLAKLAK…
745	terminase large subunit		WEM05546.1				MYTKLFQPILQKHHKCLVEEVKHSTQKEARIIDTLEPVMSNHRLIFDQKVIEEDYRTAEADIQYSLFYQMTRLTKERGALIHDDRIDALAIAVAYWIEHMAADGNKIAEKIKEQALNDELKKLAHHVLGTKPRKPGWMNSNVAVR
746	terminase large subunit		WQZ00982.1				MDQNDDWLVKELMANDFEEKAVNNVRANFNLTAEKAANPAKLKRILDHLLKIESGSATGGTDKWFSEHSEFPISSLPKHKAFFDAGAEYAERLAMSGNRTGKSIMGCYEMTCHLTGNYPDWWEGRVFNHAIDAWAVGPDARTVRDTIQKELMGPPGEWGTGMIPAHAIGKYFALQGTPQAIDVLMVKHRTGAWSRIGFKNYQQSMQAFMGTARHVIWLDEECPIDIYNECNIRTATTKGIMIGTFTPLQGLTPMVINFCRRAKFLLGAKPILSVDEGDHAIGAHQSKAVLQIGWDDAPWLDEETKARLLDDTPEHLKESRRSGAPAMGSGNVYTAPVEKVMIDPFTIPDSWPRLYAMDVGWNRTAVIWGALDPNTDTVYFYDEHYVGKELPSTHAHSVR…
747	terminase large subunit		UOX40306.1				MEPIKTPIAKTVEDYLNELSYEELNQYVPSEFALNMVNIIKLIEGGAPENKTPVVHFKFIDTLIQKGHAINMCHRGFAKTTVKEYLLWYIAIFGELPGMGRIPYALYVSDSMDNGVKKMRRSMEGRWQQSAFLQKYVPKAKFTDTIWDFTNASGNRFVVTGHGAQTGVRGTRENNSRPVLALLDDLISDTDAKSPTVIENVEATIYNAIFAALHPDNRKIIWSGTPFNAGDPLYKAVESGAWNVNVFPVCEHFPCTREEFRGSWEDRFTYDSVLESYNLLSGSGNLEAFNQELMLRIMSEDDKVIQEGDIQWYDKSALLARKSSYNFYITTDFATSEKTSADFSVISVWALNNKGQWFWVDGICKRQLMDKNVDDLFRLVQIYSPLSVGIEVTGQQGGF…
748	terminase large subunit		WWO60266.1				MMAADNAGAAHVRLAQLRLLQQHYSSFLVFMKAMMLYLGFKPTWLQYDIAAFLQFGPNDMMIQAQRGEAKSTITALYAIWMLIHDPKHRVVVACSNGKRAKEMATLITRLILTCPQLSCLKPSKIDGDRTATDSFDIHHSLKGPDKSPSVSCLGISGGLTGARADLLISDDIEIPQNSDTAGKRDWLMQLAQEFASVCTGRKDDSGEWVARPRIIYLGTPQTSESMYNTLPGRGFLVRIWPGRYPNPSEVEAYGGLLAPSILKRLEENPALAFGGGVLGDQGQPTDPDLKGEEELQAVQNKNGRPYFNLQYMLDTRLADEQRYPLKTEHIVVLTGAPTKRVPLTIARGFAASHMRDFTSAGIAFRMTSPHEVSTETAELTGVHMFVDPAGGGANGDESA…
749	terminase small subunit		UPT52960.1				MNGTNEQYTADWTNYIQYAASLSPEEMAIRDRVVNEYIFDYNWTHACMRCGFNGMFAQELGLRFATDPYVAWKLKQLEQSRVTSNKDQAERDAELERQHIIEALKREAHYKGPGSSQAARVAALGKLAQIYDLDAPKKSKVDVTHRGGVMIVPAVANVDDWEQQAFASQQDLVKETEDGIK
750	terminase small subunit		WEM05542.1				MSNRASEKELGLTHKEFAEWCRLILKGVPLMDKEGNAVLKEDGQPWLVPPSPAHMNVIRQFLKDNAIEATVIPGLGNQNHGDLSDLPTFDEDGNVLPFTKQANSK
751	thioredoxin		UDY80702.1				MKLLKFKQNNCTPCKMVDQFIVEDLKTDADETLILFSGDKRADELAAKYGVMQTPTLVLVGDNEEVIDIVRGVGQAKIRGIFEKRGLI
752	thioredoxin domain protein		WWV91878.1				MELRIYTKTLSSCPQCDLTCREAAKLGDAVDVQVFEGIDLPENAPLLEAFKSRPRPLLSAPIVTLHDDDGNEVDSWAGFIPAKLKALA
753	thioredoxin domain protein		WQZ00940.1				MLTVVKYQADWCTACKALEPALNKLEDDGLIDVVYVNVETDAAQAVKANVRSLPTLIVYSKMDDDGVEYMDELARGSTIDVVNKLLEA
754	thioredoxin family protein		UDY80717.1				MIKITYIYEENSLIVPFLDRQIDEANLEDYELEKIKLNDEVAEKYQIEKWHTIIFSDKQGNELVRFDGAFASATIESLLYEAKGTLANRLKGGCL
755	thioredoxin reductase/glutathione-related protein		WQZ00928.1				MKLLCRIGWHDWKHWQEVGSKLIYRSIRGVDRVVGMVYDYTRTCKCCRQVEHRTNRIY
756	thymidine kinase		UDY80726.1				MVATFTTGLMGSGKSKSLIKKIKKDNDLCIALSAKLQEETGTIGKIESRNGQFIYSININANEHEKVTKFIKTLFSVQELKTVYIDEVQFLSKTTLSEILNEAIKNEIEIHFYGLSTTFTGDYFEGSRYLLREIEPMNIFNIPMNCQYEKCNSLAEYNARIVNGKVVRNGDTFVEEKSKYLAYCKKHYFS
757	thymidylate synthase	2.1.1.-	WQZ00947.1				MQVELVDHMGTDLSVVNAARVSFAKESKEFSSNDERLINYLAREKHVLPFRHPQITLRCKAPIFLARQLGKHQVGLSWSEESRRYIDSEPEFFWPDKWRKRAENVKQGSSNEEVELDDYLSIGGEKLGLEKVKFVGLGSLRDEIANTHNKSLRLYNNLLEVGVAPELARMILPQNMYVNWVWTGSLLSFFEMYKLRSEAHAQLEAQDFAAEIKRVIHPLYPVSWKALEENS
758	thymidylate synthase	2.1.1.148	UKM63112.1				MNEIIHVLDKGYVRLLGAHGRDLDPVNAARVSYNKEVTEFGLKDKSLLDFLGREDHTSPFRHSFMKFEIYAPLMVARQWWKYIVGSDHGEQPERDTDPFTAWNESSRRYITEDVEFYIPQANEWRKAPLNSKQGSEGPLPRNLGALYTKELENFIAQGEALYEQAIKDGVATEMARLFLPAYGLYVRWRWAASLQGVCHFLYQRLEHDAQFEIQQYANAVDEFARKYFPNAVSAYVDQKLNNKHLLETLRQHGIKSIEDLEPALRVVALFGDVNVEE
759	tip attachment protein		WQZ00973.1				MGIRSLPVLLNRGLDLVTPPLLAEPGALIDCLNYEMTANVGYRRLDGYERYDGWVDGGVAAYFVVNLTADVPADQDKITVGSLLGNLDALSNTPIYYGVVVAVDGVQVRYVPFRRNDTINNGQRIYLLNSAGVTYFFTATSESVSGKKIATDMRVFTQELRNYSSILRSLIQPDSSAVAGVFWSRDRLYKVLNSTSGVWPSANVTGLSAGSRFSWNGQVWQVQIIEGDTDKTVFFYPTGEVSANTPSDFIILNADGTNGSTIPAPAVTPSNVDSEYGYLVFANNPEIKMVRGNTVVPASQTINLTEGKWVDKFGPIPGVTKLWFTNGTNSFTGTVANWVGVTTDSSWTGGTAEVRMQINDVSVVAGTGWAIGDTYEVHSAWPATTGNKVGVIEGAAEWP…
760	TraF protein		WQZ00963.1				MPRLCPSSAVVDTREFTVEELRTNSDQEFKGWSADLATKYPVLLRAYVSLKDCYDAVL
761	tyrosine-type recombinase/integrase		UDY80747.1				MAKRNHIYSDELYSKVNSENKMLLDDYILEMKSNGKSEKTIYQYTADIKMFYCWCVNGVKNKSILELKKRDFRKFFLYLQDNGASSARINRVQCSLRNMLEFASQDEDEYDYPINVMKGIRGLQKEEVREIYFLTNEQIEMILDYLISKKQYQKALYLSLSYESAGRRNEIFQVMKEGFLENNRTNEVVGKRGKKFRLLYFNRSKEIARLYFEQRGEDAIPELWIVGKGENKRAAKYETLYNWTVSFRKILEKLTGEHIEFNPHSYRHSALENYSNGTHYVLKELGKDKLDLKVLKVLANHNSIETTEGYLKDRDQELLNEAFGL
762	UPF0758 family protein		UDY80735.1				MKNHFSVAKEELSFYGPDGTSLQNMLAILIGPKASPEVTGKLASLGINRLVELSIDELKRFEGIGDVAARRIVSSFGLAGYIRKFKKEDNYIVRSPEDAARYFEDLTLENQEHFEAIYLNTKNIIISRKMIFKGSLNTSVVHPREVFREGIRLSAASLIVCHNHPSGNPDPSREDIEVTKRLAEVGRMVGIELLDHIIIGQGKYISLKEKGYV
763	virion associated protein		WQZ00976.1				MATSRSNIDRKNIKHRGLYAGKEQELTGIVKLSAGGSLATTDLLQMIPLGENVRPIRMTLMATPVSGTPVLTGGAFNCGVIPFDDVPFKRADGTEYPAIPTSATALGTFTLPTGQPLLNSVASNRPVANSVPRYAPYRVTLTPGAAFSVAGGDIELSLTVVFLGEQIAEPYVYTDFLNPKVAN
764	virion-encapsulated RNA polymerase		UOX40291.1				MASLFEQIVNNAQANTEMGSQQATQSLATNALTRAAEAANAQPQEPQVNPVANILLSGVEGLKDIGTGVAKAPFHLLASTEGNVPEDIRAAFYRRQQGNATPEDLELLKKVDEEALGWSRVDQLEQIQGAKDIVKTIDDVTDLSWMKSAENVDQITRELRNVGRDVEAQWDIGKKQLEEGDYFNGLTNTAEAVAKGIFGGIKTGASNPQAVLELVAEEVPELAAMALGGTAGKIAGVLTSGSEAMDTRQESIDVLQKEKGRALTEEELSKIDKLTAGYFTMDYLADIVGADRIADVGKKLKAGEKLTVKDAALNNLMTAVSEGVSEAGQEAIGAEMQDKKISFEDLYTSGALGAIVGSTLSGAGDVTVATQDVVSTAAEAANKAAEKQAQADAPKVKVA…
765	YolD-like protein		WCS66572.1				MENKSWGTPKIRGRGMVKWLPFASMPEQHETIRGMINDLNKVPKPIITEDMKEQLQIGLVHSLQSKEEIHISYYRDGMIHDMYINVQHIEPMLKTVYCTDAFGLNTEFKFDELVNIN
766	YosH family protein		WCS66615.1				MKYFEFDKHEYWALVVAESVDVACEIYVEEVAGESAGQVKEEGNPKEIDSISAFMKYAKAVLAESDGQSNEEIQETFDSLRNTTILITSEFA
767	YqbF-related head module protein		WCS66553.1				MYFAKLIGGRTYDVLEHSFVDGIEQEVPQPVYNYLKENPLFETWEANENKTASLFDGEKYTESALKGLKKSQQEEIIRSLTKGDFIRDTKNEQERVSLILELQE

## Sheet: novel phage genomes
Accession	Publication date	Organism	Sequence Length	Taxonomy
OK896991.1	2023-08-08	Geobacillus phage GR1	79387	Viruses; Duplodnaviria; Heunggongvirae; Uroviricota; Caudoviricetes
OM293949.1	03/15/24	Weizmannia phage Youna2	52903	Viruses
OM868075.1	2023-01-05	Hafnia phage yong3	62823	Viruses; Duplodnaviria; Heunggongvirae; Uroviricota; Caudoviricetes; Queuovirinae; Seuratvirus
ON042477.1	03/17/23	Vibrio phage PhiImVa-1	77479	Viruses; Duplodnaviria; Heunggongvirae; Uroviricota; Caudoviricetes; Schitoviridae
OQ317942.1	02/15/23	Bacillus phage 0105phi7-2	52629	Viruses; Duplodnaviria; Heunggongvirae; Uroviricota; Caudoviricetes
OR367448.1	08/23/23	Ralstonia phage BOESR1	42032	Viruses; Duplodnaviria; Heunggongvirae; Uroviricota; Caudoviricetes; Autographiviridae; Gyeongsanvirus
OR838459.1	2024-03-01	Stenotrophomonas phage StenR_269	66322	Viruses; Duplodnaviria; Heunggongvirae; Uroviricota; Caudoviricetes
PP079414.1	2024-03-03	Xanthomonas phage SB3	43093	Viruses; Duplodnaviria; Heunggongvirae; Uroviricota; Caudoviricetes; Autographiviridae
PP212902.1	2024-11-03	Staphylococcus phage PT1-9	18318	Viruses
PP393683.1	03/13/24	Microbacterium phage phiMiGM15	48645	Viruses; Duplodnaviria; Heunggongvirae; Uroviricota; Caudoviricetes
